# Supplementary material for: Functional microRNA screening using a comprehensive lentiviral human microRNA expression library
Source: BMC Genomics. 2011 Nov 3;12:546. doi: 10.1186/1471-2164-12-546 (PMC3227672; doi:10.1186/1471-2164-12-546)
Supplement: Additional file 1 — Table S1. Contains a list of the miRNAs included in the library and their cognate genomic sequences that were cloned into the vector, and associated virus titers. [file 1471-2164-12-546-S1.XLS]

## Sheet: Sheet1
Supplementary table 1. Construct sequences in the lentiviral library.
This file contains the sequences of all the inserts that were cloned into the pCDH vector backbone.
For all annotated miRNAs, the intended sequence is also shown, because occasionally sequening
was hindered by poly-A or G4 stretches, or we encountered SNPs or indels. Some loci may
occur twice in the library. Since mirtrons may not be processed properly, we have also cloned the
mirtron hairpin sequences flanked by hsa-mir-372 flanking sequences. These constructs are
annotated as hsa_mir-X_mirtron. Loci annotated as hsa-mir-X-HOM are homologous to the sequence
of the intended miRNA . We cannot conclude whether this is a variant of the same locus or a
sequence of a paralogous locus, because it failed to map better to another locus than to the intended locus.
miRNA gene	intended sequence	actual sequence		virus titer (IFU/mL)
hsa-let-7a-1	gtggtgctcaactgtgattccttttcaccattcaccctggatgttctcttcactgTGGGATGAGGTAGTAGGTTGTATAGTTTTAGGGTCACACCCACCACTGGGAGATAACTATACAATCTACTGTCTTTCCTAacgtgatagaaaagtctgcatccaggcggtctgata	aattggatccGTGGTGCTCAACTGTGATTCCTTTTCACCATTCACCCTGGATGTTCTCTTCACTGTGGGATGAGGTAGTAGGTTGTATAGTTTTAGGGTCACACCCACCACTGGGAGATAACTATACAATCTACTGTCTTTCCTAACGTGATAGAAAAGTCTGCATCCAGGCGGTCTGATAGAATTCGATCCGCGGCCGCGAAGGATCTGCGATCGCTCCGGTGCCCGTCAGTGGGCAGAGCGCACATCGCCCACAGTCCCCGAGAAGTTGGGGGGAGGGGTCGGCAATTGAAGG		267000000
hsa-let-7a-2	aaataggtgacagcacgatgaatcattataagactaacttgtaatttccctgcttaagaaatggtagttttccAGCCATTGTGACTGCATGCTCCCAGGTTGAGGTAGTAGGTTGTATAGTTTAGAATTACATCAAGGGAGATAACTGTACAGCCTCCTAGCTTTCCTTGGGTCTTGCACTAAACAACATGGTgagaacgatcatgattcctccaggccttttctccctatgaaaggtaagattgggtacga	aattggatccAAATAGGTGACAGCACGATGAATCATTATAAGACTAACTTGTAATTTCCCTGCTTAAGAAATGGTAGTTTTCCAGCCATTGTGACTGCATGCTCCCAGGTTGAGGTAGTAGGTTGTATAGTTTAGAATTACATCAAGGGAGATAACTGTACAGCCTC		174000000
hsa-let-7a-3	ttctcctcagccctctttcctcccgcgtccccaggaggtgcctctggaagccacggagtcccatcggcACCAAGACCGACTGCCCTTTGGGGTGAGGTAGTAGGTTGTATAGTTTGGGGCTCTGCCCTGCTATGGGATAACTATACAATCTACTGTCTTTCCTGAAGTGGCTGTAATATCTGCGGTggacagagcgtctggaaccctggctgggagcgggcagggccaggtttgggggcagccttggcagcagtcgggggcaggggccgcctacactgagaagtctgacaggcct	aattggatccTTCTCCTCAGCCCTCTTTCCTCCCGCGTCCCCAGGAGGTGCCTCTGGAAGCCACGGAGTCCCATCGGCACCAAGACCGACTGCCCTTTGGGGTGAGGTAGTAGGTTGTATAGTTTGGGGCTCTGCCCTGCTATGGGATAACTATACAATCTACTGTCTTTCCTGAAGTGGCTGTAATATCTGCGGTGGACAGAGCGTCTGGAACCCTGGCTGGGAGCGGGCAGGGGCAGGTTTGGGGGCAGCCTTGGCAGCAGTCGGGGGCAGGGGCCGCCTACACTGAGAAGTCTGACAGGCCTGAATTCGATCCGCGGCCGCGAAGGATCTGCGATCGCTCCGGTGCCCGTCAGTGGGCAGAGCGCACATCGCCCACAGTCCCCGAGAAGTTGGGGG…		740000000
hsa-let-7b	tgctctggtgactgaggaccgccaggcaggggctggtgctgggcggggggcggcgggccctcccgcagtgcaaggccgggcctggCGGGGTGAGGTAGTAGGTTGTGTGGTTTCAGGGCAGTGATGTTGCCCCTCGGAAGATAACTATACAACCTACTGCCTTCCCTGaggagcccagtgacacgaccccatgggagggccgccccctacctcagtgacacga	AATTGGATCCTGCTCTGGTGACTGAGGACCGCCAGGCAGGGGCTGGTGCTGGGCGGGGGGCGGCGGGCCCTCCCGCAGTGCAAGGCCGGGCCTGGCGGGGTGAGGTAGTAGGTTGTGTGGTTTCAGGGCAGTGATGTTGCCCCTCGGAAGATAACTATACAACCTACTGCCTTCCCTGAGGAGCCCAGTGACACGACCCCATGGGAGGGCCGCCCCCTACCTCAGTGACACGAGAATTCGATCCGCGGCCGCGAAGGATCTGCGATCGCTCCGGTGCCCGTCAGTGGGCAGAGCGCACATCGCCC		402000000
hsa-let-7c	ccatatttggaggagctgactgaagatatgataaggagtttgaagcaacatTGGAAGCTGTGTGCATCCGGGTTGAGGTAGTAGGTTGTATGGTTTAGAGTTACACCCTGGGAGTTAACTGTACAACCTTCTAGCTTTCCTTGGAGCACACTTGAGCCgtcgaggaattcttcatcactttaacctgattgagccaa	aattggatccCCATATTTGGAGGAGCTGACTGAAGATATGATAAGGAGTTTGAAGCAACATTGGAAGCTGTGTGCATCCGGGTTGAGGTAGTAGGTTGTATGGTTTAGAGTTACACCCTGGGAGTTAACTGTACAACCTTCTAGCTTTCCTTGGAGCACACTTGAGCCGTCGAGGAATTCGATCCGCGGCCGCGAAGGATCTGCGATCGCTCCGGTGCCCGTCAGTGGGCAGAGCGCACATCGCCCACAGTCCCCGAGAAGTTGGGGGGAGGGGTCGGCAATTGAGG		193000000
hsa-let-7d	gtgcatctgccaagtagaagaccagcaagaaaaaaaaAATGGGTTCCTAGGAAGAGGTAGTAGGTTGCATAGTTTTAGGGCAGGGATTTTGCCCACAAGGAGGTAACTATACGACCTGCTGCCTTTCTTAGGGCCTTATTattcaccgataacctgtttccttgctactttgctttggt	aattggatccGTGCATCTGCCAAGTAGAAGACCAGCAAGAAAAAAAAAATGGGTTCCTAGGAAGAGGTAGTAGGTTGCATAGTTTTAGGGCAGGGATTTTGCCCACAAGGAGGTAACTATACGACCTGCTGCCTTTCTTAGGGCCTTATTATTCACCGATAACCTGTTTCCTTGCTACTTTGCTTTGGTGAATTCGATCCGCGGCCGCGAAGGATCTGCGATCGCTCCGGTGCCCGTCAGTGGGCAGAGCGCACATCGCCCA		145000000
hsa-let-7e	gtcctcctggtccctgtctgtctgtctgtcgggtctGTCCACCTGCCGCGCCCCCCGGGCTGAGGTAGGAGGTTGTATAGTTGAGGAGGACACCCAAGGAGATCACTATACGGCCTCCTAGCTTTCCCCAGGCTGCGCCCTGCACGGGACggggcccggcggggacccccagccccactcagggaccctta	aattggatccGTCCTCCTGGTCCCTGTCTGTCTGTCTGTCGGGTCTGTCCACCTGCCGCGCCCCCCGGGCTGAGGTAGGAGGTTGTATAGTTGAGGAGGACACCCAAGGAGATCACTATACGGCCTCCTAGCTTTCCCCAGGCTGCGCCCTGCACGGGACGGGGCCCGGCGGGGACCCCCAGCCCCACTCAGGGACCCTTAGAATTCGATCCGCGGCCGCGAAGGATCTGCGATCGCTCCGGTGCCCGTCAGTGGGCAGAGCGCACATCGCCCACAGTCCCCGAGAAGTTGGGGGGAGGGGTCGGCAATTGAACGG		4280000000
hsa-let-7f-2	agtagctggcccacataggctgaagatggacactggtgctcTGTGGGATGAGGTAGTAGATTGTATAGTTTTAGGGTCATACCCCATCTTGGAGATAACTATACAGTCTACTGTCTTTCCCACGgtggtacacttcttctccgactggctctgttcaggttc	AATTGGATCCAGTAGCTGGCCCACATAGGCTGAAGATGGACACTGGTGCTCTGTGGGATGAGGTAGTAGATTGTATAGTTTTAGGGTCATACCCCATCTTGGAGATAACTATACAGTCTACTGTCTTTCCCACGGTGGTACACTTCTTCTCCGACTGGCTCTGTTCAGGTTCGAATTCGATCCGCGGCCGCGAAGGATCTGCGATCGCTCCGGTGCCCGTCAGTGGGCAGAGCGCACATCG		182000000
hsa-let-7g	agtgcatcctgaagagttcctccagcgctccgtttccttttGCCTGATTCCAGGCTGAGGTAGTAGTTTGTACAGTTTGAGGGTCTATGATACCACCCGGTACAGGAGATAACTGTACAGGCCACTGCCTTGCCAGGAACAGCGCGccagctgccaagtggggctgagaggatggcgtcaccctgctcatctctgggaaaccaggtaatg	AATTGGATCCAGTGCATCCTGAAGAGTTCCTCCAGCGCTCCGTTTCCTTTTGCCTGATTCCAGGCTGAGGTAGTAGTTTGTACAGTTTGAGGGTCTATGATACCACCCGGTACAGGAGAGAACTGTACAGGCCACTGCCTTGCCAGGAACAGCGCGCCAGCTGCCAAGTGGGGCTGAGAGGATGGCGTCACCCTGCTCATCTCTGGGAAACCAGGTAATGGAATTCGATCCGCGGCCGCGAAGGATCTGCGATCGCTCCGGTGCCCGTCAG		1160000000
hsa-let-7i	gaggaaggacggaggagcgccggagccgctttgctgccctccgcgtggtcccgtgcctccccgacaccatggccCTGGCTGAGGTAGTAGTTTGTGCTGTTGGTCGGGTTGTGACATTGCCCGCTGTGGAGATAACTGCGCAAGCTACTGCCTTGCTAgtgctggtgatgctcagcgccgcggaggacaatggctgggaat	AATTGGATCCGAGGAAGGACGGAGGAGCGCCGGAGCCGCTTTGCTGCCCTCCGCGTGGTCCCGTGCCTCCCCGACACCATGGCCCTGGCTGAGGTAGTAGTTTGTGCTGTTGGTCGGGTTGTGACATTGCCCGCTGTGGAGATAACTGCGCAAGCTACTGCCTTGCTAGTGCTGGTGATGCTCAGCGCCGCGGAGGACAATGGCTGGGAATGAATTCGATCCGCGGCCGCGAAGGATCTGCGATCGCTCCGGTGCCCGTCAGTGGGCAGAGCGCACATCGCC		1150000000
hsa-mir-100	ttgtgagagtgggacgaagtcctttccatttatggcataaaacaattgaatggtagactcttttattggattaatggttgtaatattttattttcagacatgtcacagccccaaaagagagaagatattgaggCCTGTTGCCACAAACCCGTAGATCCGAACTTGTGGTATTAGTCCGCACAAGCTTGTATCTATAGGTATGTGTCTGTTAGGcaatctcacggacctggggctttgcttatatgccattcaatatcccttcgag	AATTGGATCCTTGTGAGAGTGGGACGAAGTCCTTTCCATTTATGGCATAAAACAATTGAATGGTAGACTCTTTTATTGGATTAATGGTTGTAATATTTTATTTTCAGACATGTCACAGCCCCAAAAGAGAGAAGATATTGAGGCCTGTTGCCACAAACCCGTAGATCCGAACTTGTGGTATTAGTCCGCACAAGCTTGTATCTATAGGTATGTGTCTGTTAGGCAATCTCACGGACCTGGGGCTTTGCTTATATGCCATTCAATATCCCTTCGAGGAATTCGATCCGCGGCCGCGAAGGATCTGCGATCGCTCCGGTGCCCGTCAGTGGGCAGAGCGCACATCGCCCAC		185000000
hsa-mir-101-1	gagagtaatgcagccaccagaaaggatgccgttgaccgacacagtgactgacaggcTGCCCTGGCTCAGTTATCACAGTGCTGATGCTGTCTATTCTAAAGGTACAGTACTGTGATAACTGAAGGATGGCAgccatcttaccttccatcagaggagcctcaccgtacccaggaagaaagaag	AATTGGATCCGAGAGTAATGCAGCCACCAGAAAGGATGCCGTTGACCGACACAGTGACTGACAGGCTGCCCTGGCTCAGTTATCACAGTGCTGATGCTGTCTATTCTAAAGGTACAGTACTGTGATAACTGAAGGATGGCAGCCATCTTACCTTCCATCAGAGGAGCCTCACCGTACCCAGGAAGAAAGAAGGAATTCGATCCGCGGCCGCGAAGGATCTGCGATCGCTCCGGTGCCCGTCAGTGGGCAGAGCGCACATCGCCC		151000000
hsa-mir-101-2	tcacgtgcttgcatacttggagatcatcatatggcccatctgaggttggtgagctgggtggcagggaatattcaggtagatatgagactgaACTGTCCTTTTTCGGTTATCATGGTACCGATGCTGTATATCTGAAAGGTACAGTACTGTGATAACTGAAGAATGGTGGTgccatcacattgagaaagggttgaggactgcggtg	AATTGGATCCTCACGTGCTTGCATACTTGGAGATCATCATATGGCCCATCTGAGGTTGGTGAGCTGGGTGGCAGGGAATATTCAGGTAGATATGAGACTGAACTGTCCTTTTTCGGTTATCATGGTACCGATGCTGTATATCTGAAAGGTACAGTACTGTGATAACTGAAGAATGGTGGTGCCATCACATTGAGAAAGGGTTGAGGACTGCGGTGGAATTCGATCCGCGGCCGCGAAGGATCTGCGATCGCTCCGG		675000000
hsa-mir-103a-1	caccactataccaccagtgcttaatgttgcatttgattagtgaaattcttggaagttttctTACTGCCCTCGGCTTCTTTACAGTGCTGCCTTGTTGCATATGGATCAAGCAGCATTGTACAGGGCTATGAAGGCATTGagacctgttcttcatgatatttgagtggtgtttattgttacaagaaaagtgtgaaaaggatatactgttagattgaccatatagttgggattctttgtttgga	AATTGGATCCCACCACTATACCACCAGTGCTTAATGTTGCATTTGATTAGTGAAATTCTTGGAAGTTTTCTTACTGCCCTCGGCTTCTTTACAGTGCTGCCTTGTTGCATATGGATCAAGCAGCATTGTACAGGGCTATGAAGGCATTGAGACCTGTTCTTCATGATATTTGAGTGGTGTTTATTGTTACAAGAAAAGTGTGAAAAGGATATACTGTTAGATTGACCATATAGTTGGGATTCTTTGTTTGGAGAATTCGATCCGCGGCCGCGAAGGATCTGCGATCGCTCCGGTGCCCGTCAGTGGGCAGAGCGCACATCGCCCA		714000000
hsa-mir-103a-2	gaagctgggagaagactgagcaggccgaggggtgccctccttggctcccccacctcagcagagctgcgtctTTGTGCTTTCAGCTTCTTTACAGTGCTGCCTTGTAGCATTCAGGTCAAGCAGCATTGTACAGGGCTATGAAAGAACCAagaatgggctgcccttgggaaaagaggatctaggatccagttggtgcagcttatggcttgtc	AATTGGATCCGAAGCTGGGAGAAGACTGAGCAGGCCGAGGGGTGCCCTCCTTGGCTCCCCCACCTCAGCAGAGCTGCGTCTTTGTGCTTTCAGCTTCTTTACAGTGCTGCCTTGTAGCATTCAGGTCAAGCAGCATTGTACAGGGCTATGAAAGAACCAAGAATGGGCTGCCCTTGGGAAAAGAGGATCTAGGATCCGAAGCTGGGAGAAGACTGAGCAGGCCGAGGGGTGCCCTCCTTGGCTCCCCCACCTCAGCAGAGCTGCGTCTTTGTGCTTTCAGCTTCTTTACAGTGCTGCCTTGTAGCATTCAGGTCAAGCAGCATTGTACAGGGCTATGAAAGAACCAAGAATGGGCTGCCCTTGGGAAAAGAGGATCTAGGATCCAGTTGGTGCAGCTTA…		77500000
hsa-mir-105-1	gtgtgtttgcctccttcttcgtcctcagtatctactcctatatattggatgtcagcttctgttgcagaacctgagTGTGCATCGTGGTCAAATGCTCAGACTCCTGTGGTGGCTGCTCATGCACCACGGATGTTTGAGCATGTGCTACGGTGTCTActtttgctacattgccgtctgcttctggaccaaagccatttgttcctgtgctctgt	AATTGGATCCGTGTGTTTGCCTCCTTCTTCGTCCTCAGTATCTACTCCTATATATTGGATGTCAGCTTCTGTTGCAGAACCTGAGTGTGCATCGTGGTCAAATGCTCAGACTCCTGTGGTGGCTGCTCATGCACCACGGATGTTTGAGCATGTGCTACGGTGTCTACTTTTGCTACATTGCCGTCTGCTTCTGGACCAAAGCCATTTGTTCCTGTGCTCTGTGAATTCGATCCGCGGCCGCGAAGGATCTGCGATCGCTCCGGTGCCCGTCAGTGGGCAGAGCGCACATCGCCC		147000000
hsa-mir-105-2	tttctctgtcctttgtcatctgtctactccctataacctggtatcagctcatgttgcagatcttctgtgTGTGCATCGTGGTCAAATGCTCAGACTCCTGTGGTGGCTGCTTATGCACCACGGATGTTTGAGCATGTGCTATGGTGTCTActtttgcaacattgccatctgcttctggaacaaagccactcatt	AATTGGATCCTTTCTCTGTCCTTTGTCATCTGTCTACTCCCTATAACCTGGTATCAGCTCATGTTGCAGATCTTCTGTGTGTGCATCGTGGTCAAATGCTCAGACTCCTGTGGTGGCTGCTTATGCACCACGGATGTTTGAGCATGTGCTATGGTGTCTACTTTTGCAACATTGCCATCTGCTTCTGGAACAAAGCCACTCATTGAATTCGATCCGCGGCCGCGAAGGATCTGCGATCGCTCCGGTGCCCGTCAGTGGGCAGAGCGCACATCG		964000000
hsa-mir-106a	aaagaagagctcctggaagacttaaaattttgctacaggaataggCCTTGGCCATGTAAAAGTGCTTACAGTGCAGGTAGCTTTTTGAGATCTACTGCAATGTAAGCACTTCTTACATTACCATGGtgatttagtcaatggctactgagaactgtagtttgtgca	AATTGGATCCAAAGAAGAGCTCCTGGAAGACTTAAAATTTTGCTACAGGAATAGGCCTTGGCCATGTAAAAGTGCTTACAGTGCAGGTAGCTTTTTGAGATCTACTGCAATGTAAGCACTTCTTACATTACCATGGTGATTTAGTCAATGGCTACTGAGAACTGTAGTTTGTGCAGAATTCGATCCGCGGCCGCGAAGGATCTGCGATCGCTCCGGTGCCCGTCAGTGGCAGAGCGCACATCGCC		144000000
hsa-mir-106b	tagctccttaccgtgctctcattgccgcctccccacctcccgctccagcCCTGCCGGGGCTAAAGTGCTGACAGTGCAGATAGTGGTCCTCTCCGTGCTACCGCACTGTGGGTACTTGCTGCTCCAGCAGGgcacgcacagcgtccgtggagggaaaggccttttccccacttcttaaccttcactgagagggtggttggggtctgtttcactccatgtg	aattggatccTAGCTCCTTACCGTGCTCTCATTGCCGCCTCCCCACCTCCCGCTCCAGCCCTGCCGGGGCTAAAGTGCTGACAGTGCAGATAGTGGTCCTCTCCGTGCTACCGCACTGTGGGTACTTGCTGCTCCAGCAGGGCACGCACAGCGTCCGTGGAGGGAAAGGCCTTTTCCCCACTTCTTAACCTTCACTGAGAGGGTGGTTGGGGTCTGTTTCACTCCATGTGGAATTCGATCCGCGGCCGCGAAGGATCTGCGATCGCTCCGGTGCCCGTCAGTGGGCAGAGCGCACATCGCCCACAGTCCCCGAGAAGTTGGGGGGAGGGGTCGGCAATTGAACGG		155000000
hsa-mir-107	tgagcatccttgcacataactgcaggtaaaatgctcgacttgcaatattcgatattCTCTCTGCTTTCAGCTTCTTTACAGTGTTGCCTTGTGGCATGGAGTTCAAGCAGCATTGTACAGGGCTATCAAAGCACAGAgagcttgctacagccaaggccagccagagtcccaggcacaaaaaggggtggagctggtgacatacaa	AATTGGATCCTGAGCATCCTTCACATAACTGCAGGTAAAATGCTCGACTTGCAATATTCGATATTCTCTCTGCTTTCAGCTTCTTTACAGTGTTGCCTTGTGGCATGGAGTTCAAGCAGCATTGTACAGGGCTATCAAAGCACAGAGAGCTTGCTACAGCCAAGGCCAGCCAGAGTCCCAGGCACAAAAAGGGGTGGAGCTGGTGACATACAAGAATTCGATCCGCGGCCGCGAAGGATCTGCGATCGCTCCGGTGCCCGTCAGTGGGCAGAGCGCACATCGCC		118000000
hsa-mir-10a	gcggaaagtaggagaactggaaaatttctgggccaagaaGATCTGTCTGTCTTCTGTATATACCCTGTAGATCCGAATTTGTGTAAGGAATTTTGTGGTCACAAATTCGTATCTAGGGGAATATGTAGTTGACATAAACACTCCGCTCTtatttttccagaagaaaaaaatatatatatatgtatatgtagtatttttctgaatgaggacagtctggtgactggccacacgaagactccttcctc	AATTGGATCCGCGGAAAGTAGGAGAACTGGAAAATTTCTGGGCCAAGAAGATCTGTCTGTCTTCTGTATATACCCTGTAGATCCGAATTTGTGTAAGGAATTTTGTGGTCACAAATTCGTATCTAGGGGAATATGTAGTTGACATAAACACTCCGCTCTTATTTTTCCAGAAGAAAAAAATATATATATATGTATATGTAGTATTTTTCTGAATGAGGACAGTCTGGTGACTGGCCACACGAAGACTCCTTCCTCGAATTCGATCCGCGGCCGCGAAGGATCTGCGATCGCTCCGGTGCCCGTC		245000000
hsa-mir-10b	tggctcagaggaagagattggggccggcagcgacctaggtacctcactctgggtgggacCCAGAGGTTGTAACGTTGTCTATATATACCCTGTAGAACCGAATTTGTGTGGTATCCGTATAGTCACAGATTCGATTCTAGGGGAATATATGGTCGATGCAAAAACTTCAcgtttcttcggaatagccagagaccaaagtgcgacatggagactagaagca	AATTGGATCCTGGCTCAGAGGAAGAGATTGGGGCCGGCAGCGACCTAGGTACCTCACTCTGGGTGGGACCCAGAGGTTGTAACGTTGTCTATATATACCCTGTAGAACCGAATTTGTGTGGTATCCGTATAGTCACAGATTCGATTCTAGGGGAATATATGGTCGATGCAAAAACTTCACGTTTCTTCGGAATAGCCAGAGACCAAAGTGCGACATGGAGACTAGAAGCAGAATTCGATCCGCGGCCGCGAAGGATCTGCGATCGCTCCGGTGCCCGTCAGTGGGCAGAGCGCACATCGCCCA		259000000
hsa-mir-1178	tcaggagactacctgcaagccagggccagactctctgggcccggctggggtagagaagcccagGCGTTGGCTGGCAGAGGAAGGGAAGGGTCCAGGGTCAGCTGAGCATGCCCTCAGGTTGCTCACTGTTCTTCCCTAGAATGTCAGGTGATGTgtcaccccaagtgctccacgtgcttgccagccacctgcggcttgcctgctgaatatgccacacac	aattggatccTCAGGAGACTACCTGCAAGCCAGGGCCAGACTCTCTGGGCCCGGCTGGGGTAGAGAAGCCCAGGCGTTGGCTGGCAGAGGAAGGGAAGGGTTCAGGGTCAGCTGAGCATGCCCTCAGGTTGCTCACTGTTCTTCCCTAGAATGTCAGGTGATGTGTCACCCCAAGTGCTCCACGTGCTTGCCAGCCACCTGCGGCTTGCCTGCTGAATATGCCACACACGAATTCGATCCGCGGCCGCGAAGGATCTGCGATCGCTCCGGTGCCCGTCAGTGGGCAGAGCGCACATCGCCCACAGTCCCCGAGAAGTTGGGGGGAGGGGTCGGCAATTGAGG		1290000000
hsa-mir-1179	gtcccatagcaacagttgtgtggttttttttaattattattcactttctgcttattttctttatggacaaagggtctactttcaagaagataACTGAGCTCTTATTGGCTGGAAAGGAAGAAGCATTCTTTCATTGGTTGGTGTGTATTGCCTTGTCAACCAATAAGAGGATGCCATTTATCCTTTTCTGACTAGCTGAGTGAGCAGGGTacacagaaggattgaatctgccttagttccatccagtagcaaagg	aattggatccGTCCCATAGCAACAGTTGTGTGGTTTTTTTTAATTATTATTCACTTTCTGCTTATTTTCTTTATGGACAAAGGGTCTACTTTCAAGAAGATAACTGAGCTCTTATTGGCTGGAAAGGAAGAAGCATTCTTTCATTGGTTGGTGTGTATTGCCTTGTCAACCAATAAGAGGATGCCATTTATCCTTTTCTGACTAGCTGAGTGAGCAGGGTACACAGAAGGATTGAATCTGCCTTAGTTCCATCCAGTAGCAAAGGGAATTCGATCCGCGGCCGCGAAGGATCTGCGATCGCTCCGGTGCCCGTCAGTGGGCAGAGCGCACATCGCCCACAGTCCCCGAGAAGTTGGGGGGAGGGGTCGGCAATTGAAGG		477000000
hsa-mir-1180	CCGGCGGGGCGAAGCCCGCGGCTGCTGGACCCACCCGGCCGGGAATAGTGCTCCTGGTTGTTTCCGGCTCGCGTGGGTGTGTCGGCGGCGGGGCCTGACACCCCCGGCC	aattcCCGGCGGGGCGAAGCCCGCGGCTGCTGGACCCACCCGGCCGGGAATAGTGCTCCTGGTTGTTTCCGGCTCGCGTGGGTGTGTCGGCGGCGGGGCCTGACACCCCCGGCCGGATCCGCGGCCGCGAAGGATCTGCGATCGCTCCGGTGCCCGTCAGTGGGCAGAGCGCACATCGCCCACAGTCCCCGAGAAGTTGGGGGGAGGGGTCGGCAATTGACGG		836000000
hsa-mir-1181	GGGGCTCCGCGCTCCTAGTCTCCACTGCTGCCGCCGTCGCCGCCACCCGAGCCGGAGCGGGCTGGGCCGCCAAGGCAAGATGGTGGACTACAGCGTGTGGGACCACATTGAGGTGTCTGAT	AATTCGGGGCTCCGCGCTCCTAGTCTCCACTGCTGCCGCCGTCGCCGCCACCCGAGCCGGAGCGGGCTGGGCCGCCAAGGCAAGATGGTGGACTACAGCGTGTGGGACCACATTGAGGTGTCTGATGGATCCGCGGCCGCGAAGGATCTGCGATCGCTCCGGTGCCCGTC		2390000000
hsa-mir-1183	tgtcagaccaagggagatggaggtttggggtgggagaatgtgttggattccagctatATTATTCAAATGCTCGGAGACACAGAACATTAGAGAAGACAGGAGTTCACTGTAGGTGATGGTGAGAGTGGGCATGGAGCAGGAGTGCCaagagatgaagttataaaactaagcaggagttagatcatgaag	AATTGGATCCTGTCAGACCAAGGGAGATGGAGGTTTGGGGTGGGAGAATGTGTTGGATTCCAGCTATATTATTCAAATGCTCGGAGACACAGAACATTAGAGAAGACAGGAGTTCACTGTAGGTGATGGTGAGAGTGGGCATGGAGCAGGAGTGCCAAGAGATGAAGTTATAAAACTAAGCAGGAGTTAGATCATGAAGGAATTCGATCCGCGGCCGCGAAGGATCTGCGATCGCTCCGGTGCCCGTCAGTGGCAGAGCGCACATCGCC		170000000
hsa-mir-1184	gatggatcagactccctgtcctgagggggagatggtttCTTGCAGAACGAGGTGAAGGAGGTGGTTCTGCTCAGCAGTCAACAGTGGCCACATCTCCACCTGCAGCGACTTGATGGCTTCCGTGTCCTTTTCGTGGGtagccatgaccaaagactggagcagcagaaagagctcc	AATTGGATCCGATGGATCAGACTCCCTGTCCTGAGGGGGAGATGGTTTCTTGCAGAACGAGGTGAAGGAGGTGGTTCTGCTCAGCAGTCAACAGTGGCCACATCTCCACCTGCAGCGACTTGATGGCTTCCGTGTCCTTTTCGTGGGTAGCCATGACCAAAGACTGGAGCAGCAGAAAGAGCTCCGAATTCGATCCGCGGCCGCGAAGGATCTGCGATCGCTCCGGTGCCCGTCAGTGGGCAGAGCGCACATCGCC		82700000
hsa-mir-1185-1	cctcgcaggaggagatgtccactccggcgaagacccggcatagtcctcacctgCTCTTTGAGCCACTCTTTGGTACTTGAAGAGAGGATACCCTTTGTATGTTCACTTGATTAATGGCGAATATACAGGGGGAGACTCTTATTTGCGTATCAAACTCTGTCGAGGAagacgctcagaccctgctgtctccaggacaaagcctc	AATTGGATCCCCTCGCAGGAGGAGATGTCCACTCCGGCGAAGACCCGGCATAGTCCTCACCTGCTCTTTGAGCCACTCTTTGGTACTTGAAGAGAGGATACCCTTTGTATGTTCACTTGATTAATGGCGAATATACAGGGGGAGACTCTTATTTGCGTATCAAACTCTGTCGAGGAAGACGCTCAGACCCTGCTGTCTCCAGGACAAAGCCTCGAATTCGATCCGCGGCCGCGAAGGATCTGCGATCGCTCCGGTGCCCGTCAGTGGGCAGAGCGCACATCGCCCA		388000000
hsa-mir-1185-2	cctcgcaggaggagatgtccactccggcgaagacccggcatagtcctcacctgCTCTTTGAGCCACTCTTTGGTACTTGAAGAGAGGATACCCTTTGTATGTTCACTTGATTAATGGCGAATATACAGGGGGAGACTCTTATTTGCGTATCAAACTCTGTCGAGGAagacgctcagaccctgctgtctccaggacaaagcctc	AATTGGATCCCCTCGCAGGAGGAGATGTCCACTCCGGCAAAGACCCGGCATGGTCCTCACCTGCTCTTTGAGCCACCCTTTGGTACTTAAAGAGAGGATACCCTTTGTATGTTCACTTGATTAATGGCGAATATACAGGGGGAGACTCTCATTTGCGTATCAAACTGTCGGAGAAGACACTCATACCCTGCTTGTCTCCAGGACAAAGCCTCGAATTCGATCCGCGGCCGCGAAGGATCTGCGATCGCTCCGGTGCCCGTCAG		2060000000
hsa-mir-1197	aggtgatagcaggtgaaaggaagagagccaggggtcagcgtcACTTCCTGGTATTTGAAGATGCGGTTGACCATGGTGTGTACGCTTTATTTGTGACGTAGGACACATGGTCTACTTCTTCTCAATATCAcatctcgccttggaagacttccaggaggtgatatcagctttgcggaagagccactgtcctggtgtcagta	AATTGGATCCAGGTGATAGCAGGTGAAAGGAAGAGAGCCAGGGGTCAGCGTCACTTCCTGGTATTTGAAGATGCGGTTGACCATGGTGTGTACGCTTTATTTGTGACGTAGGACACATGGTCTACTTCTTCTCAATATCACATCTCGCCTTGGAAGACTTCCAGGAGGTGATATCAGCTTGCGGAAGAGCCACTGTCCTGGTGTCAGTAGAATTCGATCCGCGCCGCGAAGGATCTGCGATCGCTCC		225000000
hsa-mir-1-2	ccattgctctacattagtaagctgaatgtttcactaacaaataagaaaataaaatatttcatgtttttacagctaacaacttagtaatACCTACTCAGAGTACATACTTCTTTATGTACCCATATGAACATACAATGCTATGGAATGTAAAGAAGTATGTATTTTTGGTAGGCaataaaccaccaagggagaattaaactgagctaaaagaagctcttgcttctttctacgtg	AATTGGATCCCCATTGCTCTACATTAGTAAGCTGAATGTTTCACTAACAAATAAGAAAATAAAATATTTCATGTTTTTACAGCTAACAACTTAGTAATACCTACTCAGAGTACATACTTCTTTATGTACCCATATGAACATACAATGCTATGGAATGTAAAGAAGTATGTATTTTTGGTAGGCAATAAACCACCAAGAGAGAATTAAACTGAGCTAAAAGAAGCTCTTGCTTCTTTCTACGTGGAATTCGATCCGCGGCCGCGAAGGATCTGCGATCGCTCCGGTGCCCGTCAGTGGCAGAGCGCAC		426000000
hsa-mir-1201	tcctgtttagggatgaggagccagtgctggtttgcccttcctcagtcaTTTACAGTTTGCCATGATGAAATGCATGTTAAGTCCGTGTTTCAGCTGATCAGCCTGATTAAACACATGCTCTGAGCAGACTAAAgctaggggcaaacacctgcaattgaattctgcttgttggaattcatactgg	AATTGGATCCTCCTGTTTAGGGATGAGGAGCCAGTGCTGGTTTGCCCTTCCTCAGTCATTTACAGTTTGCCATGATGAAATGCATGTTAAGTCCGTGTTTCAGCTGATCAGCCTGATTAAACACATGCTCTGAGCAGACTAAAGCTAGGGGCAAACACCTGCAATTGAATTCGATCCGCGGCCGCGAAGGATCTGCGATCGCTCCGGTGCCCGTCAGTGGGCAGAGCGCACATCGCCC		151000000
hsa-mir-1202	gtcagctggtggtagtgatggcagcagcagcccatctggagcaCCTGCTGCAGAGGTGCCAGCTGCAGTGGGGGAGGCACTGCCAGGGCTGCCCACTCTGCTTAGCCAGCAGGTGCCAAGAACAGGtgggagccccaccccctactgagttggcaggatgggagccccttgctccctggcacacagctacagctgc	AATTGGATCCGTCAGCTGGTGGTAGTGATGGCAGCAGCAGCCCATCTGGAGCACCTGCTGCAGAGGTGCCAGCTGCAGTGGGGGAGGCACTGCCAGGGCTGCCCACTCTGCTTAGCCAGCAGGTGCCAAGAACAGGTGGGAGCCCCACCCCCTACTGAGTTGGCAGGATGGGAGCCCCTTGCTCCCTGGCACACAGCTACAGCTGCGAATTCGATCCGCGGCCGCGAAGGATCTGCGATCGCTCCGGTGCCCGTC		145000000
hsa-mir-1203	cggatgttcctgtgttccttttggactcagatatttctgaacagctttttctggtgagggactaaacttccctTCCTCCCCGGAGCCAGGATGCAGCTCAAGCCACAGCAGGGTGTTTAGCGCTCTTCAGTGGCTCCAGATTGTGGCGCTGGTGCAGGtctcctcatacgtaaccaatggctcctgagagcctgcgactcgtaaattacttcccacga	AATTGGATCCCGGATGTTCCTGTGTTCCTTTTGGACTCAGATATTTCTGAACAGCTTTTTCTGGTGAGGGACTAAACTTCCCTTCCTCCCCGGAGCCAGGATGCAGCTCAAGCCACAGCAGGGTGTTTAGCGCTCTTCAGTGGCTCCAGATTGTGGCGCTGGTGCAGGTCTCCTCATACGTAACCAATGGCTCCTGAGAGCCTGCGACTCGTAAATTACTTCCCACGAGAATTCGATCCGCGGCCGCGAAGGATCTGCGATCGCTCCGGTGCCCGTCAGTGGGCAGAGCGCACATCGCCC		2940000000
hsa-mir-1204	CATAGCGAATCTTTCTAAAGCTCTGATCAGTCAAGAAGGGGGTTGTATCAATCCTCAGAACCCTGAGTGGAACTTTCTACAGGATTTATTAGGAGAAAAACCTTCCCGGAAGCTGCAGAAGGACAAATACAGAATCCGTGTCTGGGAGAAACCTCGTGGCCTGGTCTCCATTATTTGAGATGAGTTACATCTTGGAGGTGAGGACGTGCCTCGTGGTCTAAAGCTTCGGCACAAGGGCCCAACTGGAATTCCACTTACGGGTATGACTGTGGGGTATATGCTGTACCCATTGAATTCCCAGAGGGATTTGTTAAGTGGTTGTGTTGCTGTTTTGCCTGGTTAAGAGTGGCTTATTCTTGT	AATTGGATCCGCTGCAGAAGGACAAATACAGAATCCGTGTCTGGGAGAAACCTCGTGGCCTGGTCTCCATTATTTGAGATGAGTTACATCTTGGAGGTGAGGACGTGCCTCGTGGTCTAAAGCTTCGGCACAAGGGCCCAACTGGAATTCGATCCGCGGCCGCGAAGGATCTGCGATCGCTCCGGTGCCCGTCAGTGGGCAGAGCGCACATCGCCC		177000000
hsa-mir-1205	acgatagggaaatcagcaagctgaagatagggaaagtgaacacttatcactGAAGGCCTCTGCAGGGTTTGCTTTGAGGTACTTCCTTCCTGTCAACCCTGTTCTGGAGTCTGTctccatttttcagacacaaaaactgaggcatagataactgttttctgttttttgtggggagagagtattattgtttcaatttcctggacacttcaa	aattggatccAGGAATATTTCCAGGAGCAGAACTCCCTGCACGACAGGAGGGACCGAGGCCCTCCTCGGGACTTGTCACTGCCTGTCTCCTCCCTCTCCAGCAGCGACTGGATTCTGGAGTCCATCTAGAGGGTCTTGGGAGGGATGTGACTGTTGGGAAGCCCTTCCTACTGGACACGCTGTCATCATTTGCTGCTTCGAATTCGCGCGCGAATTCTGATCTCCTCCACTTCCTTCCCATCCACATATAATTCAAACCCTGGGAGTTCTACCTTCAAATGTATATGCCAGCTGCAACCACTCCTCACCATGGATCCACGATAGGGAAATCAGCAAGCTGAAGATAGGGAAAGTGAACACTTATCACTGAAGGCCTCTGCAGGGTTTGCTTTGAGGTAC…		4590000000
hsa-mir-1205	acgatagggaaatcagcaagctgaagatagggaaagtgaacacttatcactGAAGGCCTCTGCAGGGTTTGCTTTGAGGTACTTCCTTCCTGTCAACCCTGTTCTGGAGTCTGTctccatttttcagacacaaaaactgaggcatagataactgttttctgttttttgtggggagagagtattattgtttcaatttcctggacacttcaa	AATTGGATCCACGATAGGGAAATCAGCAAGCTGAAGATAGGGAAAGTGAACACTTATCACTGAAGGCCTCTGCAGGGTTTGCTTTGAGGTACTTCCTTCCTGTCAACCCTGTTCTGGAGTCTGTCTCCATTTTTCAGACACAAAAACTGAGGCATAGATAACTGTTTTCTGTTTTTTGTGGGGAGAGAGTATTATTGTTTCAATTTCCTGGACACTTCAAGAATTCGATCCGCGGCCGCGAAGGATCTGCGATCGCTCCGGTGCCCGTCAGTGGGCAGAGCGCACATCGCC		369000000
hsa-mir-1206	gccaggtccatctaggaactagaagctatggtcaggcttacatgcttttttcatatCAGTGTTCATGTAGATGTTTAAGCTCTTGCAGTAGGTTTTTGCAAGCTAGTGAACGCTGccaaattatgctcgccacacaattgcagccacctattcccaggcagtat	aattggatccGCCAGGTCCATCTAGGAACTAGAAGCTATGGTCAGGCTTACATGCTTTTTTCATATCAGTGTTCATGTAGATGTTTAAGCTCTTGCAGTAGATTTTTGCAAGCTAGTGAACGCTGCCAAATTATGCTCGCCACACAATTGCAGCCACCTATTCCCAGGCAGTATGAATTCGATCCGCGGCCGCGAAGGATCTGCGATCGCTCCGGTGCCCGTCAGTGGGCAGAGCGCACATCGCCCACAGTCCCCGAGAAGTTGGGGGGAGGGGTCGGCAATTGAGG		400000000
hsa-mir-1207	ccctgaggaatcagagataggagccctttctttttcctggccgccaggcctccatgtGCAGGGCTGGCAGGGAGGCTGGGAGGGGCTGGCTGGGTCTGGTAGTGGGCATCAGCTGGCCCTCATTTCTTAAGACAGCACTTCTGTtagctgacctacacagaagcaggtcatttcgagat	AATTGGATCCCCCTGAGGAATCAGAGATAGGAGCCCTTTCTTTTTCCTGGCCGCCAGGCCTCCATGTGCAGGGCTGGCAGGGAGGCTGGGAGGGGCTGGCTGGGTCTGGTAGTGGGCATCAGCTGGCCCTCATTTCTTAAGACAGCACTTCTGTTAGCTGACCTACACAGAAGCAGGTCATTTCGAGATGAATTCGATCCGCGGCCGCGAAGGATCTGCGATCGCTCCGGTGCCCGTCAGTGGGCAGAGCGCACATCGCCCA		287000000
hsa-mir-1208	tgaagagctcagaaagaggacattaagaagggggctttctggtgggcaacaatgaatCACCGGCAGAATCACTGTTCAGACAGGCGGAGACGGGTCTTTCTCGCCCTCTGATGAGTCACCACTGTGGTGGgggggagtggacagtcagccagacagataatgtgtcagtctctctcctcagcc	aattggatcctgaagagctcagaaagaggacattaagaaGGGGGCTTTCTGGTGGGCAACAATGAATCACCGGCAGAATCACTGTTCAGACAGGCGGAGACGGGTCTTTCTCGCCCTCTGATGAGTCACCACTGTGGTGGGGGGGAGTGGACAGTCAGCCAGACAGATAATGTGTCAGTCTCTCTCCTCAGCCGAATTCGATCCGCGGCCGCGAAGGATCTGCGATCGCTCCGGTGCCCGTCAGTGGGCAGAGCGCACATCGCCCACAGTCCCCGAGAAGTTGGGGGGAGGGGTCGGCAATTGAACGGGTGCCTAG		217000000
hsa-mir-122	agtgacaatggtggaatgtggaggtgaagttaacaccttcgtGGCTACAGAGTTTCCTTAGCAGAGCTGTGGAGTGTGACAATGGTGTTTGTGTCTAAACTATCAAACGCCATTATCACACTAAATAGCTACTGCTAGGCAATCCTTCCCtcgataaatgtcttggcatcgtttgctttgagcaagaagg	AATTGGATCCAGTGACAATGGTGGAATGTGGAGGTGAAGTTAACACCTTCGTGGCTACAGAGTTTCCTTAGCAGAGCTGTGGAGTGTGACAATGGTGTTTGTGTCTAAACTATCAAACGCCATTATCACACTAAATAGCTACTGCTAGGCAATCCTTCCCTCGATAAATGTCTTGGCATCGTTTGCTTTGAGCAAGAAGGGAATTCGATCCGCGGCCGCGAAGGATCTGCGATCGCTCCGGTGCCCGTCAGTGGGCAGAGCGC		253000000
hsa-mir-1224_mirtron	cctggatgttctcttcactgGTGAGGACTCGGGAGGTGGAGGGTGGTGCCGCCGGGGCCGGGCGCTGTTTCAGCTCGCTTCTCCCCCCACCTCCTCTCTCCTCAGacgtgatagaaaagtctgca	AATTCCCTGGATGTTCTCTTCACTGGTGAGGACTCGGGAGGTGGAGGGTGGTGCCGCCGGGGCCGGGCGCTGTTTCAGCTCGCTTCTCCCCCCACCTCCTCTCTCCTCAGACGTGATAGAAAAGTCTGCAGGATCCGCGGCCGCGAAGGATCTGCGATCGCTCCGGTGCCCGTCAGTGGGCAGAGCGCACATCGCCC		2770000000
hsa-mir-1225	agatggtggagttgttcctgcgcaggctgcgcctctggatgggcctcagcaaggtcaaggagGTGGGTACGGCCCAGTGGGGGGGAGAGGGACACGCCCTGGGCTCTGCCCAGGGTGCAGCCGGACTGACTGAGCCCCTGTGCCGCCCCCAGttccgccacaaagtccgctttgaagggatggagc	AATTGGATCCAGATGGTGGAGTTGTTCCTGCGCAGGCTGCGCCTCTGGATGGGCCTCAGCAAGGTCAAGGAGGTGGGTACGGCCCAGTGGGGGGGAGAGGGACACGCCCTGGGCTCTGCCCAGGGTGCAGCCGGACTGACTGAGCCCCTGTGCCGCCCCCAGTTCCGCCACAAAGTCCGCTTTGAAGGGATGGAGCGAATTCGATCCGCGGCCGCGAAGGATCTGCGATCGCTCCGGTGCCCGTCAGTGGGCAGAGCGCACATCGCCC		137000000
hsa-mir-1225_mirtron	cctggatgttctcttcactgGTGGGTACGGCCCAGTGGGGGGGAGAGGGACACGCCCTGGGCTCTGCCCAGGGTGCAGCCGGACTGACTGAGCCCCTGTGCCGCCCCCAGacgtgatagaaaagtctgca	AATTCCCTGGATGTTCTCTTCACTGGTGGGTACGGCCCAGTGGGGGGGAGAGGGACACGCCCTGGGCTCTGCCCAGGGTGCAGCCGGACTGACTGAGCCCCTGTGCCGCCCCCAGACGTGATAGAAAAGTCTGCAGGATCCGCGGCCGCGAAGGATCTGCGATCGCTCCGGTGCCCGTCAGTGGGCAGAGCGCACATCGCCCA		3030000000
hsa-mir-1226	ataggaccaaatcaggcaacatcctgctgcacaagtcgaccattaacagGTGAGGGCATGCAGGCCTGGATGGGGCAGCTGGGATGGTCCAAAAGGGTGGCCTCACCAGCCCTGTGTTCCCTAGggaggccacacggttacggagccgatggctgacgtatttcatg	aattggatccATAGGACCAAATCAGGCAACATCCTGCTGCACAAGTCGACCATTAACAGGTGAGGGCATGCAGGCCTGGATGGGGCAGCTGGGATGGTCCAAAAGGGTGGCCTCACCAGCCCTGTGTTCCCTAGGGAGGCCACACGGTTACGGAGCCGATGGCTGACGTATTTCATGGAATTCGATCCGCGGCCGCGAAGGATCTGCGATCGCTCCGGTGCCCGTCAGTGGGCAGAGCGCACATCGCCCACAGTCCCCGAGAAGTTGGGGGGAGGGGTCGGCAATTGAAGG		1910000000
hsa-mir-1227	agtgtcaggagtggatggaggctctgcgtcgggccagGTGGGGCCAGGCGGTGGTGGGCACTGCTGGGGTGGGCACAGCAGCCATGCAGAGCGGGCATTTGACCCCGTGCCACCCTTTTCCCCAGctacgagttcatgcggagaagcctcatcttctacaggaacga	aattggatccAGTGTCAGGAGTGGATGGAGGCTCTGCGTCGGGCCAGGTGGGGCCAGGCGGTGGTGGGCACTGCTGGGGTGGGCACAGCAGCCATGCAGAGCGGGCATTTGACCCCGTGCCACCCTTTTCCCCAGCTACGAGTTCATGCGGAGAAGCCTCATCTTCTACAGGAACGAGAATTCGATCCGCGGCCGCGAAGGATCTGCGATCGCTCCGGTGCCCGTCAGTGGGCAGAGCGCACATCGCCCACAGTCCCCGAGAAGTTGGGGGGAGGGGTCGGCAATTGAACGG		202000000
hsa-mir-1227_mirtron	cctggatgttctcttcactgGTGGGGCCAGGCGGTGGTGGGCACTGCTGGGGTGGGCACAGCAGCCATGCAGAGCGGGCATTTGACCCCGTGCCACCCTTTTCCCCAGacgtgatagaaaagtctgca	AATTCCCTGGATGTTCTCTTCACTGGTGGGGCCAGGCGGTGGTGGGCACTGCTGGGGTGGGCACAGCAGCCATGCAGAGCGGGCATTTGACCCCGTGCCACCCTTTTCCCCAGACGTGATAGAAAAGTCTGCAGGATCCGCGGCCGCGAAGGATCTGCGATCGCTCCGGTGCCCGTC		2120000000
hsa-mir-1228_mirtron	cctggatgttctcttcactgGTGGGCGGGGGCAGGTGTGTGGTGGGTGGTGGCCTGCGGTGAGCAGGGCCCTCACACCTGCCTCGCCCCCCAGacgtgatagaaaagtctgca	AATTCCCTGGATGTTCTCTTCACTGGTGGGCGGGGGCAGGTGTGTGGTGGGTGGTGGCCTGCGGTGAGCAGGGCCCTCACACCTGCCTCGCCCCCCAGACGTGATAGAAAAGTCTGCAGGATCCGCGGCCGCGAAGGATCTGCGATCGCTCCGGTGCCCGTCAGTGGGCAGAGCGCACATCGCCCA		1730000000
hsa-mir-1229	ctccagatcggtgggtagggtttgggggagagcgtGGGCTGGGGTTCAGGGACACCCTCTCACCACTGCCCTCCCACAGGCTCCTTCTACAAGGGAGTGGCAGAGGGAGAGGTGGACCCAGCCTTCGGCCCtctggaagcactgcgcctctcgatccagacggactcccctgtgtgggtgattctgagcgaggtga	aattggatccCTCCAGATCGGTGGGTAGGGTTTGGGGGAGAGCGTGGGCTGGGGTTCAGGGACACCCTCTCACCACTGCCCTCCCACAGGCTCCTTCTACAAGGGAGTGGCAGAGGGAGAGGTGGACCCAGCCTTCGGCCCTCTGGAAGCACTGCGCCTCTCGATCCAGACGGACTCCCCTGTGTGGGTGATTCTGAGCGAGGTGAGAATTCGATCCGCGGCCGCGAAGGATCTGCGATCGCTCCGGTGCCCGTCAGTGGGCAGAGCGCACATCGCCCACAGTCCCCGAGAAGTTGGGGGGAGGGGTCGGCAATTGAACGGGTGCCTAGA		162000000
hsa-mir-1229_mirtron	cctggatgttctcttcactgGTGGGTAGGGTTTGGGGGAGAGCGTGGGCTGGGGTTCAGGGACACCCTCTCACCACTGCCCTCCCACAGacgtgatagaaaagtctgca	AATTCCCTGGATGTTCTCTTCACTGGTGGGTAGGGTTTGGGGGAGAGCGTGGGCTGGGGTTCAGGGACACCCTCTCACCACTGCCCTCCCACAGACGTGATAGAAAAGTCTGCAGGATCCGCGGCCGCGAAGGATCTGCGATCGCTCCGGTGCCCGTCAGTGGGCAGAGCGCACATCGCC		2030000000
hsa-mir-1231	caccaactggatcagcttcgggagaccatgcacaacatgcagGTCAGTGTCTGGGCGGACAGCTGCAGGAAAGGGAAGACCAAGGCTTGCTGTCTGTCCAGTCTGCCACCCTACCCTGTCTGTTCTTGCCACAGttggaggtggacctgctgaaagcagagaatgaccgac	aattggatccCACCAACTGGATCAGCTTCGGGAGACCATGCACAACATGCAGGTCAGTGTCTGGGCGGACAGCTGCAGGAAAGGGAAGACCAAGGCTTGCTGTCTGTCCAGTCTGCCACCCTACCCTGTCTGTTCTTGCCACAGTTGGAGGTGGACCTGCTGAAAGCAGAGAATGACCGACGAATTCGCGCGCGAATTCAATGAGTGG		365000000
hsa-mir-1233	gtggagaaactggaacttggattcatccagtaccggagagagagatgccatcaGTGAGTGGGAGGCCAGGGCACGGCAGGGGGAGCTGCAGGGCTATGGGAGGGGCCCCAGCGTCTGAGCCCTGTCCTCCCGCAGgaaagtacatcgccttctaacagagccaggggacagtgccaaagatgc	aattggatccGTGGAGAAACTGGAACTTGGATTCATCCAGTACCGGAGAGAGAGATGCCATCAGTGAGTGGGAGGCCAGGGCACGGCAGGGGGAGCTGCAGGGCTATGGGAGGGGCCCCAGCGTCTGAGCCGTGTCCTCCCGCAGGAAAGTACATCGCCTTCTAACAGAGCCAGGGGACAGTGCCAAAGATGCGAATTCGATCCGCGGCCGCGAAGGATCTGCGATCGCTCCGGTGCCCGTCAGTGGGCAGAGCGCACATCGCCCACAGTCCCCGAGAAGTTGGGGGGAGGGGTCGGCAATTGAAGG		397000000
hsa-mir-1233_mirtron	cctggatgttctcttcactgGTGAGTGGGAGGCCAGGGCACGGCAGGGGGAGCTGCAGGGCTATGGGAGGGGCCCCAGCGTCTGAGCCCTGTCCTCCCGCAGacgtgatagaaaagtctgca	AATTCCCTGGATGTTCTCTTCACTGGTGAGTGGGAGGCCAGGGCACGGCAGGGGGAGCTGCAGGGCTATGGGAGGGGCCCCAGCGTCTGAGCCCTGTCCTCCCGCAGACGTGATAGAAAAGTCTGCAGGATCCGCGGCCGCGAAGGATCTGCGATCGCTCCGGTGCCCGTCAGTGGCAGAGCGCACATCGCC		627000000
hsa-mir-1236_mirtron	cctggatgttctcttcactgGTGAGTGACAGGGGAAATGGGGATGGACTGGAAGTGGGCAGCATGGAGCTGACCTTCATCATGGCTTGGCCAACATAATGCCTCTTCCCCTTGTCTCTCCAGacgtgatagaaaagtctgca	AATTCCCTGGATGTTCTCTTCACTGGTGAGTGACAGGGGAAATGGGGATGGACTGGAAGTGGGCAGCATGGAGCTGACCTTCATCATGGCTTGGCCAACATAATGCCTCTTCCCCTTGTCTCTCCAGACGTGATAGAAAAGTCTGCAGGATCCGCGGCCGCGAAGGATCTGCGATCGCTCCGGTGCCCGTCAGTGGG		541000000
hsa-mir-1237_mirtron	cctggatgttctcttcactgGTGGGAGGGCCCAGGCGCGGGCAGGGGTGGGGGTGGCAGAGCGCTGTCCCGGGGGCGGGGCCGAAGCGCGGCGACCGTAACTCCTTCTGCTCCGTCCCCCAGacgtgatagaaaagtctgca	aattcCCTGGATGTTCTCTTCACTGGTGGGAGGGCCCAGGCGCGGGCAGGGGTGGGGGTGGCAGAGCGCTGTCCCGGGGGCGGGGCCGAAGCGCGGCGACCGTAACTCCTTCTGCTCCGTCCCCCAGACGTGATAGAAAAGTCTGCAGGATCCGCGGCCGCGAAGGATCTGCGATCGCTCCGGTGCCCGTCAGTGGGCAGAGCGCACATCGCCCACAGTCCCCGAGAAGTTGGGGGGAGGGGTCGGCAATTGAACGG		4100000000
hsa-mir-1238	acttcctgctgtacctggaccctcactactgccagcccactgtggatgtcagccaggccgacttccccctggagGTGAGTGGGAGCCCCAGTGTGTGGTTGGGGCCATGGCGGGTGGGCAGCCCAGCCTCTGAGCCTTCCTCGTCTGTCTGCCCCAGtccttccactgcacctcgccccgcaagatggcctttgccaagatggacccaagctgta	ggatccAAACCGCGACACTCACTGTACTTCATTGGCTACCAAGGTAGGCCCACCCCCTCCTCACTCCTCCCACCCCCCACCGCACCCCCACTCACACCTGCACCCCCTGCAGATGACTTCCTGCTGTACCTGGACCCTCACTACTGCCAGCCCACTGTGGATGTCAGCCAGGCCGACTTCCCCCTGGAGGTGAGTGGGAGCCCCAGTGTGTGGTTGGGGCCATGGCGGGTGGGCAGCCCAGCCTCTGAGCCTTCCTCGTCTGTCTGCCCCAGTCCTTCCACTGCACCTCGCCCCGCAAGATGGCCTTTGCCAAGATGGACCCAAGCTGTACCGTGGGCTTCTATGCTGGAGACAGGAAGGAGTTTGAGACACTCTGCTCAGAGCTGACCAGGGTGAGCA…		1630000000
hsa-mir-124-1	tttctttcacctttccttccttccttcctcctttccttcctcaggagaaAGGCCTCTCTCTCCGTGTTCACAGCGGACCTTGATTTAAATGTCCATACAATTAAGGCACGCGGTGAATGCCAAGAATGGGGCTGgctgagcaccgtgggtcggcgagggcccgccaaggaaggagcgacc	AATTGGATCCTTTCTTTCACCTTTCCTTCCTTCCTTCCTCCTTTCCTTCCTCAGGAGAAAGGCCTCTCTCTCCGTGTTCACAGCGGACCTTGATTTAAATGTCCATACAATTAAGGCACGCGGTGAATGCCAAGAATGGGGCTGGCTGAGCACCGTGGGTCGGCGAGGGCCCGCCAAGGAAGGAGCGACCGAATTCGATCCGCGGCCGCGAAGGATCTGCGATCGCTCCGGTGCCCGTCAGTGGGCAGAGCGCAC		73900000
hsa-mir-124-1	tttctttcacctttccttccttccttcctcctttccttcctcaggagaaAGGCCTCTCTCTCCGTGTTCACAGCGGACCTTGATTTAAATGTCCATACAATTAAGGCACGCGGTGAATGCCAAGAATGGGGCTGgctgagcaccgtgggtcggcgagggcccgccaaggaaggagcgacc	aattggatccTTTCTTTCACCTTTCCTTCCTTCCTTCCTCCTTTCCTTCCTCAGGAGAAAGGCCTCTCTCTCCGTGTTCACAGCGGACCTTGATTTAAATGTCCATACAATTAAGGCACGCGGTGAATGCCAAGAATGGGGCTGGCTGAGCACCGTGGGTCGGCGAGGGCCCGCCAAGGAAGGAGCGACCGAATTCGATCCGCGGCCGCGAAGGATCTGCGATCGCTCCGGTGCCCGTCAGTGGGCAGAGCGCACATCGCCCACAGTCCCCGAGAAGTTGGGGGGAGGGGTCGGCAATTGAACGGGTGCCTAGA		349000000
hsa-mir-124-2	aagagtggtaatcgcagtgggtcttatactttccggATCAAGATTAGAGGCTCTGCTCTCCGTGTTCACAGCGGACCTTGATTTAATGTCATACAATTAAGGCACGCGGTGAATGCCAAGAGCGGAGCCTACGGCTGCACTTGAAggacaccaaagcatctcagggtcagaaaggggaaaaagcaattgcagggaatttagggggtagtaaaaggaacccatctcttgccgcataaat	AATTGGATCCAAGAGTGGTAATCGCAGTGGGTCTTATACTTTCCGGATCAAGATTAGAGGCTCTGCTCTCCGTGTTCACAGCGGACCTTGATTTAATGTCATACAATTAAGGCACGCGGTGAATGCCAAGAGCGGAGCCTACGGCTGCACTTGAAGGACACCAAAGCATCTCAGGGTCAGAAAGGGGAAAAAGCAATTGCAGGGAATTTAGGGGGTAGTAAAAGGAACCCATCTCTTGCCGCATAAATGAATTCGATCCGCGGCCGCGAAGGATCTGCGATCGCTCCGGTGCCCGTCAGTGGGCAGAGCGCACATCGCCC		167000000
hsa-mir-1243	ggtgacatttcatctccaatctaatgagtgagaaagatgcttattctgacaaattttcttcacaatatttcataggtgtgccaagctgacAGATTGGTTGACTCTGTACTCTTTTATTTTATTCCTGTAACTGGGCCAGTTTCTGCCCTTAACTAAAACTGGATCAATTATAGGAGTGAAATAAAGGTCCATCTCCTGCCTATTTattactttgctttggtaataaatctatttttaaaagaacctattacagagacttccatttggaattatgcatacttggtgtcaaatgg	AATTGGATCCGGTGACATTTCATCTCCAATCTAATGAGTGAGAAAGATGCTTATTCTGACAAATTTTCTTCACAATATTTCATAGGTGTGCCAAGCTGACAGATTGGTTGACTCTGTACTCTTTTATTTTATTCCTGTAACTGGGCCAGTTTCTGCCCTTAACTAAAACTGGATCAATTATAGGAGTGAAATAAAGGTCCATCTCCTGCCTATTTATTACTTTGCTTTGGTAATAAATCTATTTTTAAAAGAACCTATTACAGAGACTTCCATTTGGAATTATGCATACTTGGTGTCAAATGGGAATTCGATCCGCGGCCGCGAAGGATCTGCGATCGCTCCGGTGCCCGTCAGTGGCAGAGCGCACATC		2380000000
hsa-mir-1244	atgatctcggatgaccaaaccagccttcggagcgttctctgtcctacttctcactttacttgtggtgtggccatgttcattataatctcaaaggagaaaaaaaaacttgtaaaaaatgcaaaaatgacaacagaaaaaccATCTTATTCCGAGCATTCCAGTAACTTTTTTGTGTATGTACTTAGCTGTACTATAAGTAGTTGGTTTGTATGAGATGGTTAAAAAggccaaagataaaaggtttcttttttttccttgtctgtgaagttgctg	aattggatccatgatcTCGGATGACCAAACCAGCCTTCGGAGCGTTCTCTGTCCTACTTCTCACTTTACTTGTGGTGTGGCCATGTTCATTATAATCTCAAAGGAGAAAAAAAAACTTGTAAAAAATGCAAAAATGACAACAGAAAAACCATCTTATTCCGAGCATTCCAGTAACTTTTTTGTGTATGTACTTAGCTGTACTATAAGTAGTTGGTTTGTATGAGATGGTTAAAAAGGCCAAAGATAAAAGGTTTCTTTTTTTTCCTTGTCTGTGAAGTTGCTGGAATTC		713000000
hsa-mir-1245	ctcaggtaataacagagccttgaaaaatttggattttcaaaactacctATTTATGTATAGGCCTTTAGATCATCTGATGTTGAATACTCTTTAAGTGATCTAAAGGCCTACATATAAAaaggtatttttattaaattctggaattaaacatttcagcattacaagaaaagaaagcaaatccactggaac	AATTGGATCCCTCAGGTAATAACAGAGCCTTGAAAAATTTGGATTTTCAAAACTACCTATTTATGTATAGGCCTTTAGATCATCTGATGTTGAATACTCTTTAAGTGATCTAAAGGCCTACATATAAAAAGGTATTTTTATTAAATTCTGGAATTAAACATTTCAGCATTACAAGAAAAGAAAGCAAATCCACTGGAACGAATTCGATCCGCGGCCGCGAAGGATCTGCGATCGCTCCGGTGCCCGTCAGTGGGCAGAGCGCACAT		132000000
hsa-mir-1246	ggactgggcagagataagagacattgcatttggaggcggtcagattTGTATCCTTGAATGGATTTTTGGAGCAGGAGTGGACACCTGACCCAAAGGAAATCAATCCATAGGCTAGCAATcaacctattttttgtttttgtagcatttgatcgttatcgagt	AATTGGATCCGGACTGGGCAGAGATAAGAGACATTGCATTTGGAGGCGGTCAGATTTGTATCCTTGAATGGATTTTTGGAGCAGGAGTGGACACCTGACCCAAAGGAAATCAATCCATAGGCTAGCAATCAACCTATTTTTTGTTTTTGTAGCATTTGATCGTTATCGAGTGAATTCGATCCGCGGCCGCGAAGGATCTGCGATCGCTCCGGTGCCCGTCAGTGGGCAGAGCGCACATCGCC		11900000000
hsa-mir-1247	GCCGGAGCGCTCCCCTCTCGCCGCTTGCCTCGCCCAGCGCAGCCCCGGCCGCTGGGCGCACCCGTCCCGTTCGTCCCCGGACGTTGCTCTCTACCCCGGGAACGTCGAGACTGGAGCGCCCGAACTGAGCCACCTTCGCGGACCCCGAGAGCGGCGGCGCGACTCACCGCGGAGGC	AATTCGCCGGAGCGCTCCCCTCTCGCCGCTTGCCTCGCCCAGCGCAGCCCCGGCCGCTGGGCGCACCCGTCCCGTTCGTCCCCGGACGTTGCTCTCTACCCCGGGAACGTCGAGACTGGAGCGCCCGAACTGAGCCACCTTCGCGGACCCCGAGAGCGGCGGCGCGACTCACCGCGGAGGCGGATCCGCGGCCGCGAAGGATCTGCGATCGCTCCGGTGCCCGTC		5740000000
hsa-mir-1248	cccttgaaggaatcaaacagttttatattaatgttgagagagaggtaactgtctgattgttagacattatTTTACCTTCTTGTATAAGCACTGTGCTAAAATTGCAGACACTAGGACCATGTCTTGGTTTTTGCAATAATGCTAGCAGAGTACACACAAGAAGAAAAGTAACAGCActagattgtaaagactggggtggacctctttcttaatgtcc	AATTGGATCCCCCTTGAAGGAATCAAACAGTTTTATATTAATGTTGAGAGAGAGGTAACTGTCTGATTGTTAGACATTATTTTACCTTCTTGTATAAGCACTGTGCTAAAATTGCAGACACTAGGACCATGTCTTGGTTTTTGCAATAATGCTAGCAGAGTACACACAAGAAGAAAAGTAACAGCACTAGATTGTAAAGACTGGGGTGGACCTCTTTCTTAATGTCCGAATTCGATCCGCGGCCGCGAAGGATCTGCGATCGCTCCGGTGCCCGTCAGTGGGCAGAGCGCACATCGCC		588000000
hsa-mir-1249	agtctcagtcccagctcatcctgctcctcagattattGTTGGCATGGGGAGGAGGGAGGAGATGGGCCAAGTTCCCTCTGGCTGGAACGCCCTTCCCCCCCTTCTTCACCTGGCGAACtcctactcgtccttcaagacccagctccagcggcatctcctccaggaagccttccctgatttcccaggctgtggatcccttttgcctctgtgcttcatgtatcctgtgc	AATTGGATCCAGTCTCAGTCCCAGCTCATCCTGCTCCTCAGATTATTGTTGGCATGGGGAGGAGGGAGGAGATGGGCCAAGTTCCCTCTGGCTGGAACGCCCTTCCCCCCCTTCTTCACCTGGCGAACTCCTACTCGTCCTTCAAGACCCAGCTCCAGCGGCATCTCCTCCAGGAAGCCTTCCCTGATTTCCCAGGCTGTGGATCCCTTTTGCCTCTGTGCTTCATGTATCCTGTGCGAATTCGATCCGCGGCCGCGAAGGATCTGCGATCGCTCCGGTGCCCG		393000000
hsa-mir-1250	tatgtcatgacgcagaatgggccaaggagctggctctgcccacCTGTCCCGCTGGCCTGGCAGGTGACGGTGCTGGATGTGGCCTTTTTGCCTTTTCTAAAGGCCACATTTTCCAGCCCATTCAACCTTCCAGAGCCCTCTGAAGTGGCCACAGGCcccatcaaccagtgaggagctgcgtgcctggggggcaaagctgtggccccaggctgtggggtctgcactcctgcccagagcccccaccctgctctgggatgtaccc	AATTGGATCCTATGTCATGACGCAGAATGGGCCAAGGAGCTGGCTCTGCCCACCTGTCCCGCTGGCCTGGCAGGTGACGGTGCTGGATGTGGCCTTTTTGCCTTTTCTAAAGGCCACATTTTCCAGCCCATTCAACCTTCCAGAGCCCTCTGAAGTGGCCACAGGCCCCATCAACCAGTGAGGAGCTGCGTGCCTGGGGGGCAAAGCTGTGGCCCCAGGCTGTGGGGTCTGCACTCCTGCCCAGAGCCCCCACCCTGCTCTGGGATGTACCCGAATTCGATCCGCGGCCGCGAAGGATCTGCGATCGCTCCGGTGCCCGTCAGTGGGCAGAGCGCACAT		605000000
hsa-mir-1251	gaacaacaatcgtgtcatggcttttttgtcgtcatgggtcattttcatcaaatgttcagtaatttcattgcactgtgtaattaggtgaagaaactccaccCGAGCGTCCATGGGTCAGCTATGTGGACTCTAGCTGCCAAAGGCGCTTCTCCTTCTGAACAGAGCGCTTTGCTCAGCCAGTGTAGACATGGCCTGATAAACAATGGAACTTCtcccttgagaactggagtttggattgatctaattccttaattcaaaaatgtgcacaggtttgatgagtggtt	aattggatccGAACAACAATCGTGTCATGGCTTTTTTGTCGTCATGGGTCATTTTCATCAAATGTTCAGTAATTTCATTGCACTGTGTAATTAGGTGAAGAAACTCCACCCGAGCGTCCATGGGTCAGCTATGTGGACTCTAGCTGCCAAAGGCGCTTCTCCTTCTGAACAGAGCGCTTTGCTCAGCCAGTGTAGACATGGCCTGATAAACAATGGAACTTCTCCCTTGAGAACTGGAGTTTGGATTGATCTAATTCCTTAATTCAAAAATGTGCACAGGTTTGATGAGTGGTTGAATTCGATCCGCGGCCGCGAAGGATCTGCGATCGCTCCGGTGCCCGTCAGTGGGCAGAGCGCACATCGCCCACAGTCCCCGAGAAGTGGGGGGAGGGGTCGGCA…		281000000
hsa-mir-1252	TGAGAAAAAATGTGAGGTGTAGAAAGAAGGAAATTGAATTCATTTAGAAAAGAGAATTCCAAATGAGCTTAATTTCCTTTTTTCTAAATCTTAATAATCTACCTT	AATTCTGAGAAAAAATGTGAGGTGTAGAAAGAAGGAAATTGAATTCATTTAGAAAAGAGAATTCCAAATGAGCTTAATTTCCTTTTTTCTAAATCTTAATAATCTACCTTGGATCCGCGGCCGCGAAGGATCTGCGATCGCTCCGGTGCCCGTCAGTGGGCAGAGCGCACATCGCCC		2570000000
hsa-mir-1253	ttcaagaggcagagatagggtggatatagtaagtgaggggatggcctggctactgggctactggaagagtttgtcatcagAGCAGCAAGAGATAGAATCCAAAAGAGAAGAAGATCAGCCTGCAGATGTGGACTGCTAAATGCAGGCTGATCTTCTCCCCTTTGGGATTCTCTTATGAGAAGCCAtaaacgccaggacgagcacccagtggggtgcttctagttgccaggc	aattggatccttcaagaggcagagatagGGTGGATATAGTAAGTGAGGGGATGGCCTGGCTACTGGGCTACTGGAAGAGTTTGTCATCAGAGCAGCAAGAGATAGAATCCAAAAGAGAAGAAGATCAGCCTGCAGATGTGGACTGCTAAATGCAGGCTGATCTTCTCCCCTTTGGGATTCTCTTATGAGAAGCCATAAACGCCAGGACGAGCACCCAGTGGGGTGCTTCTAGTTGCCAGGCGAATTCGATCCGCGGCCGCGAAGGATCTGCGATCGCTCCGGTGCCCGTCAGTGGGCAGAGCGCACATCGCCCACAGTCCCCGAGAAGTTGGGGGGAGGGGTCGGCAATTGAACGG		119000000
hsa-mir-1254	ttgagatcagcttctgcaacatagtgaggccctgtctctacaaaaagtttaaaaaattatttgggcatagtggcacacgcctgtagtcccagctacttgggaagctgaGGTGGGAGGATTGCTTGAGCCTGGAAGCTGGAGCCTGCAGTGAACTATCATTGTGCCACTGTACTCCAGCCTAGGCAACAAAATGAAATCCTGTCTAaaaataaatacatatgtgtgtgtaaggttgcagct	AATTGGATCCTTGAGATCAGCTTCTGCAACATAGTGAGGCCCTGTCTCTACAAAAAGTTTAAAAAATTATTTGGGCATAGTGGCACACGCCTGTAGTCCCAGCTACTTGGGAAGCTGAGGTGGGAGGATTGCTTGAGCCTGGAAGCTGGAGCCTGCAGTGAACTATCATTGTGCCACTGTACTCCAGCCTAGGCAACAAAATGAAATCCTGTCTAAAAATAAATACATATGTGTGTGTAAGGTTGCAGCTGAATTCGATCCGCGGCCGCGAAGGATCTGCGATCGCTCCGGTGCCCGTCAGTGGGCAGAGCGCACATCGCCCA		612000000
hsa-mir-1255a	gggtggctgttgctttatcagctaaatgtatgtagtATTGGAAATCCTTTGAGTTGCTTCTCAAGGATGAGCAAAGAAAGTAGATTTTTTAGATTCTAAAGAAACTATCTTCTTTGCTCATCCTTGAGAAGCAACTCCTTATCCATTAAaattttatcatgggattgcaccaagtcagtcctatcttca	aattggatccGGGTGGCTGTTGCTTTATCAGCTAAATGTATGTAGTATTGGAAATCCTTTGAGTTGCTTCTCAAGGATGAGCAAAGAAAGTAGATTTTTTAGATTCTAAAGAAACTGTCTTCTTTGCTCATCCTTGAGAAGCAACTCCTTATCCATTAAAATTTTATCATGGGATTGCACCAAGTCAGTCCTATCTTCAGAATTCGATCCGCGGCCGCGAAGGATCTGCGATCGCTCCGGTGCCCGTCAGTGGGCAGAGCGCACATCGCCCA		1250000000
hsa-mir-1255b-1	gtgactgaactgctgcaatctcatgatgaaactttaagggatgagaagttgtttctTACGGATGAGCAAAGAAAGTGGTTTCTTAAAATGGAATCTACTCTTTGTGAAGATGCTGTGAAcattgttgaaatgacaacaaagaatttagaatattacacaaacttagctgataaagcagcaacagggtt	AATTGGATCCGTGACTGAACTGCTGCAATCTCATGATGAAACTTTAAGGGATGAGAAGTTGTTTCTTACGGATGAGCAAAGAAAGTGGTTTCTTAAAATGGAATCTACTCTTTGTGAAGATGCTGTGAACATTGTTGAAATGACAACAAAGAATTTAGAATATTACACAAACTTAGCTGATAAAGCAGCAACAGGGTTGAATTCGATCCGCGGCCGCGAAGGATCTGCGATCGCTCCGGTGCCCGTCAGTGGCAGAGCGCAC		644000000
hsa-mir-1255b-2	ttgttgtcatttcagcagtgttcacagcatcttcactaggagttgctTCTTACGGATGAGCAAAGAAAGTGGTTTGCGCCTCAAGAAACCACTTTCTTTGCTCATCCATAAGGAgcaactccttatctgttagttttatcatgagattgcaacaattctcacaccttc	aattggatccTTGTTGTCATTTCAGCAGTGTTCACAGCATCTTCACTAGGAGTTGCTTCTTACGGATGAGCAAAGAAAGTGGTTTGCGCCTCAAGAAACCACTTTCTTTGCTCATCCATAAGGAGCAACTCCTTATCTGTTAGTTTTATCATGAGATTGCAACAATTCTCACACCTTCGAATTCGATCCGCGGCCGCGAAGGATCTGCGATCGCTCCGGTGCCCGTCAGTGGGCAGAGCGCACATCGCC		161000000
hsa-mir-1256	ggcttcaaattaaagtcaccagctacattagcccctaacagtagAGTCAGCCTGTTGAAGCTTTGAAGCTTTGATGCCAGGCATTGACTTCTCACTAGCTGTGAAAGTCCTAGCTAAAGAGAAGTCAATGCATGACATCTTGTTTCAATAGATGGCTGTTTCAtctacactgaaaatcatgtgtttagtgtaggcacttttatcagttttcttggctggatcttctgg	aattggatccGGCTTCAAATTAAAGTCACCAGCTACATTAGCCCCTAACAGTAGAGTCAGCCTGTTGAAGCTTTGAAGCTTTGATGCCAGGCATTGACTTCTCACTAGCTGTGAAAGTCCTAGCTAAAGAGAAGTCAATGCATGACATCTTGTTTCAATAGATGGCTGTTTCATCTACACTGAAAATCATGTGTTTAGTGTAGGCACTTTTATCGGTTTTCTTGGCTGGATCTTCTGGGAATTCGATCCGCGGCCGCGAAGGATCTGCGATCGCTCCGGTGCCCGTCAGTGGGCAGAGCGCACATCGCCCACAGTCCCCGAGAAGTTGGGGGGAGGGGTCGGCAATTGAGG		253000000
hsa-mir-1257	aagatgaggaggacacttggaaccaggcattggatgcgagccccaccccatgggagggggacggggggatgctgggcaccagggggacctgtgggccagctgGCCCTGGGCTTGTGCTTGGGGAGTGAATGATGGGTTCTGACCCCCATGCACCCCTGTGGGCCCCTGGCATCACTGGCCCCATCCTTCACCCCTGCCAACCACGCTTGCCCTGTGCCTctgaagctcccccactaagggggtggagtctaattccctgcc	AATTGGATCCAAGATGAGGAGGACACTTGGAACCAGGCATTGGATGCGAGCCCCACCCCATGGGAGGGGGACGGGGGGATGCTGGGCACCAGGGGGACCTGTGGGCCAGCTGGCCCTGGGCTTGTGCTTGGGGAGTGAATGATGGGTTCTGACCCCCATGCACCCCTGTGGGCCCCTGGCATCACTGGCCCCATCCTTCACCCCTGCCAACCACGCTTGCCCTGTGCCTCTGAAGCTCCCCCACTAAGGGGGTGGAGTCTAATTCCCTGCCGAATTCGATCCGCGGCCGCGAAGGATCTGCGATCGCTCCGGTGCCCGTCAGTGGGCAGAGCGCACATCGCCCA		406000000
hsa-mir-1258	ttgcactttgtctcaaggtcccacttgtagaggagggcgcccaggcgcCTGTGGCTTCCACGACCTAATCCTAACTCCTGCGAGTCCCTGGAGTTAGGATTAGGTCGTGGAAGCCACAGGAgcatactcctctgttccccagggtaggctccaattcccaag	aattggatccTTGCACTTTGTCTCAAGGTCCCACTTGTAGAGGAGGGCGCCCAGGCGCCTGTGGCTTCCACGACCTAATCCTAACTCCTGCGAGTCCCTGGAGTTAGGATTAGGTCGTGGAAGCCACAGGAGCATACTCCTCTGTTCCCCAGGGTAGGCTCCAATTCCCAAGGAATTCGATCCGCGGCCGCGAAGGATCTGCGATCGCTCCGGTGCCCGTCAGTGGGCAGAGCGCACATCGCCC		432000000
hsa-mir-1259	tgaagcataccaaccaaatcttactcctcatggctttcaaatcttactcctcactcaaGAACTTCCTGCTGGCATATATGATGACTTAGCTTTTTTCCCCGACAGATCGACTATGTTGATCTAACTTTTCTAAGCCAGTTTCTGTCTGATATGCCAGCTTGAGCAGCTCctttgtcccagctcccctgggcatctagctgatgggagctcatttttctgttttttcatttcaggtttattgttggccaa	aattggatccTGAAGCATACCAACCAAATCTTACTCCTCATGGCTTTCAAATCTTACTCCTCACTCAAGAACTTCCTGCTGGCATATATGATGACTTAGCTTTTTTCCCCGACAGATCGACTATGTTGATCTAACTTTTCTAAGCCAGTTTCTGTCTGATATGCCAGCTTGAGCAGCTCCTTTGTCCCAGCTCCCCTGGGCATCTAGCTGATGGGAGCTCATTTTTCTGTTTTTTCATTTCAGGTTTATTGTTGGCCAAGAATTCGATCCGCGGCCGCGAAGGATCTGCGATCGCTCCGGTGCCCGTCAGTGGGCAGAGCGCACATCGCCCACAGTCCCCGAGAAGTTGGGGGGAGGGGTCGGCAATTGAGG		930000000
hsa-mir-125a	tgtgcctatctccatctctgacccccaccccagggtctaccgggccaccgcacaccatgtTGCCAGTCTCTAGGTCCCTGAGACCCTTTAACCTGTGAGGACATCCAGGGTCACAGGTGAGGTTCTTGGGAGCCTGGCGTCTGGCCcaaccacacacctggggaattgctggcctgacttctgacccctgactcctcatacccttc	AATTGGATCCTGTGCCTATCTCCATCTCTGACCCCCACCCCAGGGTCTACCGGGCCACCGCACACCATGTTGCCAGTCTCTAGGTCCCTGAGACCCTTTAACCTGTGAGGACATCCAGGGTCACAGGTGAGGTTCTTGGGAGCCTGGCGTCTGGCCCAACCACACACCTGGGGAATTGCTGGCCTGACTTCTGACCCCTGACTCCTCATACCCTTCGAATTCGATCCGCGGCCGCGAAGGATCTGCGATCGCTCCGGTGCCCGTCAGTGGGCAGAGCGCACATCG		3030000000
hsa-mir-125b-1	tgaacctcgaacagaaattgcctgtcattcttgttttgctttgctttgtctcaagaaagaaaacattgtTGCGCTCCTCTCAGTCCCTGAGACCCTAACTTGTGATGTTTACCGTTTAAATCCACGGGTTAGGCTCTTGGGAGCTGCGAGTCGTGCTtttgcatcctggaaatttggtggaattttattctttaaagcaaaaacaaaagaaaagaaagtttgtctgaggtgattg	AATTGGATCCTGAACCTCGAACAGAAATTGCCTGTCATTCTTGTTTTGCTTTGCTTTGTCTCAAGAAAGAAAACATTGTTGCGCTCCTCTCAGTCCCTGAGACCCTAACTTGTGATGTTTACCGTTTAAATCCACGGGTTAGGCTCTTGGGAGCTGCGAGTCGTGCTTTTGCATCCTGGAAATTTGGTGGAATTTTATTCTTTAAAGCAAAAACAAAAGAAAAGAAAGTTTGTCTGAGGTGATTGGAATTCGATCCGCGGCCGCGAAGGATCTGCGATCGCTCCGGTGCCCGTCAGTGGGCAGAGCGCACATCGCCCA		721000000
hsa-mir-126	cctcatatcagccaagaaggcagaagtgccccgtcccggggtcctgtctgcatccagcgcagcattctggaagacgccacgcctcCGCTGGCGACGGGACATTATTACTTTTGGTACGCGCTGTGACACTTCAAACTCGTACCGTGAGTAATAATGCGCCGTCCACGGCAccgcatcgaaaacgccgctgagacctcagccttgacctccct	AATTCAGGGAGGATAGGTGGGTTCCCGAGAACTGGGGGCAGGTTGCCCGGAGCCTCATATCAGCCAAGAAGGCAGAAGTGCCCCGTCCCGGGGTCCTGTCTGCATCCAGCGCAGCATTCTGGAAGACGCCACGCCTCCGCTGGCGACGGGACATTATTACTTTTGGTACGCGCTGTGACACTTCAAACTCGTACCGTGAGTAATAATGCGCCGTCCACGGCACCGCATCGAAAACGCCGCTGAGACCTCAGCCTTGACCTCCCTCAGCGTGGCCGGGACCCTGAGCCTCTGCGCAGAGCCACCCGCCCCGACGTACTTAGGCGGCATAGGATCCGCGGCCGCGAAGGATCTGCGATCGCTCCGGTGCCCGTCAGTGGCAGAGCGCACATCGCCCA		448000000
hsa-mir-1260	agcaggacagacagaagagccccatcctctcccacctccatACCTTTCCAGCTCATCCCACCTCTGCCACCAAAACACTCATCGCGGGGTCAGAGGGAGTGCCAAAAAAGGTAAaaagaaacgcaagaaagaggctactggggatgaggggacacccagaagccccttcctggaggaaaagccactccttctgcagctggactctaggatactgagacccagccct	AATTGGATCCAGCAGGACAGACAGAAGAGCCCCATCCTCTCCCACCTCCATACCTTTCCAGCTCATCCCACCTCTGCCACCAAAACACTCATCGCGGGGTCAGAGGGAGTGCCAAAAAAGGTAAAAAGAAACGCAAGAAAGAGGCTACTGGGGATGAGGGGACACCCAGAAGCCCCTTCCTGGAGGAAAAGCCACTCCTTCTGCAGCTGGACTCTAGGATACTGAGACCCAGCCCTGAATTCGATCCGCGGCCGCGAAGGATCTGCGATCGCTCCGGTGCCCGTCAGTGGGCAGAGCGCACATCGCCCA		978000000
hsa-mir-1261	cctcacttctctcagccttcatagaactgaagaactagagactTGCTATGGATAAGGCTTTGGCTTATGGGGATATTGTGGTTGATCTGTTCTATCCAGATGACTGAAACTTTCTCCATAGCAGCagtgaggccattttgctttcttctcatttgcgtgttcactgaag	AATTGGATCCCCTCACTTCTCTCAGCCTTCATAGAACTGAAGAACTAGAGACTTGCTATGGATAAGGCTTTGGCTTATGGGGATATTGTGGTTGATCTGTTCTATCCAGATGACTGAAACTTTCTCCATAGCAGTGAGGCCATTTTGCTTTCTTCTCATTTGCGTGTTCACTGAAGGAATTCGATCCGCGGCCGCGAAGGATCTGCGATCGCTCCGGTGCCCGTCAGTGGGCAGAGCGCACATCGCCC		270000000
hsa-mir-1262	ggacatcaagggaagacaactggaataaagggaacaatctattgatcataaacaattctctgaatttcatccttctacaaattcacccctcacattATCTACAATGGTGATGGGTGAATTTGTAGAAGGATGAAAGTCAAAGAATCCTTCTGGGAACTAATTTTTGGCCTTCAACAAGAATTGTGATATttaattctgtgttttctgatgcttctgaggaaagctccat	AATTGGATCCGGACATCAAGGGAAGACAACTGGAATAAAGGGAACAATCTATTGATCATAAACAATTCTCTGAATTTCATCCTTCTACAAATTCACCCCTCACATTATCTACAATGGTGATGGGTGAATTTGTAGAAGGATGAAAGTCAAAGAATCCTTCTGGGAACTAATTTTTGGCCTTCAACAAGAATTGTGATATTTAATTCTGTGTTTTCTGATGCTTCTGAGGAAAGCTCCATGAATTCGATCCGCGGCCGCGAAGGATCTGCGATCGCTCCGGTGCCCGTCAGTGGGCAGAGCGCACATCGCC		493000000
hsa-mir-1263	gggaacgtactgcttctatgactctctaattccttcagCTACCCCAAAATATGGTACCCTGGCATACTGAGTATTTTAATACTGGCATACTCAGTATGCCATGTTGCCATATTTTGGGGTAGCAtgctgtaagtcccatcagtaccaagtccattcttatttatagtcccactatgagttcatgaaaagtactgcccagcttgtgcatcactgtaaca	AATTGGATCCGGGAACGTACTGCTTCTATGACTCTCTAATTCCTTCAGCTACCCCAAAATATGGTACCCTGGCATACTGAGTATTTTAATACTGGCATACTCAGTATGCCATGTTGCCATATTTTGGGGTAGCATGCTGTAAGTCCCATCAGTACCAAGTCCATTCTTATTTATAGTCCCACTATGAGTTCATGAAAAGTACTGCCCAGCTTGTGCATCACTGTAACAGAATTCGATCCGCGGCCGCGAAGGATCTGCGATCGCTCCGGTGCCCGTCAGTGGGCAGAGCGCACATCGCCCA		133000000
hsa-mir-1264	ggaaatggatttatatagaaagaaacattttaatacatgctgattagaaatattgcggcattttctgaaatattatcaaactgaaaattatggtctaatagttttaaagaaaatatcataacatattcaacacattgtgtTTCTCCATGCCTGGCATATAGCAGGTCCTCAATAAGTATTTGTTGAAAGAATAAATAAACCAACAAGTCTTATTTGAGCACCTGTTATGTGGAGGAtacaatcctacgacccagacagaccttatgatctagtatgggagagaagaaatataaggagaatgcacaagtgatcgccatatctga	AATTGGATCCGGAAATGGATTTATATAGAAAGAAACATTTTAATACATGCTGATTAGAAATATTGCGGCATTTTCTGAAATATTATCAAACTGAAAATTATGGTCTAATAGTTTTAAAGAAAATATCATAACATATTCAACACATTGTGTTTCTCCATGCCTGGCATATAGCAGGTCCTCAATAAGTATTTGTTGAAAGAATAAATAAACCAACAAGTCTTATTTGAGCACCTGTTATGTGGAGGATACAATCCTACGACCCAGACAGACCTTATGATCTAGTATGGGAGAGAAGAAATATAAGGAGAATGCACAAGTGATCGCCATATCTGAGAATTCGATCCGCGGCCGCGAAGGATCTGCGATCGCTCCGGTGCCCGTCAGTGGGCAGAGCGCACA…		157000000
hsa-mir-1265	GTGTTTTAGCTAATCGACCTATGGTTTGGGACTCAGGATGTGGTCAAGTGTTGTTAAGGCATGTTCAGGAACAATACTTGACCACATTTTGAATTCCAAACCATATTCTACAACTTTTTCCACATA	AATTCGTGTTTTAGCTAATCGACCTATGGTTTGGGACTCAGGATGTGGTCAAGTGTTGTTAAGGCATGTTCAGGAACAATACTTGACCACATTTTGAATTCCAAACCATATTCTACAACTTTTTCCACATAGGATCCGCGGCCGCGAAGGATCTGCGATCGCTCCGGTGCCCGTCAGTGGGCAGAGCGCACATCGCCCA		6160000000
hsa-mir-1266	tttctccttggaggtctgtctgtgtaactgccataacagaacggagcccaaagcaggctcgtgttggccttgtttgatgctagACAGGTAGTGTCCCTCAGGGCTGTAGAACAGGGCTGGGATTACTAAAGCCCTGTTCTATGCCCTGAGGGACACTGAGCATGTCAtttcacttctcagagtcttcatcttctctctttgaaatgaaaatattggaccggggctctgtatccaaagtctcctctagcatttacatggg	aattggatccTTTCTCCTTGGAGGTCTGTCTGTGTAACTGCCATAACAGAACGGAGCCCAAAGCAGGCTCGTGTTGGCCTTGTTTGATGCTAGACAGGTAGTGTCCCTCAGGGCTGTAGAACAGGGCTGGGATTACTAAAGCCCTGTTCTATGCCCTGAGGGACACTGAGCATGTCATTTCACTTCTCAGAGTCTTCATCTTCTCTCTTTGAAATGAAAATATTGGACCGGGGCTCTGTATCCAAAGTCTCCTCTAGCATTTACATGGGGAATTCGATCCGCGGCCGCGAAGGATCTGCGATCGCTCCGGTGCCCGTC		479000000
hsa-mir-1267	gctattcatgagggatctgcctccgtgatccaaatacCTCCCAAATCTCCTGTTGAAGTGTAATCCCCACCTCCAGCATTGGGGATTACATTTCAACATGAGATTTGGATGAGGAcaaatatccggactccatcagtggtcaagaactttttatttctggagagctatgttaaaatatatgttaaaagtccatcctctttagttctgtaattcc	aattggatccGCTATTCATGAGGGATCTGCCTCCGTGATCCAAATACCTCCCAAATCTCCTGTTGAAGTGTAATCCCCACCTCCAGCATTGGGGATTACATTTCAACATGAGATTTGGATGAGGACAAATATCCGGACTCCATCAGTGGTCAAGAACTTTTTATTTCTGGAGAGCTATGTTAAAATATATGTTAAAAGTCCATCCTCTTTAGTTCTGTAATTCCGAATTCGATCCGCGGCCGCGAAGGATCTGCGATCGCTCCGGTGCCCGTCAGTGGGCAGAGCGCACATCGCCCACAGTCCCCGAGAAGTTGGGGGGAGGGGTCGGCAATTGAACGG		140000000
hsa-mir-1268	ggcaacatggtgtaagaacctgtatctacaaaaaaaaaaaaaaaaaaagaagaaagaaaagtTAGCCGGGCGTGGTGGTGGGGGCCTGTGGTCCCAGCTACTTTGGAGGCTGAGgtggaaggatcacctgagcccaggaggtggaggctgcagtaagc	aattggatccGGCAACATGGTGTAAGAACCTGTATCTACAAAAAAAAAAAAAAAAAAAAAAAAAAAAA		1690000000
hsa-mir-127	tgtagcctggctctttcttgcatcctggcacccacaggttcccaaggcgcggtggagggacactcgtaaaaggtctcgcTGTGATCACTGTCTCCAGCCTGCTGAAGCTCAGAGGGCTCTGATTCAGAAAGATCATCGGATCCGTCTGAGCTTGGCTGGTCGGAAGTCTCATCATCtgcttccttcgggttaaacacgtcggccaggtctgagtatgggtgtggc	AATTCTGTAGCCTGGCTCTTTCTTGCATCCTGGCACCCACAGGTTCCCAAGGCGCGGTGGAGGGACACTCGTAAAAGGTCTCGCTGTGATCACTGTCTCCAGCCTGCTGAAGCTCAGAGGGCTCTGATTCAGAAAGATCATCGGATCCGTCTGAGCTTGGCTGGTCGGAAGTCTCATCATCTGCTTCCTTCGGGTTAAACACGTCGGCCAGGTCTGAGTATGGGTGTGGCAGATCCGCGGCCGCGAAGGATCTGCGATCGCTCCGGTGCCCGTCAGTGGCAGAGCGCACATCGCC		68100000
hsa-mir-127	tgtagcctggctctttcttgcatcctggcacccacaggttcccaaggcgcggtggagggacactcgtaaaaggtctcgcTGTGATCACTGTCTCCAGCCTGCTGAAGCTCAGAGGGCTCTGATTCAGAAAGATCATCGGATCCGTCTGAGCTTGGCTGGTCGGAAGTCTCATCATCtgcttccttcgggttaaacacgtcggccaggtctgagtatgggtgtggc	AATTCTGTAGCCTGGCTCTTTCTTGCATCCTGGCACCCACAGGTTCCCAAGGCGCGGTGGAGGGACACTCGTAAAAGGTCTCGCTGTGATCACTGTCTCCAGCCTGCTGAAGCTCAGAGGGCTCTGATTCAGAAAGATCATCGGATCCGTCTGAGCTTGGCTGGTCGGAAGTCTCATCATCTGCTTCCTTCGGGTTAAACACGTCGGCCAGGTCTGAGTATGGGTGTGGCAGATCCGCGGCCGCGAAGGATCTGCGATCGCTCCGGTGCCCGTCAGTGGGCAGAGCGCAC		1630000000
hsa-mir-1270	ttacagacacaagccaccacaccaggccaataatttacttttaaaggCACAGAGTTATACTGGAGATATGGAAGAGCTGTGTTGGGTATAAGTAACAGGCTTTTCTTTATCTTCTATGTGGCTCTTTGCAttgtgctcacctgggacccttcacacacttaattcacttatacattttttacaaattgtattttggtcagtatgtttttgttacatttatatgtccaggaagaaattacagcttgtgg	AATTGGATCCTTACAGACACAAGCCACCACACCAGGCCAATAATTTACTTTTAAAGGCACAGAGTTATACTGGAGATATGGAAGAGCTGTGTTGGGTATAAGTAACAGGCTTTTCTTTATCTTCTATGTGGCTCTTTGCATTGTGCTCACCTGGGACCCTTCACACACTTAATTCACTTATACATTTTTTACAAATTGTATTTTGGTCAGTATGTTTTTGTTACATTTATATGTCCAGGAAGAAATTACAGCTTGTGGGAATTCGATCCGCGGCCGCGAAGGATCTGCGATCGCTCCGGTGCCCGTCAGTGGGCAGAGCGCACATCGCCC		1330000000
hsa-mir-1271	atgtccttcccagttagggagggagctccttggtgcagggcccctgcttgccttgctcacctctgtatCTGCAGCACCCAGATCAGTGCTTGGCACCTAGCAAGCACTCAGTAAATATTTGTTGAGTGCCTGCTATGTGCCAGGCATTGTGCTGAGGGCTTTGTGGggattcagaggtaagtgcctctgactctcacagcttaga	AATTGGATCCATGTCCTTCCCAGTTAGGGAGGGAGCTCCTTGGTGCAGGGCCCCTGCTTGCCTTGCTCACCTCTGTATCTGCAGCACCCAGATCAGTGCTTGGCACCTAGCAAGCACTCAGTAAATATTTGTTGAGTGCCTGCTATGTGCCAGGCATTGTGCTGAGGGCTTTGTGGGGATTCAGAGGTAAGTGCCTCTGACTCTCACAGCTTAGAGAATTCGATCCGCGGCCGCGAAGGATCTGCGATCGCTCCGGTGCCCGTCAGTGGGCAGAGCGCACATCGCCCA		1360000000
hsa-mir-1272	cagtgtcctggttctcagtggggtctctttcccttggggaagCCAGATCAGATCTGGGTGCGATGATGATGGCAGCAAATTCTGAAAACGTGCTCAGTGTCTTTATAACAGGAAAGCCGTAAACTTAGAAATGTAGGCTGCAGCTCGTGTGCTCTGTGGTCTGGGCTGGTAgggatggctgggcctgctccagcacccatccccaacctccccatagctagtggggcacaaggccactcacactc	aattggatccCAGTGTCCTGGTTCTCAGTGGGGTCTCTTTCCCTTGGGGAAGCCAGATCAGATCTGGGTGCGATGATGATGGCAGCAAATTCTGAAAACGTGCTCAGTGTCTTTATAACAGGAAAGCCGTAAACTTAGAAATGTAGGCTGCAGCTCGTGTGCTCTGTGGTCTGGGCTGGTAGGGATGGCTGGGCCCTGCTCCAGCCACCCATCCCCAACCTCCCCATAGCTAGTGGGGCACAAGGCCACTCACACTCGAATTCGATCCGCGGCCGCGAAGGATCTGCGATCGCTCCGGTGCCCGTCAGTGGGCAGAGCGCACATCGCCCACAGTCCCCGAGAAGTTGGGGGGAGGGGTCGGCAAT		2270000000
hsa-mir-1273-HOM	ctgaccaacatggagaaaccccatctctactaaaaatacaaaaattaGCTAGGCGTGGTGGCGGGCGCCTGTGATCCCAACTACTCAGGAGGCTGGGGCAGCAGAATCGCTTGAACCCGGGAGGCGAAGGTTGCAGTGAGCcaagatcgcgccattgcactccagcctgggtgacagagtgagactcca	AATTGGATCCCTGACCAACATGGAGAAACCCCGTCTCTACTAAAAATTCAAAAATTAGCCGGACTTGGTGGCGCGCGCCTGTAATCCCAGCTACTCAGGAGGCTGAGGCAGGAGAATCACTTGAACCTGGGAGGTGGAGGTTGCAGTGAGCCTAGATCCTGCCAATGCACTCCAGCCTGGGTGACAGAGTGAGACTCCAGAATTCGATCCGCGGCCGCGAAGGATCTGCGATCGCTCCGGTGCCCGTCAGTGGGCAGAGCGCACATCGCCC		504000000
hsa-mir-1274a	aggtcccttcaggtctcttcaggtctctgtttgtccctGATGTCCCTGTTTGTCCCTGTTCAGGCGCCACCTGTGGCTGTCTGCCACAAGTACTATTTGAGACCATCACtacgacagttactacttgagactgtcattacaagagttacttctgttactacttgagaccatcattacagca	AATTGGATCCAGGTCCCTTCAGGTCTCTTCAGGTCTCTGTTTGTCCCTGATGTCCCTGTTTGTCCCTGTTCAGGCGCCACCTGTGGCTGTCTGCCACAAGTACTATTTGAGACCATCACTACGACAGTTACTACTTGAGACTGTCATTACAAGAGTTACTTCTGTTACTACTTGAGACCATCATTACAGCAGAATTCGATCCGCGGCCGCGAAGGATCTGCGATCGCTCCGGTGCCCGTCAGTGGGCAGAGCGCACATCGC		137000000
hsa-mir-1274b	GCAGACAAATTCTGCCCTATGTTACCCTGATTCAGAAACTTCCCACTCCCAGTACCTCTTTAGGGCACTGACCTTATATCCACTGCCAGCAGACTTGTCCTGGGGTTTCTCATTCTTCTGGTCAGTTTCACTTTCTCTGCTCCAGCAGACCTTCTTCACTCACGTCCCTGTTCGGGCGCCACTTGTGGCTGTCGGTTCGGGACTGAATGAAGAAGGACAAATGCAGAAATGAAGACAAAAAGATCTGTTTTAAAGAAGGGGTCAGAGGGCTCCTTGCTTCTAGGGAACAAGGGCCCTGAGCTTCTACAGCCCTTTGTATTTATTAGGTAGAATCCACAGAGAGGAAGACGTAACAGTTGG	AATTGGATCCTCATTCTTCTGGTCAGTTTCACTTTCTCTGCTCCAGCAGACCTTCTTCACTCACGTCCCTGTTCGGGCGCCACTTGTGGCTGTCGGTTCGGGACTGAATGAAGAAGGACAAATGCAGAAATGAAGACAAAAAGATCTGTTTTAAAGAAGGGGTCAGAGGGCTCCTTGCTTCTAGGGAACAGAATTCGATCCGCGGCCGCGAAGGATCTGCGATCGCTCCGGTGCCCGTCAGTGGCAGAGCGCAC		691000000
hsa-mir-1275	CAGCCCCCTCCCCTTCCTTCCCTCTGGGGCTCACCATGGGACCTCCAGCTTGGCGGGACAAAGATGTTGGGATGGGCAGAAATACCTCACCAAGTTTTTACCCAGGACCCACAAGTCTTTGGTCTTCACCAAGATCACCATCTAAGGACTCCTCTGTGAGAAAGGGTGTGGGGGAGAGGCTGTCTTGTGTCTGTAAGTATGCCAAACTTATTTTCCCCAAGGCAGAGGGAATGTGAGTAGCCCCCATGCGGTGGCTGCGGAGTTGCTGACCCTGGTGTGAAATGGACATTGAGACATCTAGAGAAGGTGGTAGAAAGGGAATTGGGGTAAGAGAATGTTAAAGAGATCATGACTTTCATGTAAGTAGAAAA	AATTGGATCCCCCACAAGTCTTTGGTCTTCACCAAGATCACCATCTAAGGACTCCTCTGTGAGAAAGGGTGTGGGGGAGAGGCTGTCTTGTGTCTGTAAGTATGCCAAACTTATTTTCCCCAAGGCAGAGGGAACTCAGCTTCTGTGAGTAGCCCCCATGCGGTGGCTGCGGAGTTGCTGACCCTGGTGTGAAATGGACATTGGAATTCGATCCGCGGCCGCGAAGGATCTGCGATCGCTCCGGTGCCCGTCAGTGGCAGAGCGCACATCGCCCA		922000000
hsa-mir-1277	gagaagagtattgtattgagatttgcaaatatatgattgtcttattttaccctaattttttccagcagaaatgcagtatccatttctaACCTCCCAAATATATATATATATGTACGTATGTGTATATAAATGTATACGTAGATATATATGTATTTTTGGTGGGTTTaatttttttcatcttttttcatagtttttttaggggcttcatttaacttctggttaagtcttgatttcttttatctaaagcatgtagaattttaagaaaactattccctgaatgtggttt	AATTGGATCCGAGAAGAGTATTGTATTGAGATTTGCAAATATATGATTGTCTTATTTTACCCTAATTTTTTCCAGCAGAAATGCAGTATCCATTTCTAACCTCCCAAATATATATATATATGTACGTATGTGTATATAAATGTATACGTAGATATATATGTATTTTTGGTGGGTTTAATTTTTTTCATCTTTTTTCATAGTTTTTTTAGGGGCTTCATTTAACTTCTGGTTAAGTCTTGATTTCTTTTATCTAAAGCATGTAGAATTTTAAGAAAACTATTCCCTGAATGTGGTTTGAATTCGATCCGCGGCCGCGAAGGATCTGCGATCGCTCCGGTGCCCGTCAGTGGGCAGAGCGCACATCGCCC		1920000000
hsa-mir-1278	gattcattgttattgctctatgctatgtgttattctaagtactttatatgtattaactcatgtaatcgtATTTGCTCATAGATGATATGCATAGTACTCCCAGAACTCATTAAGTTGGTAGTACTGTGCATATCATCTATGAGCGAATAGgctcagacagagtgagttcctgaggtttgaagaaccagttggaaccttggcagtctggtttctagccat	AATTGGATCCGATTCATTGTTATTGCTCTATGCTATGTGTTATTCTAAGTACTTTATATGTATTAACTCATGTAATCGTATTTGCTCATAGATGATATGCATAGTACTCCCAGAACTCATTAAGTTGGTAGTACTGTGCATATCATCTATGAGCGAATAGGCTCAGACAGAGTGAGTTCCTGAGGTTTGAAGAACCAGTTGGAACCTTGGCAGTCTGGTTTCTAGCCATGAATTCGATCCGCGGCCGCGAAGGATCTGCGATCGCTCCGGTGCCCGTCAGTGGGCAGAGCGCACATCGCC		268000000
hsa-mir-1279	TCTGTCGTATATAATCAAGTATTTATACGTCCCATACAAAAACCATAGTAGCTGCATACTCAGTGAATGCCACAACCTGAAATTCTAAAAAAAGAACATTGGTTAAGACAAACCTAAATCAATCTGAACAGTGTTGCCTGAATATTTAGAATATTCACAAAAATTCATATTGCTTCTTTCTAATGCCAAGAAAGAAGAGTATAAGAACTTCCTCCCAGAAGCCTAGACATTTTAATACATTTTCTATTTCAACTTACAATGAAACTTTAATCCTGAATCTTGATTTATCTAAATCAAAAATCTCACATTACGAACACAAGGAATGCCATATGTAAGGCCACATCTTAATAAATTTATAAT	AATTGGATCCCTTGGTGAACAAGGCTAACCTGCTGAGCCTTTGAAGCAAGGAACTGGAGATGGTCCTTTTAGGGGTTTATGTTCTGGATTCCAGAAAATATGCAAACAGGGCCAATAAATGCATCTTTATTTTGTGTGTATTTTAACCTGGTCAAGGAAAATTCCAACAAGAAACCCAGAGTGCTGGAGCAAGAAGATCCCATGCTGTGACCCTCTAGAGGAAGCACTTTCTGTTTGTTGTCTGAGAAAAAACAAAGTGCTTCCCTTTAGAGTTACTGTTTGGGAAAAGCAGTGTTGAAGTTGATGCTGATGTTGGTAATATATTTGCATGCTTATCATCAGACTTGGATGATGTTGGGGTTCTGGGTTTTTTTTGTTTTCTAAGACAGGGTCTCTGTG…		1250000000
hsa-mir-1279	TCTGTCGTATATAATCAAGTATTTATACGTCCCATACAAAAACCATAGTAGCTGCATACTCAGTGAATGCCACAACCTGAAATTCTAAAAAAAGAACATTGGTTAAGACAAACCTAAATCAATCTGAACAGTGTTGCCTGAATATTTAGAATATTCACAAAAATTCATATTGCTTCTTTCTAATGCCAAGAAAGAAGAGTATAAGAACTTCCTCCCAGAAGCCTAGACATTTTAATACATTTTCTATTTCAACTTACAATGAAACTTTAATCCTGAATCTTGATTTATCTAAATCAAAAATCTCACATTACGAACACAAGGAATGCCATATGTAAGGCCACATCTTAATAAATTTATAAT	AATTGGATCCCTCAGTGAATGCCACTACCTGAAATTCTAAAAAAAGAACATTGGTTAAGACAAACCTAAATCAATCTGAACAGTGTTGCCTGAATATTTAGAATATTCACAAAAATTCATATTGCTTCTTTCTAATGCCAAGAAAGAAGAGTATAAGAACTTCCTCCCAGAAGCCTAGACATTTTAATACATTTTCTATTTCAACTTACAATGAAACTTTAATCCTGAATCTTGATTTATCTAAATCAAAAATCTCACATTACGAACACAAGGAGAATTCGATCCGCGGCCGCGAAGGATCTGCGATCGCTCCGGTGCCCGTC		470000000
hsa-mir-1280	TGTGTCACCTCACCCCTCTCCATCAGCTCTGTTGATGCCCCTAGAGAGCAGTCATGTCTTCAAAGAATCTGGAGCTGGGAGGCCCATGTGGTGCTTGGAGAAGCACTGCACCTGGGAGGCTGCGCTCCCAAAGCTCATCTTGGCAAGCCGTCTGTCCCACCGCTGCCACCCTCCCCTCTGCCTCAGTGTGCCAGGCATCAGCACTCACTCACAGAGGCAGGCTGGATGGCGGGTGGGACACTTCCGCAGCCCCTCCTGTTCCCACTTTGCAGGGAGAAAAGAACACCTTGATGACTCCCAACTGGAGAAGAATCATGTGAGAAGCTGAATAGACTTGTTCCTAATGACAGCTCTGAGTCACTGGGCATTTACTCTAGGACAGAAAAGGGC	AATTGGATCCCATGTGGTGCTTGGAGAAGCACTGCACCTGGGAGGCTGCGCTCCCAAAGCTCATCTTGGCAAGCCGTCTGTCCCACCGCTGCCACCCTCCCCTCTGCCTCAGTGTGCCAGGCATCAGCACTCACTCACAGAGGCAGGCTGGATGGCGGGTGGGACAACAGCTTCCGCAGCCCCTCCTGTTCCCACTTTGCAGGGAGAAAAGAACACCTTGATGACTCCCAACTGAATTCGATCCGCGGCCGCGAAGGATCTGCGATCGCTCCGGTGCCCGTCAGTGGGCAGAGCGCACATCGCCC		195000000
hsa-mir-1281	GGTGGGGGCGCAGGCCCGGGAGGGGGCACCGGGAGGAGGTGAGTGTCTCTTGTCGCCTCCTCCTCTCCCCCCTTTTCGCCCCCGCCTCCTTGTG	AATTCGGTGGGGGCGCAGGCCCGGGAGGGGGCACCGGGAGGAGGTGAGTGTCTCTTGTCGCCTCCTCCTCTCCCCCCTTTTCGCCCCCGCCTCCTTGTGGGATCCGCGGCCGCGAAGGATCTGCGATCGCTCCGGTGCCCGTCAGTGGGCAGAGCGCACATCGCCCA		211000000
hsa-mir-128-1	ttgacaagtttgtagcttcaccatatacatttaatattttgcaataattggccttgttccTGAGCTGTTGGATTCGGGGCCGTAGCACTGTCTGAGAGGTTTACATTTCTCACAGTGAACCGGTCTCTTTTTCAGCTGCTTCctggcttctttttactcaggtttccactgcttttttgctttttttaatgctgtatgaaggtgttaacatttgtttatatttttcattaattgtaatacctttaaatcatgcatcatactcagaaataggga	AATTGGATCCTTGACAAGTTTGTAGCTTCACCATATACATTTAATATTTTGCAATAATTGGCCTTGTTCCTGAGCTGTTGGATTCGGGGCCGTAGCACTGTCTGAGAGGTTTACATTTCTCACAGTGAACCGGTCTCTTTTTCAGCTGCTTCCTGGCTTCTTTTTACTCAGGTTTCCACTGCTTTTTTGCTTTTTTTAATGCTGTATGAAGGTGTTAACATTTGTTTATATTTTTCATTAATTGTAATACCTTTAAATCATGCATCATACTCAGAAATAGGGAGAATTCGATCCGCGGCCGCGAAGGATCTGCGATCGCTCCGGTGCCCGTCAGTGGGCAGAGCGCAC		323000000
hsa-mir-1282	aagagggttggacacgaagccacaaagctacttgggttcctCCTTCTTCTCGTTTGCCTTTTTCTGCTTCTGCTGCATGATCTCCGAGTCCCTGGGGGTAGAGATGATGGGGCACTGGGAGGTACCAGAGGGCAAAAAGGACaagatgcagggggatgaagggcacaaaggataagatggaagtggatgggacta	AATTGGATCCAAGAGGGTTGGACACGAAGCCACAAAGCTACTTGGGTTCCTCCTTCTTCTCGTTTGCCTTTTTCTGCTTCTGCTGCATGATCTCCGAGTCCCTGGGGGTAGAGATGATGGGGCACTGGGAGGTACCAGAGGGCAAAAAGGACAAGATGCAGGGGGATGAAGGGCACAAAGGATAAGATGGAAGTGGATGGGACTAGAATTCGATCCGCGGCCGCGAAGGATCTGCGATCGCTCCGGTGCCCGTCAGTGGGCAGAGCGCACATCGCCC		928000000
hsa-mir-128-2	tgactccatggttcactttcatgatggccacatgcctcctgcccagagcccggcagccacTGTGCAGTGGGAAGGGGGGCCGATACACTGTACGAGAGTGAGTAGCAGGTCTCACAGTGAACCGGTCTCTTTCCCTACTGTGTCacactcctaatggaatgccgttatccaaagagcagcac	AATTGGATCCTGACTCCATGGTTCACTTTCATGATGGCCACATGCCTCCTGCCCAGAGCCCGGCAGCCACTGTGCAGTGGGAAGGGGGGCCGATACACTGTACGAGAGTGAGTAGCAGGTCTCACAGTGAACCGGTCTCTTTCCCTACTGTGTCACACTCCTAATGGAATGCCGTTATCCAAAGAGCAGCACGAATTCGATCCGCGGCCGCGAAGGATCTGCGATCGCTCCGGTGCCCGTCAGTGGGCAGAGCGCACATCGCC		214000000
hsa-mir-1283-1	ccaacacgaaacccagagtgctggagcaagaagaTCTCAAGCTATGAGTCTACAAAGGAAAGCGCTTTCTGTTGTCAGAAAGAAGAGAAAGCGCTTCCCTTTTGAGGGTTACGGTTTGAGAaaagcagtgttgaagttgatgctgatcttggtaatacatttgcagagcatgcttat	AATTGGATCCCCAACACGAAACCCAGAGTGCTGGAGCAAGAAGATCTCAAGCTATGAGTCTACAAAGGAAAGCGCTTTCTGTTGTCAGAAAGAAGAGAAAGCGCTTCCCTTTTGAGGGTTACGGTTTGAGAAAAGCAGTGTTGAAGTTGATGCTGATCTTGGTAATACATTTGCAGAGCATGCTTATGAATTCGATCCGCGGCCGCGAAGGATCTGCGATCGCTCCGGTGCCCGTCAGTGGCAGAGCGCACATCGCC		746000000
hsa-mir-1283-2	caaatagggacaatgaatgcatctttatttttctgtccattttaacctggtcaaggaaaatttcaacaagaaacccagagtgctggaGCAAGAAGATCTCAAGCTGTGAGTCTACAAAGGAAAGCGCTTTCTGTTGTCTGAAAGAAAAGAAATCGCTTCCCTTTGGAGTGTTACGGTTTGAGAAAAGCAGCgttgaagttgatgctgatctcggtaatacatttgcagagcatgcttat	AATTGGATCCCAAATAGGGACAATGAATGCATCTTTATTTTTCTGTCCATTTTAACCTGGTCAAGGAAAATTTCAACAAGAAACCCAGAGTGCTGGAGCAAGAAGATCTCAAGCTGTGAGTCTACAAAGGAAAGCGCTTTCTGTTGTCTGAAAGAAAAGAAATCGCTTCCCTTTGGAGTGTTACGGTTTGAGAAAAGCAGCGTTGAAGTTGATGCTGATCTCGGTAATACATTTGCAGAGCATGCTTATGAATTCGATCCGCGGCCGCGAAGGATCTGCGATCGCTCCGGTGCCCGTCAGTGGGCAGAGCGCACATCGCCCA		5240000000
hsa-mir-1284	ttcattgttgagccattttgtaaattattttaatgctgcatttctgcttaaacctcatgATTTTGATATATAAGCCAGTTTAATGTTTTCTATACAGACCCTGGCTTTTCTTAAATTTTATATATTGGAAAGCCCATGTTTGTATTGGAAACTGCTGGTTTCTTTCATACTGAAAATCTgtctcgcgcggcgtgatgccatgtggcaaaggagtagtttgaccagagtcaaacctcgag	AATTGGATCCTTCATTGTTGAGCCATTTTGTAAATTATTTTAATGCTGCATTTCTGCTTAAACCTCATGATTTTGATATATAAGCCAGTTTAATGTTTTCTATACAGACCCTGGCTTTTCTTAAATTTTATATATTGGAAAGCCCATGTTTGTATTGGAAACTGCTGGTTTCTTTCATACTGAAAATCTGTCTCGCGCGGCGTGATGCCATGTGGCAAAGGAGTAGTTTGACCAGAGTCAAACCTCGAGGAATTCGATCCGCGGCCGCGAAGGATCTGCGATCGCTCCGGTGCCCGTC		475000000
hsa-mir-1285-1	ctgcaaactcctaggctcaggcagtcctcctgcctcagcctcccaagtagttgggactacaggcatatgccaccacacccagctaatttttttattattTGTAGAGATAGGATCTCACTTTGTTGCCCAGGCTGGTCTCAAACTCCTGGTCTGGGCAACAAAGTGAGACCTTATCTCTACAAGgtgattctcccaccttagcctcacaaagtgctgggattgcaggtgtgagccaccacaccatcctcattt	AATTGGATCCCTGCAAACTCCTAGGCTCAGGCAGTCCTCCTGCCTCAGCCTCCCAAGTAGTTGGGACTACAGGCATATGCCACCACACCCAGCTAATTTTTTTATTATTTGTAGAGATAGGATCTCACTTTGTTGCCCAGGCTGGTCTCAAACTCCTGGTCTGGGCAACAAAGTGAGACCTTATCTCTACAAGGTGATTCTCCCACCTTAGCCTCACAAAGTGCTGGGATTGCAGGTGTGAGCCACCACACCATCCTCATTTGAATTCGATCCGCGGCCGCGAAGGATCTGCGATCGCTCCGGTGCCCGTCAGTGGGCAGAGCGCACATCGCC		269000000
hsa-mir-1285-2	tttcattttatggacgattttgcaactattaaaaaactattaggccaggactgggcgcagtggctcacacctgtaattccagcatTTTGGGAGGCCGAGGCTGGTGCATCACTTGAGCCCAGCAATTTGAGACCAATCTGGGCAACAAAGTGAGACCTCCGTCTCTACAAAGAatacaaaaattagctgggcgtgggccgggcatggtggctcatgcctgtaatcccagcactttgggaggccgaggcaggcggatgacctgaggtcaggaattcgagaccagcctggccaatatggtgaaaccccatctctact	AATTGGATCCTTTCATTTTATGGACGATTTTGCAACTATTAAAAAACTATTAGGCCAGGACTGGGCGCAGTGGCTCACACCTGTAATTCCAGCATTTTGGGAGGCCGAGGCTGGTGCATCACTTGAGCCCAGCAATTTGAGACCAATCTGGGCAACAAAGTGAGACCTCCGTCTCTACAAAGAATACAAAAATTAGCTGGGCGTGGGCCGGGCATGGTGGCTCATGCCTGTAATCCCAGCACTTTGGGAGGCCGAGGCAGGCGGATGACCTGAGGTCAGGAATTCGATCCGCGGCCGCGAAGGATCTGCGATCGCTCCGGTGCCCGTCAGTGGGCAGAGCGCACATCGCCC		193000000
hsa-mir-1286	agacctggctcagagtgcgtccccagggtgggagcaggccggccaccggtcacttgctcattagTGTCCTCTGGGGACTCAGCTTGCTCTGGCTGCTGGATTGAATTAGCTGCAGGACCAAGATGAGCCCTTGGTGGAGACAggattctccagataattaggcagcaggtgtttgttggctcc	AATTGGATCCAGACCTGGCTCAGAGTGCGTCCCCAGGGTGGGAGCAGGCCGGCCACCGGTCACTTGCTCATTAGTGTCCTCTGGGGACTCAGCTTGCTCTGGCTGCTGGATTGAATTAGCTGCAGGACCAAGATGAGCCCTTGGTGGAGACAGGATTCTCCAGATAATTAGGCAGCAGGTGTTTGTTGGCTCCGAATTCGATCCGCGGCCGCGAAGGATCTGCGATCGCTCCGGTGCCCGTCAGTGGGCAGAGCGCACATCGCCCACAGTCCCCGAGAAGTTGGGGGGAGGGGTCGGCAAT		508000000
hsa-mir-1287	ttaccaaggtgagtggttccccagcctcaggcccgaccaggcagtgagagggccctcctcccatccaggctcctaagcccttctctctgctGTTGTGCTGTCCAGGTGCTGGATCAGTGGTTCGAGTCTGAGCCTTTAAAAGCCACTCTAGCCACAGATGCAGTGATTGGAGCCATGACAAgtccccacactccggggagtgggtgagtgaggggggtgaggtgggacacaggagtggggcatgttccccaacaggagtgaggacaaca	AATTGGATCCTTACCAAGGTGAGTGGTTCCCCAGCCTCAGGCCCGACCAGGCAGTGAGAGGGCCCTCCTCCCATCCAGGCTCCTAAGCCCTTCTCTCTGCTGTTGTGCTGTCCAGGTGCTGGATCAGTGGTTCGAGTCTGAGCCTTTAAAAGCCACTCTAGCCACAGATGCAGTGATTGGAGCCATGACAAGTCCCCACACTCCGGGGAGTGGGTGAGTGAGGGGGGTGAGGTGGGACACAGGAGTGGGGCATGTTCCCCAACAGGAGTGAGGACAACAGAATTCGATCCGCGGCCGCGAAGGATCTGCGATCGCTCCGGTGCCCGTCAGTGGGCAGAGCGCACATCGCC		175000000
hsa-mir-1288	cctgtaagacccatcctcagacattctgctattgcccccagacaatggaaggggggcgacagctgtccatgggggcactgctaaGAGGGTGTTGATCAGCAGATCAGGACTGTAACTCACCATAGTGGTGGACTGCCCTGATCTGGAGACCACTGCCTTtcgagaataattcaccctacagaagctatctgagcatcaccaga	AATTGGATCCCCTGTAAGACCCATCCTCAGACATTCTGCTATTGCCCCCAGACAATGGAAGGGGGGCGACAGCTGTCCATGGGGGCACTGCTAAGAGGGTGTTGATCAGCAGATCAGGACTGTAACTCACCATAGTGGTGGACTGCCCTGATCTGGAGACCACTGCCTTTCGAGAATAATTCACCCTACAGAAGCTATCTGAGCATCACCAGAGAATTCGATCCGCGGCCGCGAAGGATCTGCGATCGCTCCGGTGCCCGTCAGTGGGCAGAGCGCAC		357000000
hsa-mir-1289-1	ccggccttgtgtataaattgttaatgcactttcttagagttgtaaactccatttacctgcctcactcttgcactcagtggTTCTCAATTTTTAGTAGGAATTAAAAACAAAACTGGTAAATGCAGACTCTTGGTTTCCACCCCCAGAGAATCCCTAAACCGGGGGTGGAGTCCAGGAATCTGCATTTTAGAAAGTACCCAGGGTGATTCTGATAATTGGGAACAcgttttaggaagcgctgcatgagattgtgagcttgagcgtag	AATTGGATCCCCGGCCTTGTGTATAAATTGTTAATGCACTTTCTTAGAGTTGTAAACTCCATTTACCTGCCTCACTCTTGCACTCAGTGGTTCTCAATTTTTAGTAGGAATTAAAAACAAAACTGGTAAATGCAGACTCTTGGTTTCCACCCCCAGAGAATCCCTAAACCGGGGGTGGAGTCCAGGAATCTGCATTTTAGAAAGTACCCAGGGTGATTCTGATAATTGGGAACACGTTTTAGGAAGCGCTGCATGAGATTGTGAGCTTGAGCGTAGGAATTCGATCCGCGGCCGCGAAGGATCTGCGATCGCTCCGGTGCCCGTCAGTGGGCAGAGCGCACATCGCCC		4400000000
hsa-mir-1289-2	accctgtagggcttctcaacatgtgatctaagaccacagctttgtaacctaactcagCCACGGTCCTAGTTAAAAAGGCACATTCCTAGACCCTGCCTCAGAACTACTGAACAGAGTCACTGGGTGTGGAGTCCAGGAATCTGCATTTTTACCCCTATCGCCCCCGCCattcccgcccttccccccgccattgcgtgcactaattgctggaagcactca	AATTGGATCCACCCTGTAGGGCTTCTCAACATGTGATCTAAGACCACAGCTTTGTAACCTAACTCAGCCACGGTCCTAGTTAAAAAGGCACATTCCTAGACCCTGCCTCAGAACTACTGAACAGAGTCACTGGGTGTGGAGTCCAGGAATCTGCATTTTTACCCCTATCGCCCCCGCCATTCCCGCCCTTCCCCCCGCCATTGCGTGCACTAATTGCTGGAAGCACTCAGAATTCGATCCGCGGCCGCGAAGGATCTGCGATCGCTCCGGTGCCCGTCAGTGGGCAGAGCGCACATCGCC		433000000
hsa-mir-1290	cctactcccaagttccaaagtccaaaatgctccaatgagcatttcctttGAGCGTCACGTTGACACTCAAAAAGTTTCAGATTTTGGAACATTTCGGATTTTGGATTTTTGGATCAGGGATGCTCAActtgtcatgcgttcctcatacgcttatgtggtggattcagtgagatg	AATTGGATCCCCTACTCCCAAGTTCCAAAGTCCAAAATGCTCCAATGAGCATTTCCTTTGAGCGTCACGTTGACACTCAAAAAGTTTCAGATTTTGGAACATTTCGGATTTTGGATTTTTGGATCAGGGATGCTCAACTTGTCATGCGTTCCTCATACGCTTATGTGGTGGATTCAGTGAGATGGAATTCGATCCGCGGCCGCGAAGGATCTGCGATCGCTCCGGTGCCCGTCAGTGGGCAGAGCGCACATCGCCC		870000000
hsa-mir-1291	AGTTCTGTCCGTGAGCCTTGGGTAGAATTCCAGTGGCCCTGACTGAAGACCAGCAGTTGTACTGTGGCTGTTGGTTTCAAGCAGAGGCCTAAAGGACTGTCTTCCTGTGGTCTGTTGGCTGTTCTGG	AATTCAGTTCTGTCCGTGAGCCTTGGGTAGAATTCCAGTGGCCCTGACTGAAGACCAGCAGTTGTACTGTGGCTGTTGGTTTCAAGCAGAGGCCTAAAGGACTGTCTTCCTGTGGTCTGTTGGCTGTTCTGGGGATCCGCGGCCGCGAAGGATCTGCGATCGCTCCGGTGCCCGTCA		1510000000
hsa-mir-1292	GCGCCTGCGCCTGCGCCTGCCCTGGGAACGGGTTCCGGCAGACGCTGAGGTTGCGTTGACGCTCGCGCCCCGGCTCCCGTTCCAGGTGCTGTTGCACGTGCTGTTT	AATTCGCGCCTGCGCCTGCGCCTGCCCTGGGAACGGGTTCCGGCAGACGCTGAGGTTGCGTTGACGCTCGCGCCCCGGCTCCCGTTCCAGGTGCTGTTGCACGTGCTGTTTGGATCCGCGGCCGCGAAGGATCTGCGATCGCTCCGGTGCCCGTCAGTGGGCAGAGCGCACATCGCC		2570000000
hsa-mir-129-2	gagacatcctgggctgaaggcggcggcgaaccgaagaagccggcatattcTGCCCTTCGCGAATCTTTTTGCGGTCTGGGCTTGCTGTACATAACTCAATAGCCGGAAGCCCTTACCCCAAAAAGCATTTGCGGAGGGCGcactcgtcgagaagacggcagccatccagcgatcgccgaagcccgcaccttcccgaagctgctccatccgagccttacc	aattggatccGAGACATCCTGGGCTGAAGGCGGCGGCGAACCGAAGAAGCCGGCATATTCTGCCCTTCGCGAATCTTTTTGCGGTCTGGGCTTGCTGTACATAACTCAATAGCCGGAAGCCCTTACCCCAAAAAGCATTTGCGGAGGGCGCACTCGTCGAGAAGACGGCAGCCATCCAGCGATCGCCGAAGCCCGCACCTTCCCGAAGCTGCTCCATCCGAGCCTTACCGAATTCAGGACATGTCACTTCCCACAGCTCCCAAGGTCGGATCCGAGACATCCTGGGCTGAAGGCGGCGGCGAACCGAAGAAGCCGGCATATTCTGCCCTTCGCGAATCTTTTTGCGGTCTGGGCTTGCTGTACATAACTCAATAGCCGGAAGCCCTTACCCCAAAAAGC…		201000000
hsa-mir-1294	gatcccaaacttaaaccatcattaataataatatatgagaacagtaataaatgtcaccatttattaaCACCTAATGTGTGCCAAGATCTGTTCATTTATGATCTCACCGAGTCCTGTGAGGTTGGCATTGTTGTCTGGCATTGTCTGATATACAACAGTGCCAACCTCACAGGACTCAGTGAGGTGAAACTGAGGATTAGGAAGGTGTAaactggacaagcgcatggcagagtcagaatccaaactc	aattggatccGATCCCAAACTTAAACCATCATTAATAATAATATATGAGAACAGTAATAAATGTCACCATTTATTAACACCTAATGTGTGCCAAGATCTGTTCATTTATGATCTCACCGAGTCCTGTGAGGTTGGCATTGTTGTCTGGCATTGTCTGATATACAACAGTGCCAACCTCACAGGACTCAGTGAGGTGAAACTGAGGATTAGGAAGGTGTAAACTGGACAAGCGCATGGCAGAGTCAGAATCCAAACTCGAATTCGATCCGCGGCCGCGAAGGATCTGCGATCGCTCCGGTGCCCGTCAGTGGGCAGAGCGCACATCGCC		370000000
hsa-mir-1295	aagggaggtattcccagaagaaagccactattcataaaacttcatgcaaaaattcatatgatttactgatttattgtttggggagctcctgAGAAAAGAGGACATTTTGCCCAGATCCGTGGCCTATTCAGAAATGTGGCCTGTGATTAGGCCGCAGATCTGGGTGAAATGTCCTCCTTCTgtgaccaaagaaggtgagggaaatacatcatcgtggct	AATTGGATCCAAGGGAGGTATTCCCAGAAGAAAGCCACTATTCATAAAACTTCATGCAAAAATTCATATGATTTACTGATTTATTGTTTGGGGAGCTCCTGAGAAAAGAGGACATTTTGCCCAGATCCGTGGCCTATTCAGAAATGTGGCCTGTGATTAGGCCGCAGATCTGGGTGAAATGTCCTCCTTCTGTGACCAAAGAAGGTGAGGGAAATACATCATCGTGGCTGAATTCGATCCGCGGCCGCGAAGGATCTGCGATCGCTCCGGTGCCCGTCAGTGGGCAGAGCGCACATCGCCCA		962000000
hsa-mir-1296	accagggaaagaaagtgttggcattcataattgaaatcaacgaatcACCTACCTAACTGGGTTAGGGCCCTGGCTCCATCTCCTTTAGGAAAACCTTCTGTGGGGAGTGGGGCTTCGACCCTAACCCAGGTGGGCTGTaacactgctgtgttttctaaggggcagagttttctactacttttccgctggcccagccttccagatcaccccaaccagtgctcctatataaccatcctgtgctcctatagaa	aattggatccACCAGGGAAAGAAAGTGTTGGCATTCATAATTGAAATCAACGAATCACCTACCTAACTGGGTTAGGGCCCTGGCTCCATCTCCTTTAGGAAAACCTTCTGTGGGGAGTGGGGCTTCGACCCTAACCCAGGTGGGCTGTAACACTGCTGTGTTTTCTAAGGGGCAGAGTTTTCTACTACTTTTCCGCTGGCCCAGCCTTCCAGATCACCCCAACCAGTGCTCCTATATAACCATCCTGTGCTCCTATAGAAGAATTCGATCCGCGGCCGCGAAGGATCTGCGATCGCTCCGGTGCCCGTCAGTGGGCAGAGCGCACATCGCCCACAGTCCCCGAGAAGTGGGGGGAGGGGTCGGCAATTGAGG		138000000
hsa-mir-1297	aggacaacatcttcaacctgtaaaatgatattttgaggagagcagacatttcagtgagTCTAATTTTAAAGTTAGGTGTTTATCTCTAGGGTTGATCTATTAGAATTACTTATCTGAGCCAAAGTAATTCAAGTAATTCAGGTGTAGTGAAACACTTCTAATTTTAAATTCAGAAgcactgaagagtgagttggattattggctgtagcactt	AATTGGATCCAGGACAACATCTTCAACCTGTAAAATGATATTTTGAGGAGAGCAGACATTTCAGTGAGTCTAATTTTAAAGTTAGGTGTTTATCTCTAGGGTTGATCTATTAGAATTACTTATCTGAGCCAAAGTAATTCAAGTAATTCAGGTGTAGTGAAACACTTCTAATTTTAAATTCAGAAGCACTGAAGAGTGAGTTGGATTATTGGCTGTAGCACTTGAATTCGATCCGCGGCCGCGAAGGATCTGCGATCGCTCCGGTGCCCGTCAGTGGG		293000000
hsa-mir-1298	ccagaaactgacccttcaactttgaagtagctttttgtttgtttctttcccctttatataggatgtcttgaagccgagaaggaagagctgttgGAGAGACGAGGAGTTAAGAGTTCATTCGGCTGTCCAGATGTATCCAAGTACCCTGTGTTATTTGGCAATAAATACATCTGGGCAACTGACTGAACTTTTCACTTTTCATGACTCagctggaaccctccacaaccagaagagcctgttataaagtg	AATTGGATCCCCAGAAACTGACCCTTCAACTTTGAAGTAGCTTTTTGTTTGTTTCTTTCCCCTTTATATAGGATGTCTTGAAGCCGAGAAGGAAGAGCTGTTGGAGAGACGAGGAGTTAAGAGTTCATTCGGCTGTCCAGATGTATCCAAGTACCCTGTGTTATTTGGCAATAAATACATCTGGGCAACTGACTGAACTTTTCACTTTTCATGACTCAGCTGGAACCCTCCACAACCAGAAGAGCCTGTTATAAAGTGGAATTCGATCCGCGGCCGCGAAGGATCTGCGATCGCTCCGGTGCCCGTCAGTGGGCAGAGCGCACATCGCCCA		3120000000
hsa-mir-1300	caacattgtcatcattggacgcataggttcgggcaagtCCACCACTGCTGGCCATCTGATCTACAAATGCAGTGGCATTGACAAAAGAACCATTGAAAATTTGAGAAGGAGGCTGCTGAGATGGGAaagggctccttcaagtatgcctgggtcttggataaactgaaagctgagcgtgaacatggtatc	aattggatcccaacaTTGTCATCATTGGACGCATAGGTTCGGGCAAGTCCACCACTGCTGGCCATCTGATCTACAAATGCAGTGGCATTGACAAAAGAACCATTGAAAATTTGAGAAGGAGGCTGCTGAGATGGGAAAGGGCTCCTTCAAGTATGCCTGGGTCTTGGATAAACTGAAAGCTGAGCGTGAACATGGTATCGAATTCGAGGAAGGAGTCTTCGTGTACGGCCAGTTCTCCTACTTTCCGCGGATCCCAACATTGTCATCATTGGACGCATAGGTTCAGGCAAGTCCACCACTGCTGGCCATCTGATCTACAAATGCAGTGGCATTGACAAAAGAACCATTGAAAATTTGAGAAGGAGGCTGCTGAGATGGGAAAGGGCTCCTTCAAGTATG…		180000000
hsa-mir-1301	caaacagcctttccactgacgcagtgccttgggggctctgccaagcgaccccTAGAATGGGGATTGTGGGGGGTCGCTCTAGGCACCGCAGCACTGTGCTGGGGATGTTGCAGCTGCCTGGGAGTGACTTCACACAGTCCTCTCTGcctccagggtcacccggaacggggttgcgggggacaagctgtgggcgggggggacgggcagcaagatacaacgcatgaac	AATTGGATCCCAAACAGCCTTTCCACTGACGCAGTGCCTTGGGGGCTCTGCCAAGCGACCCCTAGAATGGGGATTGTGGGGGGTCGCTCTAGGCACCGCAGCACTGTGCTGGGGATGTTGCAGCTGCCTGGGAGTGACTTCACACAGTCCTCTCTGCCTCCAGGGTCACCCGGAACGGGGTTGCGGGGGACAAGCTGTGGGCGGGGGGGACGGGCAGCAAGATACAACGCATGAACGAATTCGATCCGCGGCCGCGAAGGATCTGCGATCGCTCCGGTGCCCGTCAGTGGGCAGAGCGCACATCGCC		635000000
hsa-mir-1302-1	ttgtctatggattagggttgccaaaatttagcaaacaaaaacaCAGAAAGCCCAGTTAAATTTGAATTTCAAGTAAACAATGAATAATTGTGTATGTAAGAATATCCCATACAATATTTGGGACATACTTATGCTAAAAATTATTCCTTGCTTATCTGAAATTCAAATGTAACTAGGATTCCTGTAttttatctgaaaactctgtatagatttccttccctaaatgttgtatataaaacttacagcaaactgctagaagggatg	AATTGGATCCTTGTCTATGGATTAGGGTTGCCAAAATTTAGCAAACAAAAACACAGAAAGCCCAGTTAAATTTGAATTTCAAGTAAACAATGAATAATTGTGTATGTAAGAATATCCCATACAATATTTGGGACATACTTATGCTAAAAATTATTCCTTGCTTATCTGAAATTCAAATGTAACTAGGATTCCTGTATTTTATCTGAAAACTCTGTATAGATTTCCTTCCCTAAATGTTGTATATAAAACTTACAGCAAACTGCTAGAAGGGATGGAATTCGATCCGCGGCCGCGAAGGATCTGCGATCGCTCCGGTGCCCGTCAGTGGGCAGAGCGCACATCGC		698000000
hsa-mir-1302-4	taagtatgtggagggtggtggggcatttggccaggtgtaggttgccagatttagcaaataaaAATGCAGAAGCACAGCTAAAATTTGAATTTCAGATAAACAAATTTTTCTTAGAATAAGTATGTCTCCATGCAACATTTGGGACATACTTATGCTAAAATATTATTTGTGTTTCATCTGAAATTCAAATTCAACTGGACATCCTGTATTTTctcaggcacctttagccagatagctataccacagcatgtgtcctctgggtaa	AATTGGATCCTAAGTATGTGGAGGGTGGTGGGGCATTTGGCCAGGTGTAGGTTGCCAGATTTAGCAAATAAAAATGCAGAAGCACAGCTAAAATTTGAATTTCAGATAAACAAATTTTTCTTAGAATAAGTATGTCTCCATGCAACATTTGGGACATACTTATGCTAAAATATTATTTGTGTTTCATCTGAAATTCAAATTCAACTGGACATCCTGTATTTTCTCAGGCACCTTTAGCCAGATAGCTATACCACAGCATGTGTCCTCTGGGTAAGAATTCGATCCGCGGCCGCGAAGGATCTGCGATCGCTCCGGTGCCCGTCAGTGGGCAGAGCGCACATCGCCC		4140000000
hsa-mir-1302-6	gagagagaaggaagggacactactaaggtttccaaatttcacaagtaataataaaacatgacacccacttaaatataaatttcagataagcAACAAATAATTTGGTAATATATGTATGGCCCACACAATATTTAGGACAACAATATTTGGGACATACTTATGCTAAAAAAGTATTTGTTGAtaatataaaattcaaatattactaggtgtcctatatttttttctgacaatctagacactggtgaagagaagcacaaa	AATTGGATCCGAGAGAGAAGGAAGGGACACTACTAAGGTTTCCAAATTTCACAAGTAATAATAAAACATGACACCCACTTAAATATAAATTTCAGATAAGCAACAAATAATTTGGTAATATATGTATGGCCCACACAATATTTAGGACAACAATATTTGGGACATACTTATGCTAAAAAAGTATTTGTTGATAATATAAAATTCAAATATTACTAGGTGTCCTATATTTTTTTCTGACAATCTAGACACTGGTGAAGAGAAGCACAAAGAATTCGATCCGCGGCCGCGAAGGATCTGCGATCGCTCCGGTGCCCGTCAGTGGGCAGAGCGCACATCGCCC		200000000
hsa-mir-1302-7	tgagcaccagctaaacgtaggtacatttcaattcatccaaacttgaattccatataaACAACATGTTTTTAGGACATGTATGTCTGGTGCAATAATTGGGACATACTTATGCTAAAAAAATTAGTGTTCactatttagctgagattaaaatttagctgggcctcctgttttcatgtggaaaccctaccccgaaggcctctttcctcaccatctgt	AATTGGATCCTGAGCACCAGCTAAACGTAGGTACATTTCAATTCATCCAAACTTGAATTCCATATAAACAACATGTTTTTAGGACATGTATGTCTGGTGCAATAATTGGGACATACTTATGCTAAAAAAATTAGTGTTCACTATTTAGCTGAGATTAAAATTTAGCTGGGCCTCCTGTTTTCATGTGGAAACCCTACCCCGAAGGCCTCTTTCCTCACCATCTGTGAATTCGATCCGCGGCCGCGAAGGATCTGCGATCGCTCCGGTGCCCGTCAGTGGGCAGAGCGCACATCGCCCA		534000000
hsa-mir-1302-8	ggtagggttgccagatttagccataacaatacagcacgCCCATTTAAACTTGAATTTCATATAAACACCGTAATTTTCAGCATTAGTGTATCACATGCAGTATTTGGGACATACTTATGCTAAAAAATTAGGTGGTGTTGATCTGAAATTCCAGTGTAGATGGGCAccctctcttttatctggcagccctagtgacatggactttgtttcg	AATTGGATCCGGTAGGGTTGCCAGATTTAGCCATAACAATACAGCACGCCCATTTAAACTTGAATTTCATATAAACACCGTAATTTTCAGCATTAGTGTATCACATGCAGTATTTGGGACATACTTATGCTAAAAAATTAGGTGGTGTTGATCTGAAATTCCAGTGTAGATGGGCACCCTCTCTTTTATCTGGCAGCCCTAGTGACATGGACTTTGTTTCGGAATTCGATCCGCGGCCGCGAAGGATCTGCGATCGCTCCGGTGCCCGTCAGTGGGCAGAGCGCACATCGCC		150000000
hsa-mir-1303	agtgggagaaacacttgaggccgggagtttgagatcaGGCTGGGCAACATAGCGAGACCTCAACTCTACAATTTTTTTTTTTTTAAATTTTAGAGACGGGGTCTTGCTCTGTTGCCAGGCTTTgtgcagcatgtaaactgtacagccctaagtgggagccctactg	AATTGGATCCAGTGGGAGAAACACTTGAGGCCGGGAGTTTGAGATCAGGCTGGGCAACATAGCGAGACCTCAACTTTACAATTTTTTTTTTTTTAAATTTTAGAGACGGGGTCTTGCTCTGTTGCCAGGCTTTGTGCAGCATGTAAACTGTACAGCCCTAAGTGGGAGCCCTACTGGAATTCGATCCGCGGCCGCGAAGGATCTGCGATCGCTCCGGTGCCCGTCAGTGGGCAGAGCGCACATCGCCCA		4570000000
hsa-mir-1304	actagctggacacagtggtgcctgtggtccccagctactctggaggctaaggcaggagAAACACTTGAGCCCAGCGGTTTGAGGCTACAGTGAGATGTGATCCTGCCACATCTCACTGTAGCCTCGAACCCCTGGGCTCAAGTGATTCAgcaagaatcacacgatttttaaaagacatggcagatcctgtgtctttaaaaaaaaatcaaaaccttgtaaatagtggttgaggtctatcccgat	AATTGGATCCACTAGCTGGACACAGTGGTGCCTGTGGTCCCCAGCTACTCTGGAGGCTAAGGCAGGAGAAACACTTGAGCCCAGCGGTTTGAGGCTACAGTGAGATGTGATCCTGCCACATCTCACTGTAGCATCGAACCCCTGGGCTCAAGTGATTCAGCAAGAATCACACGATTTTTAAAAGACATGGCAGATCCTGTGTCTTTAAAAAAAAATCAAAACCTTGTAAATAGTGGTTGAGGTCTATCCCGATGAATTCGATCCGCGGCCGCGAAGGATCTGCGATCGCTCCGGTGCCCGTCAGTGGGCAGAGCGCACATCGCCC		2580000000
hsa-mir-1305	agtcaggttggttctgttcctttagatagcttaactgagtacaaaatttggggtatagcatttcagAAGATCCTGCTGTTTCTACCATTAGTTTTGAATGTTTATTGTAAAGATACTTTTCAACTCTAATGGGAGAGACAGCAGGATTCTCCcaaaaattcaagtaaaaatctgcacgaggaaaagaagtctcctgagatggattg	AATTGGATCCAGTCAGGTTGGTTCTGTTCCTTTAGATAGCTTAACTGAGTACAAAATTTGGGGTATAGCATTTCAGAAGATCCTGCTGTTTCTACCATTAGTTTTGAATGTTTATTGTAAAGATACTTTTCAACTCTAATGGGAGAGACAGCAGGATTCTCCCAAAAATTCAAGTAAAAATCTGCACGAGGAAAAGAAGTCTCCTGAGATGGATTGGAATTCGATCCGCGGCCGCGAAGGATCTGCGATCGCTCCGGTGCCCGTCAGTGGGCAGAGCGCACATCGCCC		554000000
hsa-mir-1306	gagaagcggtgatggagagccgagctcgccccttccaagcgctgcccCGTGAGCAGTCTCCACCACCTCCCCTGCAAACGTCCAGTGGTGCAGAGGTAATGGACGTTGGCTCTGGTGGTGATGGACAGTCCGaactccctgctgaggaccccttcaacttctacggagct	aattggatccGAGAAGCGGTGATGGAGAGCCGAGCTCGCCCCTTCCAAGCGCTGCCCCGTGAGCAGTCTCCACCACCTCCCCTGCAAACGTCCAGTGGTGCAGAGGTAATGGACGTTGGCTCTGGTGGTGATGGACAGTCCGAACTCCCTGCTGAGGACCCCTTCAACTTCTACGGAGCTGAATTCGATCCGCGGCCGCGAAGGATCTGCGATCGCTCCGGTGCCCGTCAGTGGGCAGAGCGCACATCGCCCACAGTCCCCGAGAAGTTGGGGGGAGGGGTCGGCAATTGAAGG		723000000
hsa-mir-1307	acaagaatgcctctgaaagcctttgaatgggggagttccagtttccatagtaatgactccctgacagatatctccctcttccatttCATCAAGACCCAGCTGAGTCACTGTCACTGCCTACCAATCTCGACCGGACCTCGACCGGCTCGTCTGTGTTGCCAATCGACTCGGCGTGGCGTCGGTCGTGGTAGATAGGCGGTCATGCATACGAATTTTCAGCTCTTGTTCTGGTGACcttttgaatacgtcttgtctataaaagaaattcatgcctttgtaaaatacacaggtactatagattaagctgcctttg	AATTGGATCCACAAGAATGCCTCTGAAAGCCTTTGAATGGGGGAGTTCCAGTTTCCATAGTAATGACTCCCTGACAGATATCTCCCTCTTCCATTTCATCAAGACCCAGCTGAGTCACTGTCACTGCCTACCAATCTCGACCGGACCTCGACCGGCTCGTCTGTGTTGCCAATCGACTCGGCGTGGCGTCGGTCGTGGTAGATAGGCGGTCATGCATACGAATTTTCAGCTCTTGTTCTGGTGACCTTTTGAATACGTCTTGTCTATAAAAGAAATTCATGCCTTTGTAAAATACACAGGTACTATAGATTAAGCTGCCTTTGGAATTCGATCCGCGGCCGCGAAGGATCTGCGATCGCTCCGGTGCCCGTCAGTGGGCAGAGCGCACAT		537000000
hsa-mir-1308	ATCTCATCTCAAATTCTAATCCCCGCATGGGTGGTTCAGTGGCAGAATTCTCAAATTGTAATCCCCATAATCCCCACGTGTTGAGGGAAGAACG	AATTCATCTCATCTCAAATTCTAATCCCCGCATGGGTGGTTCAGTGGCAGAATTCTCAAATTGTAATCCCCATAATCCCCACGTGTTGAGGGAAGAACGGGATCCGCGGCCGCGAAGGATCTGCGATCGCTCCGGTGCCCGTCAGTGGGCAGAGCGCACATCGCC		145000000
hsa-mir-130a	actgggagaaggagtgaggaggcagggccggcatgcctcTGCTGCTGGCCAGAGCTCTTTTCACATTGTGCTACTGTCTGCACCTGTCACTAGCAGTGCAATGTTAAAAGGGCATTGGCCGTGTAGTGctacccagcgctggctgcctcctcagcattgcaattc	AATTGGATCCACTGGGAGAAGGAGTGAGGAGGCAGGGCCGGCATGCCTCTGCTGCTGGCCAGAGCTCTTTTCACATTGTGCTACTGTCTGCACCTGTCACTAGCAGTGCAATGTTAAAAGGGCATTGGCCGTGTAGTGCTACCCAGCGCTGGCTGCCTCCTCAGCATTGCAATTCGAATTCGATCCGCGGCCGCGAAGGATCTGCGATCGCTCCGGTGCCCGTCAGTGGGCAGAGCGCACATCGCCC		2140000000
hsa-mir-130b	gcctgcattccaggtctcagatccctgcagaccaCCCTGGGGGAGGCACTGGCAGGCCTGCCCGACACTCTTTCCCTGTTGCACTACTATAGGCCGCTGGGAAGCAGTGCAATGATGAAAGGGCATCGGTCAGGTCCAGCCTGCTACCCTGGGAgggggaaagggagcttgctgcctcactccactttccagttgagaagg	aattggatccGCCTGCATTCCAGGTCTCAGATCCCTGCAGACCACCCTGGGGGAGGCACTGGCAGGCCTGCCCGACACTCTTTCCCTGTTGCACTACTATAGGCCGCTGGGAAGCAGTGCAATGATGAAAGGGCATCGGTCAGGTCCAGCCTGCTACCCTGGGAGGGGGAAAGGGAGCTTGCTGCCTCACTCCACTTTCCAGTTGAGAAGGGAATTCGATCCGCGGCCGCGAAGGATCTGCGATCGCTCCGGTGCCCGTCAGTGGGCAGAGCGCACATCGCCCACAGTCCCCGAGAAGTTGGGGGGAGGGGTCGGCAATTGAACGG		847000000
hsa-mir-132	ttgctgtcactgctctaaccactagcagcaggcgtcccctctgccatccgagcgcttgcactgcgcttccgggaggagggttgCGGCCCGTAGTCAGTAGTTGGGGGGTGGGAACGGCTTCATACAGGAGTTGATGCACAGTTATCCAGCTCCTATATGATGCCTTTCTTCATCCCCTTCAACCACGCGCAGCCcccggaccctcctctgcacccttggctgcacggggacgcgtcctcaagtccgctgctgtcctgccagcctcttcccggcatgctccttgggctcttctctct	AATTGGATCCTTGCTGTCACTGCTCTAACCACTAGCAGCAGGCGTCCCCTCTGCCATCCGAGCGCTTGCACTGCACTTCCGGGAGGAGGGTTGCGGCCCGTAGTCAGTAGTTGGGGGGTGGGAACGGCTTCATACAGGAGTTGATGCACAGTTATCCAGCTCCTATATGATGCCTTTCTTCATCCCCTTCAACCACGCGCAGCCCCCGGACCCTCCTCTGCACCCTTGGCTGCACGGGGACGCGTCCTCAAGTCCGCTGCTGTCCTGCCAGCCTCTTCCCGGCATGCTCCTTGGCTCTTCTCTCTGAATTCGATCCGCGGCCGCGAAGGATCTGCGATCGCTCCGGTGCCCGTCAGTGGGCAGAGCGCACATCGCCCAC		2020000000
hsa-mir-132	ttgctgtcactgctctaaccactagcagcaggcgtcccctctgccatccgagcgcttgcactgcgcttccgggaggagggttgCGGCCCGTAGTCAGTAGTTGGGGGGTGGGAACGGCTTCATACAGGAGTTGATGCACAGTTATCCAGCTCCTATATGATGCCTTTCTTCATCCCCTTCAACCACGCGCAGCCcccggaccctcctctgcacccttggctgcacggggacgcgtcctcaagtccgctgctgtcctgccagcctcttcccggcatgctccttgggctcttctctct	aattggatccTTGCTGTCACTGCTCTAACCACTAGCAGCAGGCGTCCCCTCTGCCATCCGAGCGCTTGCACTGCACTTCCGGGAGGAGGGTTGCGGCCCGTAGTCAGTAGTTGGGGGGTGGGAACGGCTTCATACAGGAGTTGATGCACAGTTATCCAGCTCCTATATGATGCCTTTCTTCATCCCCTTCAACCACGCGCAGCCCCCGGACCCTCCTCTGCACCCTTGGCTGCACGGGGACGCGTCCTCAAGTCCGCTGCTGTCCTGCCAGCCTCTTCCCGGCATGCTCCTTGGGCTCTTCTCTCTGAATTCGATCCGCGGCCGCGAAGGATCTGCGATCGCTCCGGTGCCCGTCAGTGGGCAGAGCGCACATCGCCCACAGTCCCCGAGAAGTTGGGG…		140000000
hsa-mir-1321	tttatttaaggtccacaatatgctagatattttatattattttttgattacttaatgcaaatatagcaACATTATGAAGCAAGTATTATTATCCCTGTTTTACAAATAAGGAAATAAACTCAGGGAGGTGAATGTGATCAAAGATAGatatatagttaagaaagttaaagagacaggattcaagcctaag	AATTGGATCCTTTATTTAAGGTCCACAATATGCTAGATATTTTATATTATTTTTTGATTACTTAATGCAAATATAGCAACATTATGAAGCAAGTATTATTATCCCTGTTTTACAAATAAGGAAATAAACTCAGGGAGGTGAATGTGATCAAAGATAGATATATAGTTAAGAAAGTTAAAGAGACAGGATTCAAGCCTAAGGAATTCGATCCGCGGCCGCGAAGGATCTGCGATCGCTCCGGTGCCCGTCAGTGGGCAGAGCGCACATCGCCCA		48500000
hsa-mir-1321	tttatttaaggtccacaatatgctagatattttatattattttttgattacttaatgcaaatatagcaACATTATGAAGCAAGTATTATTATCCCTGTTTTACAAATAAGGAAATAAACTCAGGGAGGTGAATGTGATCAAAGATAGatatatagttaagaaagttaaagagacaggattcaagcctaag	aattggatccTTTATTTAAGGTCCACAATATGCTAGATATTTTATATTATTTTTTGATTACTTAATGCAAATATAGCAACATTATGAAGCAAGTATTATTATCCCTGTTTTACAAATAAGGAAATAAACTCAGGGAGGTGAATGTGATCAAAGATAGATATATAGTTAAGAAAGTTAAAGAGACAGGATTCAAGCCTAAGGAATTCGATCCGCGGCCGCGAAGGATCTGCGATCGCTCCGGTGCCCGTCAGTGGGCAGAGCGCACATCGCCCACAGTCCCCGAGAAGTTGGGGGGAGGGGTCGGCAATTGAG		846000000
hsa-mir-1322	atcttgcattggaaagaagcaatttaacctaatagaaccaactccccagtttgtctgtagaacAGTATCATGAATTAGAAACCTACTTATTACATAGTTTACATAAGAAGCGTGATGATGCTGCTGATGCTGTAatatctagtctctgttgatggttctttcctgggag	AATTGGATCCATCTTGCATTGGAAAGAAGCAATTTAACCTAATAGAACCAACTCCCCAGTTTGTCTGTAGAACAGTATCATGAATTAGAAACCTACTTATTACATAGTTTACATAAGAAGCGTGATGATGCTGCTGATGCTGTAATATCTAGTCTCTGTTGATGGTTCTTTCCTGGGAGGAATTCGATCCGCGGCCGCGAAGGATCTGCGATCGCTCCGGTGCCCGTCAGTGGGCAGAGCGCACATCGCC		146000000
hsa-mir-1323	catctgcagtgtgaggacagcgaaccctagtgtgagttaaccacgtaggaagagtttgaagtcagacATGACATTCAGACTGAGGTCCTCAAAACTGAGGGGCATTTTCTGTGGTTTGAAAGGAAAGTGCACCCAGTTTTGGGGATGTCAATTGTGAATCCTCATcataacccatccccagtcccccatcgcattgcaccacatggatg	AATTGGATCCCATCTGCAGTGTGAGGACAGCGAACCCTAGTGTGAGTTAACCACGTAGGAAGAGTTTGAAGTCAGACATGACATTCAGACTGAGGTCCTCAAAACTGAGGGGCATTTTCTGTGGTTTGAAAGGAAAGTGCACCCAGTTTTGGGGATGTCAATTGTGAATCCTCATCATAACCCATCCCCAGTCCCCCATCGCATTGCACCACATGGATGGAATTCGATCCGCGGCCGCGAAGGATCTGCGATCGCTCCGGTGCCCGTC		1250000000
hsa-mir-1324	TGGACTATGAGGAGAACATTCCTGAAGAGGTGCATGAAGCCTGGTCCTGCCCTCACTGGGAACCCCCTTCCCTCTGGGTACCAGACAGAATTCTATGCACTTTCCTGGAGGCTCCATGCTGGTCTGTTCATTTGGA	AATTCTGGACTATGAGGAGAACATTCCTGAAGAGGTGCATGAAGCCTGGTCCTGCCCTCACTGGGAACCCCCTTCCCTCTGGGTACCAGACAGAATTCTATGCACTTTCCTGGAGGCTCCATGCTGGTCTGTTCATTTGGAGGATCCGCGGCCGCGAAGGATCTGCGATCGCTCCGGTGCCCGTCAGTGGGCAGAGCGCACATCGCC		1420000000
hsa-mir-133a-1	cttgtagaaggtccatgactgtaattttaccaatgaaaagcatttaactgttttggattccaaactagcagcactACAATGCTTTGCTAGAGCTGGTAAAATGGAACCAAATCGCCTCTTCAATGGATTTGGTCCCCTTCAACCAGCTGTAGCTATGCATTGAttactacgggacaaccaacgttttcatttgtgaatatcaattacttgccaactaatttcaactt	AATTGGATCCCTTGTAGAAGGTCCATGACTGTAATTTTACCAATGAAAAGCATTTAACTGTTTTGGATTCCAAACTAGCAGCACTACAATGCTTTGCTAGAGCTGGTAAAATGGAACCAAATCGCCTCTTCAATGGATTTGGTCCCCTTCAACCAGCTGTAGCTATGCATTGATTACTACGGGACAACCAACGTTTTCATTTGTGAATATCAATTACTTGCCAACTAATTTCAACTTGAATTCGATCCGCGGCCGCGAAGGATCTGCGATCGCTCCGGTGCCCGTCAGTGGGCAGAGCGCACATCGCCCA		439000000
hsa-mir-133a-2	gggactgcttggtggagccgccttcttcaccgacgtcgctgttcctcggatctGGGAGCCAAATGCTTTGCTAGAGCTGGTAAAATGGAACCAAATCGACTGTCCAATGGATTTGGTCCCCTTCAACCAGCTGTAGCTGTGCATTGATGGCGCCGtgcggcccggccgcaggtcccgcagccgtggagaggacccagcaggtggcgcggggagagcccggctcggcacgtggtcagctccaagtaagtgaa	AATTGGATCCGGGACTGCTTGGTGGAGCCGCCTTCTTCACCGACGTCGCTGTTCCTCGGATCTGGGAGCCAAATGCTTTGCTAGAGCTGGTAAAATGGAACCAAATCGACTGTCCAATGGATTTGGTCCCCTTCAACCAGCTGTAGCTGTGCATTGATGGCGCCGTGCGGCCCGGCCGCAGGTCCCGCAGCCGTGGAGAGGACCCAGCAGGCGGCGCGGGGAGAGCCCGGCTCGGCACGTGGTCAGCTCCAAGTAAGTGAAGAATTCGATCCGCGGCCGCGAAGGATCTGCGATCGCTCCGGTGCCCGTCAGTGGGCAGAGCGCACATCGCCCA		634000000
hsa-mir-133b	gatgcttgagacacaccaagatacctgcacactagaggctgcagtcaCCTCAGAAGAAAGATGCCCCCTGCTCTGGCTGGTCAAACGGAACCAAGTCCGTCTTCCTGAGAGGTTTGGTCCCCTTCAACCAGCTACAGCAGGGCTGGCAATGCCCAGTCCTTGGAGAaacagaagagattcaactgcaactgaaattacctactaaaactttccttgagaaaacaattctggttttttcaccatattcttatgctccca	AATTGGATCCGATGCTTGAGACACACCAAGATACCTGCACACTAGAGGCTGCAGTCACCTCAGAAGAAAGATGCCCCCTGCTCTGGCTGGTCAAACGGAACCAAGTCCGTCTTCCTGAGAGGTTTGGTCCCCTTCAACCAGCTACAGCAGGGCTGGCAATGCCCAGTCCTTGGAGAAACAGAAGAGATTCAACTGCAACTGAAATTACCTACTAAAACTTTCCTTGAGAAAACAATTCTGGTTTTTTCACCATATTCTTATGCTCCCAGAATTCGATCCGCGGCCGCGAAGGATCTGCGATCGCTCCGGTGCCCGTCAGTGGGCAGAGCGCAC		1680000000
hsa-mir-134	atcagctgtggttctgtcaccagcgtcacctcacaagactttgaagagaggctccctgggccccaggccgacttccagaagagatgttggtgtcagcaccGTCCAGGGTGTGTGACTGGTTGACCAGAGGGGCATGCACTGTGTTCACCCTGTGGGCCACCTAGTCACCAACCCTCAGCAtcactcccactccaggaagactttccagagctccc	AATTGGATCCATCAGCTGTGGTTCTGTCACCAGCGTCACCTCACAAGACTTTGAAGAGAGGCTCCCTGGGCCCCAGGCCGACTTCCAGAAGAGATGTTGGTGTCAGCACCGTCCAGGGTGTGTGACTGGTTGACCAGAGGGGCATGCACTGTGTTCACCCTGTGGGCCACCTAGTCACCAACCCTCAGCATCACTCCCACTCCAGGAAGACTTTCCAGAGCTCCCGAATTCGATCCGCGGCCGCGAAGGATCTGCGATCGCTCCGGTGCCCGTC		543000000
hsa-mir-135a-1	acaccctcagggaggaggggagggttggggtggaagaagtgcctgcaagagcagccccAGGCCTCGCTGTTCTCTATGGCTTTTTATTCCTATGTGATTCTACTGCTCACTCATATAGGGATTGGAGCCGTGGCGCACGGCGGGGACAgccagcggagggttctgacactgagcaagggggctcaaaaggaggcaggacagtggcacctccctctctcaacccaggctg	aattggatccACACCCTCAGGGAGGAGGGGAGGGTTGGGGTGGAAGAAGTGCCTGCAAGAGCAGCCCCAGGCCTCGCTGTTCTCTATGGCTTTTTATTCCTATGTGATTCTACTGCTCACTCATATAGGGATTGGAGCCGTGGCGCACGGCGGGGACAGCCAGCGGAGGGTTCTGACACTGAGCAAGGGGGCTCAAAAGGAGGCAGGACAGTGGCACCTCCCTCTCTCAACCCAGGCTGGAATTCGATCCGCGGCCGCGAAGGATCTGCGATCGCTCCGGTGCCCGTCAGTGGGCAG		1690000000
hsa-mir-135a-2	gctttgaaatggttgtgaagtcatgtgaagaaaataagttttgcatccgaccaAGATAAATTCACTCTAGTGCTTTATGGCTTTTTATTCCTATGTGATAGTAATAAAGTCTCATGTAGGGATGGAAGCCATGAAATACATTGTGAAAAATCAtcaactaagaaggggccatcagtatagagaacgttagcctgtggagctgtg	AATTGGATCCGCTTTGAAATGGTTGTGAAGTCATGTGAAGAAAATAAGTTTTGCATCCGACCAAGATAAATTCACTCTAGTGCTTTATGGCTTTTTATTCCTATGTGATAGTAATAAAGTCTCATGTAGGGATGGAAGCCATGAAATACATTGTGAAAAATCATCAACTAAGAAGGGGCCATCAGTATAGAGAACGTTAGCCTGTGGAGCTGTGGAATTCGATCCGCGGCCGCGAAGGATCTGCGATCGCTCCGGTGCCCGTCAGTGGGCAGAGCGCACATCGCC		1380000000
hsa-mir-135b	ctcgcttccctatgagattcctgccgctggacccctcCACTCTGCTGTGGCCTATGGCTTTTCATTCCTATGTGATTGCTGTCCCAAACTCATGTAGGGCTAAAAGCCATGGGCTACAGTGAGGGGCGAGCTCCttctcctgcgcagctgcacctcccatgggaccaggttcggagccagccaccaaggggcaccagaaggaggctttg	AATTGGATCCCTCGCTTCCCTATGAGATTCCTGCCGCTGGACCCCTCCACTCTGCTGTGGCCTATGGCTTTTCATTCCTATGTGATTGCTGTCCCAAACTCATGTAGGGCTAAAAGCCATGGGCTACAGTGAGGGGCGAGCTCCTTCTCCTGCGCAGCTGCACCTCCCATGGGACCAGGTTCGGAGCCAGCCACCAAGGGGCACCAGAAGGAGGCTTTGGAATTCGATCCGCGGCCGCGAAGGATCTGCGATCGCTCCGGTGCCCGTCAGTGGGCAGAGCGCAC		85800000
hsa-mir-136	ctcttccatttcctggagtgggccactggggggctccttcttttcctgggctgggccgctggctggccctgcctctccccgcactccactgcccgacgtcgcctcggtggtgttggaTGAGCCCTCGGAGGACTCCATTTGTTTTGATGATGGATTCTTATGCTCCATCATCGTCTCAAATGAGTCTTCAGAGGGTTCTatcatttcgtcggatggaaaggagtgtattctgaagattggtaaggttgtgatgg	AATTGGATCCCTCTTCCATTTCCTGGAGTGGGCCACTGGGGGGCTCCTTCTTTTCCTGGGCTGGGCCGCTGGCTGGCCCTGCCTCTCCCCGCACTCCACTGCCCGACGTCGCCTCGGTGGTGTTGGATGAGCCCTCGGAGGACTCCATTTGTTTTGATGATGGATTCTTATGCTCCATCATCGTCTCAAATGAGTCTTCAGAGGGTTCTATCATTTCGTCGGATGGAAAGGAGTGTATTCTGAAGATTGGTAAGGTTGTGATGGGAATTCGATCCGCGGCCGCGAAGGATCTGCGATCGCTCCGGTGCCCGTCAGTGGGCAGAGCGCAC		170000000
hsa-mir-137	agcgagcagcaagagttctggtggcggcggcggcggcagtagcagcggcagcggtagcagcggcagcggtagcagcggcagcggcaGCTTGGTCCTCTGACTCTCTTCGGTGACGGGTATTCTTGGGTGGATAATACGGATTACGTTGTTATTGCTTAAGAATACGCGTAGTCGAGGAGAGTACCAGCGGCAGGGGGGCAGCggccgccctccccagcccaccagctggccactaaacgcccgtggttgccaaggtagcactttc	AATTGGATCCAGCGAGCAGCAAGAGTTCTGGTGGCGGCGGCGGCGGCAGTAGCAGCGGCAGCGGTAGCAGCGGCAGCGGTAGCAGCGGCAGCGGCAGCTTGGTCCTCTGACTCTCTTCGGTGACGGGTATTCTTGGGTGGATAATACGGATTACGTTGTTATTGCTTAAGAATACGCGTAGTCGAGGAGAGTACCAGCGGCAGGGGGGCAGCGGCCGCCCTCCCCAGCCCACCAGCTGGCCACTAAACGCCCGTGGTTGCCAAGGTAGCACTTTCGAATTCGATCCGCGGCCGCGAAGGATCTGCGATCGCTCCGGTGCCCGTCAGTGGGCAGAGCGCACATCGCCCA		905000000
hsa-mir-138-1	gcacaaaggcatctctacgcccatcggcctgccccagagacctCCCTGGCATGGTGTGGTGGGGCAGCTGGTGTTGTGAATCAGGCCGTTGCCAATCAGAGAACGGCTACTTCACAACACCAGGGCCACACCACACTACAGGcagcattccagctccagaacccgcaagggcgccctctggcgaggcagctacacccgtcacagagga	aattggatccgcacaaaGGCATCTCTACGCCCATCGGCCTGCCCCAGAGACCTCCCTGGCATGGTGTGGTGGGGCAGCTGGTGTTGTGAATCAAGCCGTTGCCAATCAGAGAACGGCTACTTCACAACACCAGGGCCACACCACACTACAGGCAGCATTCCAGCTCCAGAACCCGCAAGGGCGCCCTCTGGCGAGGCAGCTACACCCGTCACAGAGGAGAATTCGATCCGCGGCCGCGAAGGATCTGCGATCGCTCCGGTGCCCGTCAGTGGGCAGAGCGCACATCGCCCACAGTCCCCGAGAAGTTGGGGGGAGGGGTCG		728000000
hsa-mir-138-2	ggaaggtgttgtatgggttcatcactgtctcaaaaccggaggagccacagcccagaggaggaagccggcggagttctggtatCGTTGCTGCAGCTGGTGTTGTGAATCAGGCCGACGAGCAGCGCATCCTCTTACCCGGCTATTTCACGACACCAGGGTTGCATCAtacccatcctctccaggcgagcctcgtgggaccgggccggacgcaaggacctggggatggggttggggtgggagtctgtgtgtgaaagcttgtcc	AATTGGATCCGGAAGGTGTTGTATGGGTTCATCACTGTCTCAAAACCGGAGGAGCCACAGCCCAGAGGAGGAAGCCGGCGGAGTTCTGGTATCGTTGCTGCAGCTGGTGTTGTGAATCAGGCCGACGAGCAGCGCATCCTCTTACCCGGCTATTTCACGACACCAGGGTTGCATCATACCCATCCTCTCCAGGCGAGCCTCGTGGGACCGGGCCGGACGCAAGGACCTGGGGATGGGGTTGGGGTGGGAGTCTGTGTGTGAAAGCTTGTCCGAATTCGATCCGCGGCCGCGAAGGATCTGCGATCGCTCCGGTGCCCGTCAGTGGGCAGAGCGCAC		620000000
hsa-mir-139	gtcaggctcctgtggatggggacacccttgggaggcactGGGACTGGCTCAGGTGTATTCTACAGTGCACGTGTCTCCAGTGTGGCTCGGAGGCTGGAGACGCGGCCCTGTTGGAGTAACAACTGAAGCCGGAGTCTgcgaagggtgggcaggagggtggagggatgggggcatggagcgggagggggtaagtagaggagggagg	aattggatccGTCAGGCTCCTGTGGATGGGGACACCCTTGGGAGGCACTGGGACTGGCTCAGGTGTATTCTACAGTGCACGTGTCTCCAGTGTGGCTCGGAGGCTGGAGACGCGGCCCTGTTGGAGTAACAACTGAAGCCGGAGTCTGCGAAGGGTGGGCAGGAGGGTGGAGGGATGGGGGCATGGAGCGGGAGGGGGTAAGTAGAGGAGGGAGGGAATTCGATCCGCGGCCGCGAAGGATCTGCGATCGCTCCGGTGCCCGTCAGTGGGCAGAGCGCACATCGCCCACAGTCCCCGAGAAGTTGGGGGGAGGGGTCGGCAA		2330000000
hsa-mir-140	ctctccaggctctgcttggtgggcttctggtgtggccgcgccctgtgTGTGTCTCTCTCTGTGTCCTGCCAGTGGTTTTACCCTATGGTAGGTTACGTCATGCTGTTCTACCACAGGGTAGAACCACGGACAGGATACCGGGGCACCctctgcgtcgacggactcctcgtctgcccagccacaaacagcccagcagctggggactggcccccttgggacatccccttgctggtttagctcaag	AATTGGATCCCTCTCCAGGCTCTGCTTGGTGGGCTTCTGGTGTGGCCGCGCCCTGTGTGTGTCTCTCTCTGTGTCCTGCCAGTGGTTTTACCCTATGGTAGGTTACGTCATGCTGTTCTACCACAGGGTAGAACCACGGACAGGATACCGGGGCACCCTCTGCGTCGACGGACTCCTCGTCTGCCCAGCCACAAACAGCCCAGCAGCTGGGGACTGGCCCCCTTGGGACATCCCCTTGCTGGTTTAGCTCAAGGAATTCGATCCGCGGCCGCGAAGGATCTGCGATCGCTCCGGTGCCCGTCAGTGGGCAGAGCGCACATCGCC		488000000
hsa-mir-141	cctgtagcaactggtgagcgcgcaccgtagttctctgtCGGCCGGCCCTGGGTCCATCTTCCAGTACAGTGTTGGATGGTCTAATTGTGAAGCTCCTAACACTGTCTGGTAAAGATGGCTCCCGGGTGGGTTCtctcggcagtaaccttcagggagccctgaagaccatggaggactactgaccaacaacctctgacctt	aattggatccCCTGTAGCaACTGGTGAGCGCGCACCGTAGTTCTCTGTCGGCCGGCCCTGGGTCCATCTTCCAGTACAGTGTTGGATGGTCTAATTGTGAAGCTCCTAACACTGTCTGGTAAAGATGGCTCCCGGGTGGGTTCTCTCGGCAGTAACCTTCAGGGAGCCCTGAAGACCATGGAGGACTACTGACCAACAACCTCTGACCTTGAATTCGATCCGCGGCCGCGAAGGATCTGCGATCGCTCCGGTGCCCGTCAGTGGGCAGAGCGCACATCGCCCACAGTCCCCGAGAAGTTGGGGGGAGGGGTCGGCAATTGAAGG		3200000000
hsa-mir-142	tcttaggaagccacaaggagggctggggggctcttggagcaggagtcaggaggcctgggcagcctgaagagtacacgCCGACGGACAGACAGACAGTGCAGTCACCCATAAAGTAGAAAGCACTACTAACAGCACTGGAGGGTGTAGTGTTTCCTACTTTATGGATGAGTGTACTGTGGGCTTCGGagatcacgccactgctgccgcccgctgcccgccaccatcttcctcggcgctcggggacctcgtgtgacaggtga	AATTGGATCCTCTTAGGAAGCCACAAGGAGGGCTGGGGGGCTCTTGGAGCAGGAGTCAGGAGGCCTGGGCAGCCTGAAGAGTACACGCCGACGGACAGACAGACAGTGCAGTCACCCATAAAGTAGAAAGCACTACTAACAGCACTGGAGGGTGTAGTGTTTCCTACTTTATGGATGAGTGTACTGTGGGCTTCGGAGATCACGCCACTGCTGCCGCCCGCTGCCCGCCACCATCTTCCTCGGCGCTCGGGGACCTCGTGTGACAGGTGAGAATTCGATCCGCGGCCGCGAAGGATCTGCGATCGCTCCGGTGCCCGTCAGTGGGCAGAGCGCAC		301000000
hsa-mir-143	ctggccaggttggagtcccgccacaggccaccagagcggagcaGCGCAGCGCCCTGTCTCCCAGCCTGAGGTGCAGTGCTGCATCTCTGGTCAGTTGGGAGTCTGAGATGAAGCACTGTAGCTCAGGAAGAGAGAAGTTGTTCTGCAGCcatcagcctggaagtggtaagtgctggggggttgtggggggccataacaggaaggacagagtgtttccagactcca	AATTGGATCCCTGGCCAGGTTGGAGTCCCGCCACAGGCCACCAGAGCGGAGCAGCGCAGCGCCCTGTCTCCCAGCCTGAGGTGCAGTGCTGCATCTCTGGTCAGTTGGGAGTCTGAGATGAAGCACTGTAGCTCAGGAAGAGAGAAGTTGTTCTGCAGCCATCAGCCTGGAAGTGGTAAGTGCTGGGGGGTTGTGGGGGGCCATAACAGGAAGGACAGAGTGTTTCCAGACTCCAGAATTCGATCCGCGGCCGCGAAGGATCTGCGATCGCTCCGGTGCCCGTCAGTGGGCAGAGCGCACATCGCC		1680000000
hsa-mir-144	ctgacctgtcctgttctgcccccagcccctcacagtgcttttcaagccatgcttcctgtgcccccagTGGGGCCCTGGCTGGGATATCATCATATACTGTAAGTTTGCGATGAGACACTACAGTATAGATGATGTACTAGTCCGGGCACCCCCagctctggagcctgacaaggaggacaggagagatg	aattggatccctgacctgtcctgttctgcccccagccccTCACAGTGCTTTTCAAGCCATGCTTCCTGTGCCCCCAGTGGGGCCCTGGCTGGGATATCATCATATACTGTAAGTTTGCGATGAGACACTACAGTATAGATGATGTACTAGTCCGGGCACCCCCAGCTCTGGAGCCTGACAAGGAGGACAGGAGAGATGGAATTCGATCCGCGGCCGCGAAGGATCTGCGATCGCTCCGGTGCCCGTCAGTGGGCAGAGCGCACATCGCCCACAGTCCCCGAGAAGTTGGGGGGAGGGGTCGGCAATTGAACGG		2280000000
hsa-mir-145	gaactccagctggtccttagggacacggcggccttggcgctgaaggccactcgctccCACCTTGTCCTCACGGTCCAGTTTTCCCAGGAATCCCTTAGATGCTAAGATGGGGATTCCTGGAAATACTGTTCTTGAGGTCATGGTTtcacagctggatttgcctccttcccaccccacagttgccccccaatggggcctcggctggctcacaggatgagggttcaagaag	aattggatccgaactccagctggtccttaGGGACACGGCGGCCTTGGCGCTGAAGGCCACTCGCTCCCACCTTGTCCTCACGGTCCAGTTTTCCCAGGAATCCCTTAGATGCTAAGATGGGGATTCCTGGAAATACTGTTCTTGAGGTCATGGTTTCACAGCTGGATTTGCCTCCTTCCCACCCCACAGTTGCCCCCCAATGGGGCCTCGGCTGGCTCACAGGATGAGGGTTCAAGAAGGAATTCGATCCGCGGCCGCGAAGGATCTGCGATCGCTCCGGTGCCCGTCAGTGGGCAGAGCGCACATCGCCCACAGTCCCCGAGAAGTTGGGGGGAGGGGTCGGCAATTGAACGG		627000000
hsa-mir-1468	taccagcctgtgttgtgttccccagagttgggggaatcataaagaGGTGGGTGGTTTCTCCGTTTGCCTGTTTCGCTGATGTGCATTCAACTCATTCTCAGCAAAATAAGCAAATGGAAAATTCGTCCATCaacaagctacctttcatgttcctaagggcatgaaggagaag	AATTGGATCCTACCAGCCTGTGTTGTGTTCCCCAGAGTTGGGGGAATCATAAAGAGGTGGGTGGTTTCTCCGTTTGCCTGTTTCGCTGATGTGCATTCAACTCATTCTCAGCAAAATAAGCAAATGGAAAATCGTCCATCAACAAGCTACCTTTCATGTTCCTAAGGGCATGAAGGAGAAGGAATTCGATCCGCGGCCGCGAAGGATCTGCGATCGCTCCGGTGCCCGTCAGTGGCAGAGCGCACATCGC		3400000000
hsa-mir-1469	CGTGCTTTGCCAATGGCGCGCTCGGCGCGGGGCGCGGGCTCCGGGTTGGGGCGAGCCAACGCCGGGGTTTCTTTGTGTTTCTGCGAG	AATTCCGTGCTTTGCCAATGGCGCGCTCGGCGCGGGGCGCGGGCTCCGGGTTGGGGCGAGCCAACGCCGGGGTTTCTTTGTGTTTCTGCGAGGGATCCGCGGCCGCGAAGGATCTGCGATCGCTCCGGTGCCCGTCAGTGGGCAGAGCGCAC		2030000000
hsa-mir-146a	TTTGCACCATCTCTGAAAAGCCGATGTGTATCCTCAGCTTTGAGAACTGAATTCCATGGGTTGTGTCAGTGTCAGACCTCTGAAATTCAGTTCTTCAGCTGGGATATCTCTGTCATCGTGGGCTTGAGGACCTGGAGAG	AATTCTTTGCACCATCTCTGAAAAGCCGATGTGTATCCTCAGCTTTGAGAACTGAATTCCATGGGTTGTGTCAGTGTCAGACCTCTGAAATTCAGTTCTTCAGCTGGGATATCTCTGTCATCGTGGGCTTGAGGACCTGGAGAGGGATCCGCGGCCGCGAAGGATCTGCGATCGCTCCGGTGCCCGTCAGTGGGCAGAGCGCACATCGCC		4760000000
hsa-mir-146b	GGCTGAAAGAACTTTGGCCACCTGGCACTGAGAACTGAATTCCATAGGCTGTGAGCTCTAGCAATGCCCTGTGGACTCAGTTCTGGTGCCCGGCAGTGCTACAACATCAATGC	AATTCGGCTGAAAGAACTTTGGCCACCTGGCACTGAGAACTGAATTCCATAGGCTGTGAGCTCTAGCAATGCCCTGTGGACTCAGTTCTGGTGCCCGGCAGTGCTACAACATCAATGCGGATCCGCGGCCGCGAAGGATCTGCGATCGCTCCGGTGCCCGTCAGTGGGCAGAGCGCACATCGCCCA		2760000000
hsa-mir-147	CAAAGAGCAAACACTCCCTGAATCTAAAGACAACATTTCTGCACACACACCAGACTATGGAAGCCAGTGTGTGGAAATGCTTCTGCTAGATTCTGAAGGTCTCCTTCCATTT	AATTGGATCCCAGCCAAATGAAATGTCTTCACTCCTTTCCTTCCAAAGAGCAAACACTCCCTGAATCTAAAGACAACATTTCTGCACACACACCAGACTATGGAAGCCAGTGTGTGGAAATGCTTCTGCTAGATTCTGAAGGTCTCCTTCCATTTTTGGCCTCTGGAAGAGGAGTTCTATTTTGCCTTCTCAGTGGCATAGTAACAGAATTCGATCCGCGGCCGCGAAGGATCTGCGATCGCTCCGGTGCCCGTCAGTGGGCAGAGCGCACATCGCCCA		1990000000
hsa-mir-147	CAAAGAGCAAACACTCCCTGAATCTAAAGACAACATTTCTGCACACACACCAGACTATGGAAGCCAGTGTGTGGAAATGCTTCTGCTAGATTCTGAAGGTCTCCTTCCATTT	AATTCCAAAGAGCAAACACTCCCTGAATCTAAAGACAACATTTCTGCACACACACCAGACTATGGAAGCCAGTGTGTGGAAATGCTTCTGCTAGATTCTGAAGGTCTCCTTCCATTTGGATCCGCGGCCGCGAAGGATCTGCGATCGCTCCGGTGCCCGTCAGTGGGCAGAGCGCACATCGCC		996000000
hsa-mir-1471	GATTTCTCTGAAGTACTGAACTATGGAGTTTCAAGAGCTGCTAATATCATTGCATTCCTACTTCAGCCTCTACCTGGCGAGGGACTTGCATTTCCTGTGGGTTCTGGGATGGTTTTTATCCCATTCCCGGCTCATCTCTCACGCGGACGAGCCCGCGTGTGGAGCCAGGTGTAGAGGCGGAGCACAGCTGGCTCTAATTTGAGGGGCCTTCTGCCTTTAAAGATGACCTCACTCCATTCCCTTGACTTTTTAATGTGCAATTCATGCCACTTTTCCAAAATTTGGGTAATGATTTATTGGCTTTCTTTCCTGCATTATCCTGTAGCACGAGGGACTTTTGTTTGTTTAGGGGCTTAA	AATTGGATCCGAGGGACTTGCATTTCCTGTGGGTTCTGGGATGGTTTTTATCCCATTCCCGGCTCATCTCTCACGCGGACGAGCCCGCGTGTGGAGCCAGGTGTAGAGGCGGAGCACAGCTGGCTCTAATTTGAGGGGCCTTCTGCCTTTAAAGATGACCTCACTCCATTCCCTTGACTGAATTCGATCCGCGGCCGCGAAGGATCTGCGATCGCTCCGGTGCCCGTCAGTGGGCAGAGCGCACATCGCCCA		2110000000
hsa-mir-147b	ggaaacccattgaagagttgcaaaatgtccaaagggtgaccaaatgacgagccctcgcctctttcttctgaagagtactcTATAAATCTAGTGGAAACATTTCTGCACAAACTAGATTCTGGACACCAGTGTGCGGAAATGCTTCTGCTACATTTTTAGGgtttgtctacattttttgggctctggataaggaattaaaggagtgcagca	AATTGGATCCGGAAACCCATTGAAGAGTTGCAAAATGTCCAAAGGGTGACCAAATGACGAGCCCTCGCCTCTTTCTTCTGAAGAGTACTCTATAAATCTAGTGGAAACATTTCTGCACAAACTAGATTCTGGACACCAGTGTGCGGAAATGCTTCTGCTACATTTTTAGGGTTTGTCTACATTTTTTGGGCTCTGGATAAGGAATTAAAGGAGTGCAGCAGAATTCGATCCGCGGCCGCGAAGGATCTGCGATCGCTCCGGTGCCCGTCAGTGGGCAGAGCGCACATCGCCCA		466000000
hsa-mir-148a	ctgcaggaagaaacttctggaggaagacagcacgttTGGTCTTTTGAGGCAAAGTTCTGAGACACTCCGACTCTGAGTATGATAGAAGTCAGTGCACTACAGAACTTTGTCTCTAGAGGCTGtggtcgccgatgccgccagtgctccagacgccaggccgagtggccctggtggccacgtcgctgcgcctttcccttgggggaggggcaaggccagagggggtccaagtgcagcacgaggaacttgaccaatt	AATTGGATCCCTGCAGGAAGAAACTTCTGGAGGAAGACAGCACGTTTGGTCTTTTGAGGCAAAGTTCTGAGACACTCCGACTCTGAGTATGATAGAAGTCAGTGCACTACAGAACTTTGTCTCTAGAGGCTGTGGTCGCCGATGCCGCCAGTGCTCCAGACGCCAGGCCGAGTGGCCCTGGTGGCCACGTCGCTGCGCCTTTCCCTTGGGGGAGGGGCAAGGCCAGAGGGGGTCCAAGTGCAGCACGAGGAACTTGACCAATTGAATTCGATCCGCGGCCGCGAAGGATCTGCGATCGCTCCGGTGCCCGTCAGTGGGCAGAGCGCACATC		507000000
hsa-mir-148b	tgtctaagtcacccaatctcccacaaaacaatctgcctatacatcatttcCAAGCACGATTAGCATTTGAGGTGAAGTTCTGTTATACACTCAGGCTGTGGCTCTCTGAAAGTCAGTGCATCACAGAACTTTGTCTCGAAAGCTTTCTAgcagctacccattttgggagtgggagggaagaatag	AATTGGATCCTGTCTAAGTCACCCAATCTCCCACAAAACAATCTGCCTATACATCATTTCCAAGCACGATTAGCATTTGAGGTGAAGTTCTGTTATACACTCAGGCTGTGGCTCTCTGAAAGTCAGTGCATCACAGAACTTTGTCTCGAAAGCTTTCTAGCAGCTACCCATTTTGGGAGTGGGAGGGAAGAATAGGAATTCGATCCGCGGCCGCGAAGGATCTGCGATCGCTCCGGTGCCCGTCAGTGGGCAGAGCGCACATCGCC		639000000
hsa-mir-150	ggtataaggcagggactgggcccacggggaggcagcgtccccgaggcagcagcGGCAGCGGCGGCTCCTCTCCCCATGGCCCTGTCTCCCAACCCTTGTACCAGTGCTGGGCTCAGACCCTGGTACAGGCCTGGGGGACAGGGACCTGGGGACCCCGGCACCGGCAGGCCccaaggggtgaggtgagcgggcattgggacctcccctccctgtactcccatctctgct	AATTGGATCCGGTATAAGGCAGGGACTGGGCCCACGGGGAGGCAGCGTCCCCGAGGCAGCAGCGGCAGCGGCGGCTCCTCTCCCCATGGCCCTGTCTCCCAACCCTTGTACCAGTGCTGGGCTCAGACCCTGGTACAGGCCTGGGGGACAGGGACCTGGGGACCCCGGCACCGGCAGGCCCCAAGGGGTGAGGTGAGCGGGCATTGGGACCTCCCCTCCCTGTACTCCCATCTCTCTGAATTCGATCCGCGGCCGCGAAGGATCTGCGATCGCTCCGGTGCCCGTCAGTGGGCAGAGCGCACATCGCC		2020000000
hsa-mir-151	acccgtgttcaattcagttcgataaacactgttgagcacctacagtagctgagcctggtgctagtcaCTGGGGCAAAGATGACTAAAACACTTTTCCTGCCCTCGAGGAGCTCACAGTCTAGTATGTCTCATCCCCTACTAGACTGAAGCTCCTTGAGGACAGGGATGGTCATACTCACCTCGGtgttgcccaaacctccaggccagtagcctagctagctagatacaggaagagtcacccag	AATTGGATCCACCCGTGTTCAATTCAGTTCGATAAACACTGTTGAGCACCTACAGTAGCTGAGCCTGGTGCTAGTCACTGGGGCAAAGATGACTAAAACACTTTTCCTGCCCTCGAGGAGCTCACAGTCTAGTATGTCTCATCCCCTACTAGACTGAAGCTCCTTGAGGACAGGGATGGTCATACTCACCTCGGTGTTGCCCAAACCTCCAGGCCAGTAGCCTAGCTAGCTAGATACAGGAAGAGTCACCCAGGAATTCGATCCGCGGCCGCGAAGGATCTGCGATCGCTCCGGTGCCCGTCAGTGGGCAGAGCGCACATCGCC		603000000
hsa-mir-152	catgcttctggagtctacccgggccagggcctgggggcgcgctgatagcgcaggtccagcccggccagggatcagctggaagaaggaggctcggcccgcTGTCCCCCCCGGCCCAGGTTCTGTGATACACTCCGACTCGGGCTCTGGAGCAGTCAGTGCATGACAGAACTTGGGCCCGGAAGGACCttctgcacccaacgggcacagcgcccactcggggcctgcagtggaacatctgcctg	AATTGGATCCCATGCTTCTGGAGTCTACCCGGGCCAGGGCCTGGGGGCGCGCTGATAGCGCAGGTCCAGCCCGGCCAGGGATCAGCTGGAAGAAGGAGGCTCGGCCCGCTGTCCCCCCCGGCCCAGGTTCTGTGATACACTCCGACTCGGGCTCTGGAGCAGTCAGTGCATGACAGAACTTGGGCCCGGAAGGACCTTCTGCACCCAACGGGCACAGCGCCCACTCGGGGCCTGCAGTGGAACATCTGCCTGGAATTCGATCCGCGGCCGCGAAGGATCTGCGATCGCTCCGGTGCCCGTCAGTGGGCAGAGCG		2690000000
hsa-mir-153-1	gcctgtctttcctctctctgtccttccctctcccttcttccctctttctctctctccCTCACAGCTGCCAGTGTCATTTTTGTGATCTGCAGCTAGTATTCTCACTCCAGTTGCATAGTCACAAAAGTGATCATTGGCAGGTGTGGCtgctgcatggacagacaggacatgtggcccggggaccaccccgagctgggagcaaggggtacagggaagaggcaaagactgtcgaaaggag	AATTGGATCCGCCTGTCTTTCCTCTCTCTGTCCTTCCCTCTCCCTTCTTCCCTCTTTCTCTCTCTCCCTCACAGCTGCCAGTGTCATTTTTGTGATCTGCAGCTAGTATTCTCACTCCAGTTGCATAGTCACAAAAGTGATCATTGGCAGGTGTGGCTGCTGCATGGACAGACAGGACATGTGGCCCGGGGACCACCCCGAGCTGGGAGCAAGGGGTACAGGGAAGAGGCAAAGACTGTCGAAAGGAGGAATTCGATCCGCGGCCGCGAAGGATCTGCGATCGCTCCGGTGCCCGTCAGTGGGCAGAGCGCACATCGCC		1370000000
hsa-mir-153-2	gtgcaatggtgctcactaacgctgctcacggtaaaacggacaaacccttaCCTTGCCAGCTAATTAGCGGTGGCCAGTGTCATTTTTGTGATGTTGCAGCTAGTAATATGAGCCCAGTTGCATAGTCACAAAAGTGATCATTGGAAACTGTGACTGTACTGCAGGGGcgatgtggaaagccccttttctgagcctctaacgacctct	AATTGGATCCGTGCAATGGTGCTCACTAACGCTGCTCACGGTAAAACGGACAAACCCTTACCTTGCCAGCTAATTAGCGGTGGCCAGTGTCATTTTTGTGATGTTGCAGCTAGTAATATGAGCCCAGTTGCATAGTCACAAAAGTGATCATTGGAAACTGTGACTGTACTGCAGGGGCGATGTGGAAAGCCCCTTTTCTGAGCCTCTAACGACCTCTGAATTCGATCCGCGGCCGCGAAGGATCTGCGATCGCTCCGGTGCCCGTCAGTGGGCAGAGCGCACATCGCCCA		407000000
hsa-mir-1537	ATTTTTCTTCCAAGTCATTTACTTTTTGGTATAAATGTACAATGTGGAAACATGGAAAAAGATAACAAAGCTGTAAAACATCTTGAGAAGTTTGTGGGGGGGCAAGAAGTTTGTGGTGCTTGGAGGCGTGCCTGGGAGTTGGCACTAAGTACAGCTGTAATTAGTCAGTTTTCTGTCCTGTCCACACAGAAAACCGTCTAGTTACAGTTGTAAGTTGTGCCAGACCTAATCGCTAAAATGCTCTGAAAGGTAGAATTCTGAAAGATATAGTTTGGTTGTGAGTAGTCTGTCAAAAATTGTATGCAGTATTAGGAAAAACATTGGATAGGACTCTGCAGACCTAGCTGTTAAGTCCTCTGA	AATTGGATCCCAAGAAGTTTGTGGTGCTTGGAGGCGTGCCTGGGAGTTGGCACTAAGTACAGCTGTAATTAGTCAGTTTTCTGTCCTGTCCACACAGAAAACCGTCTAGTTACAGTTGTAAGTTGTGCCAGACCTAATCGCTAAAATGCTCTGAAAGGTAGAATTCTGAGAATTCGATCCGCGGCCGCGAAGGATCTGCGATCGCTCCGGTGCCCGTC		1060000000
hsa-mir-1538	GAGGGCGGGGAGGCGCGCCAGGGAACAGCAGCAACATGGGCCTCGCTTCCTGCCGGCGCGGCCCGGGCTGCTGCTGTTCCTGAGCCGGGAAAGGGCCCCGC	AATTCGAGGGCGGGGAGGCGCGCCAGGGAACAGCAGCAACATGGGCCTCGCTTCCTGCCGGCGCGGCCCGGGCTGCTGCTGTTCCTGAGCCGGGAAAGGGCCCCGCGGATCCGCGGCCGCGAAGGATCTGCGATCGCTCCGGTGCCCGTC		1930000000
hsa-mir-1539	GCAGCTGACAATGTCCGCACTTCCGGAGGGAGGGACGATCCGCAGCCGAGCCAATGGGCGCCTTCAACGGGGACGACAAAGGCGCGCTTGCGTCAACCCGGGGTCGCACAGCACGCAGCAGTGTTGCCCAAGGGGCGCGGCGAGGCTTCCGGCTCTGCGGCCTGCAGGTAGCGCGAAAGTCCTGCGCGTCCCAGATGCCCAACTAAAAGCTTCGCTGCGGGAAGAAAGCCTGACCTGACTACACCCAGACCCAGAACGCAGGATCTCGGTAAAGGATGATGCCTGTGCAAACGGCGCGGCACCCACACGGAAGGTGGCAGCTAGGCCGTTGAGGCAACTGTGGATAAGCT	AATTGGATCCCAGCAGTGTTGCCCATGGGGCGCGGCGAGGCTTCCGGCTCTGCGGCCTGCAGGTAGCGCGAAAGTCCTGCGCGTCCCAGATGCCCAACTAAAAGCTTCGCTGCGGGAAGAAAGCCTGACCTGACTACACCCAGACCGAATTCGATCCGCGGCCGCGAAGGATCTGCGATCGCTCCGGTGCCCGTC		353000000
hsa-mir-154	actttggagaacaggcattgacattgggtctgcgctagcgtGTGGTACTTGAAGATAGGTTATCCGTGTTGCCTTCGCTTTATTTGTGACGAATCATACACGGTTGACCTATTTTTCAGTACCAAatcccgccttggagggcttcctggagcggagtcttacttc	AATTGGATCCACTTTGGAGAACAGGCATTGACATTGGGTCTGCGCTAGCGTGTGGTACTTGAAGATAGGTTATCCGTGTTGCCTTCGCTTTATTTGTGACGAATCATACACGGTTGACCTATTTTTCAGTACCAAATCCCGCCTTGGAGGGCTTCCTGGAGCGGAGTCTTACTTCGAATTCGATCCGCGGCCGCGAAGGATCTGCGATCGCTCCGGTGCCCGTCAGTGGGCAGAGCGCACATCGCC		5130000000
hsa-mir-155	gtggcacaaaccaggaaggggaaatctgtggtttaaattctttatgcctcatcctctgagtgcTGAAGGCTTGCTGTAGGCTGTATGCTGTTAATGCTAATCGTGATAGGGGTTTTTGCCTCCAACTGACTCCTACATATTAGCATTAACAGTGTATGATGCCTGTTACTAGCATTCACatggaacaaattgctgccgtgggaggatgacaaagaagcatg	AATTGGATCCGTGGCACAAACCAGGAAGGGGAAATCTGTGGTTTAAATTCTTTATGCCTCATCCTCTGAGTGCTGAAGGCTTGCTGTAGGCTGTATGCTGTTAATGCTAATCGTGATAGGGGTTTTTGCCTCCAACTGACTCCTACATATTAGCATTAACAGTGTATGATGCCTGTTACTAGCATTCACATGGAACAAATTGCTGCCGTGGGAGGATGACAAAGAAGCATGGAATTCGATCCGCGGCCGCGAAGGATCTGCGATCGCTCCGGTGCCCGTCAGTGGGCAGAGCGCACATC		123000000
hsa-mir-15a	atattctttaggcgcgaatgtgtgtttaaaaaaaataaaaCCTTGGAGTAAAGTAGCAGCACATAATGGTTTGTGGATTTTGAAAAGGTGCAGGCCATATTGTGCTGCCTCAAAAATACAAGGatctgatcttctgaagaaaatatatttctttttattcatagctcttatgatagcaatgtcagcagtgc	AATTGGATCCATATTCTTTAGGCGCGAATGTGTGTTTAAAAAAAATAAAACCTTGGAGTAAAGTAGCAGCACATAATGGTTTGTGGATTTTGAAAAGGTGCAGGCCATATTGTGCTGCCTCAAAAATACAAGGATCTGATCTTCTGAAGAAAATATATTTCTTTTTATTCATAGCTCTTATGATAGCAATGTCAGCAGTGCGAATTCGATCCGCGGCCGCGAAGGATCTGCGATCGCTCCGGTGCCCGTCAGTGGGCAGAGCGCACATCGCCCA		303000000
hsa-mir-15b	gaagccatggaattgacttggaccataatagatttttaattttacaggtaagtttattaaagacttcaaagattctcttattcttgttacttttttttctataaagctaggttggatgaatcctacatttTTGAGGCCTTAAAGTACTGTAGCAGCACATCATGGTTTACATGCTACAGTCAAGATGCGAATCATTATTTGCTGCTCTAGAAATTTAAGGAAATTCATtcaaaactatgttttcatcatcagatgttcgttttatgtttggatgaactgacatacttgttccactctagcagcacgtaaa	AATTGGATCCGAAGCCATGGAATTGACTTGGACCATAATAGATTTTTAATTTTACAGGTAAGTTTATTAAAGACTTCAAAGATTCTCTTATTCTTGTTACTTTTTTTTCTATAAAGCTAGGTTGGATGAATCCTACATTTTTGAGGCCTTAAAGTACTGTAGCAGCACATCATGGTTTACATGCTACAGTCAAGATGCGAATCATTATTTGCTGCTCTAGAAATTTAAGGAAATTCATTCAAAACTATGTTTTCATCATCAGATGTTCGTTTTATGTTTGGATGAACTGACATACTTGTTCCACTCTAGCAGCACGTAAAGAATTCGATCCGCGGCCGCGAAGGATCTGCGATCGCTCCGGTGCCCGTCAGTGGGCAGAGCGCACATCGCCC		253000000
hsa-mir-16-1	ttgtggattttgaaaaggtgcaggccatattgtgctgcctcaaaaatacaaggatctgatcttctgaagaaaatatatttctttttattcatagctcttatgatagcaatGTCAGCAGTGCCTTAGCAGCACGTAAATATTGGCGTTAAGATTCTAAAATTATCTCCAGTATTAACTGTGCTGCTGAAGTAAGGTTGACcatactctacagttgtgttttaatgtatattaatgttactaatgtgttttcagttttattga	AATTGGATCCTTGTGGATTTTGAAAAGGTGCAGGCCATATTGTGCTGCCTCAAAAATACAAGGATCTGATCTTCTGAAGAAAATATATTTCTTTTTATTCATAGCTCTTATGATAGCAATGTCAGCAGTGCCTTAGCAGCACGTAAATATTGGCGTTAAGATTCTAAAATTATCTCCAGTATTAACTGTGCTGCTGAAGTAAGGTTGACCATACTCTACAGTTGTGTTTTAATGTATATTAATGTTACTAATGTGTTTTCAGTTTTATTGAGAATTCGATCCGCGGCCGCGAAGGATCTGCGATCGCTCCGGTGCCCGTCAGTGGGCAGAGCGCA		371000000
hsa-mir-16-2	tttcatcatcagatgttcgttttatgtttggatgaactgacatacttGTTCCACTCTAGCAGCACGTAAATATTGGCGTAGTGAAATATATATTAAACACCAATATTACTGTGCTGCTTTAGTGTGACagggatacagcaactattttatcaattgtttgtatttccctttaagg	AATTGGATCCTTTCATCATCAGATGTTCGTTTTATGTTTGGATGAACTGACATACTTGTTCCACTCTAGCAGCACGTAAATATTGGCGTAGTGAAATATATATTAAACACCAATATTACTGTGCTGCTTTAGTGTGACAGGGATACAGCAACTATTTTATCAATTGTTTGTATTTCCCTTTAAGGGAATTCGATCCGCGGCCGCGAAGGATCTGCGATCGCTCCGGTGCCCGTCAGTGGGCAGAGCGCACATCGCCCA		499000000
hsa-mir-17	cccattagggattatgctgaatttgtatggtttatagttgttagagtttgaggtgttaattctaattatctatttcaaatttagcaggaaaaaagagaacatcaccttgtaaaactgaagattgtgaccaGTCAGAATAATGTCAAAGTGCTTACAGTGCAGGTAGTGATATGTGCATCTACTGCAGTGAAGGCACTTGTAGCATTATGGTGACagctgcctcgggaagccaagttgggctttaaagtgca	AATTGGATCCCCCATTAGGGATTATGCTGAATTTGTATGGTTTATAGTTGTTAGAGTTTGAGGTGTTAATTCTAATTATCTATTTCAAATTTAGCAGGAAAAAAGAGAACATCACCTTGTAAAACTGAAGATTGTGACCAGTCAGAATAATGTCAAAGTGCTTACAGTGCAGGTAGTGATATGTGCATCTACTGCAGTGAAGGCACTTGTAGCATTATGGTGACAGCTGCCTCGGGAAGCCAAGTTGGGCTTTAAAGTGCAGAATTCGATCCGCGGCCGCGAAGGATCTGCGATCGCTCCGGTGCCCGTCAGTGGGCAGAGCGCACATCGCC		574000000
hsa-mir-181a-1	gttgtttctgtctcccatccccttcagatacttacagatactgtaaagtgagtagaattcTGAGTTTTGAGGTTGCTTCAGTGAACATTCAACGCTGTCGGTGAGTTTGGAATTAAAATCAAAACCATCGACCGTTGATTGTACCCTATGGCTAACCATCATCTACTCCAtggtgctcagaattcgctgaagacaggaaaccaaa	AATTGGATCCGTTGTTTCTGTCTCCCATCCCCTTCAGATACTTACAGATACTGTAAAGTGAGTAGAATTCTGAGTTTTGAGGTTGCTTCAGTGAACATTCAACGCTGTCGGTGAGTTTGGAATTAAAATCAAAACCATCGACCGTTGATTGTACCCTATGGCTAACCATCATCTACTCCATGGTGCTCAGAATTCGCTGAAGACAGGAAACCAAAGAATTCGATCCGCGGCCGCGAAGGATCTGCGATCGCTCCGGTGCCCGTCAGTGGGCAGAGCGCACATCGCC		330000000
hsa-mir-181a-2	tcactgctcactggttcttgggatgtggatgggagaatgaAGAAGGGCTATCAGGCCAGCCTTCAGAGGACTCCAAGGAACATTCAACGCTGTCGGTGAGTTTGGGATTTGAAAAAACCACTGACCGTTGACTGTACCTTGGGGTCCTTAcagacgacactacatttcctgaagcaaaagagcaagctgtaccttcacatg	AATTGGATCCTCACTGCTCACTGGTTCTTGGGATGTGGATGGGAGAATGAAGAAGGGCTATCAGGCCAGCCTTCAGAGGACTCCAAGGAACATTCAACGCTGTCGGTGAGTTTGGGATTTGAAAAAACCACTGACCGTTGACTGTACCTTGGGGTCCTTACAGACGACACTACATTTCCTGAAGCAAAAGAGCAAGCTGTACCTTCACATGGAATTCGATCCGCGGCCGCGAAGGATCTGCGATCGCTCCGGTGCCCGTCAGTGGGCAGAGCGCACATCGCCCA		3120000000
hsa-mir-181b-1	aagacaggaaaccaaaggtggacacaccaggactttctcttcCCTGTGCAGAGATTATTTTTTAAAAGGTCACAATCAACATTCATTGCTGTCGGTGGGTTGAACTGTGTGGACAAGCTCACTGAACAATGAATGCAACTGTGGCCCCGCTTtttgctgtcacaatcaacagatattccatctttgaaagatgtgttcaaaatagtactattgttctttaagttttccaattcgtcagcatcttctg	AATTGGATCCAAGACAGGAAACCAAAGGTGGACACACCAGGACTTTCTCTTCCCTGTGCAGAGATTATTTTTTAAAAGGTCACAATCAACATTCATTGCTGTCGGTGGGTTGAACTGTGTGGACAAGCTCACTGAACAATGAATGCAACTGTGGCCCCGCTTTTTGCTGTCACAATCAACAGATATTCCATCTTTGAAAGATGTGTTCAAAATAGTACTATTGTTCTTTAAGTTTTCCAATTCGTCAGCATCTTCTGGAATTCGATCCGCGGCCGCGAAGGATCTGCGATCGCTCCGGTGCCCGTCAGTGGGCAGAGCGCACATCGCCC		143000000
hsa-mir-181b-2	aaagaagagccaggagtcagccagggagggcaaaggcaaccccaccaactgaaaacaCTGATGGCTGCACTCAACATTCATTGCTGTCGGTGGGTTTGAGTCTGAATCAACTCACTGATCAATGAATGCAAACTGCGGACCAAACAacccaaaggaagcaaaagcatgtgcagagagtcgcctgagtgcagcagctactgctgtgagtggga	aattggatccaaagaagaGCCAGGAGTCAGCCAGGGAGGGCAAAGGCAACCCCACCAACTGAAAACACTGATGGCTGCACTCAACATTCATTGCTGTCGGTGGGTTTGAGTCTGAATCAACTCACTGATCAATGAATGCAAACTGCGGACCAAACAACCCAAAGGAAGCAAAAGCATGTGCAGAGAGTCGCCTGAGTGCAGCAGCTACTGCTGTGAGTGGGAGAATTCGATCCGCGGCCGCGAAGGATCTGCGATCGCTCCGGTGCCCGTCAGTGGGCAGAGCGCACATCGCCCACAGTCCCCGAGAAGTTGGGGGGAGGGGTCGGCAATTGAAGG		1240000000
hsa-mir-181c	ctctccctcttcatgctctctggttccctgccacctaccccacccccgactccaggtccCGGAAAATTTGCCAAGGGTTTGGGGGAACATTCAACCTGTCGGTGAGTTTGGGCAGCTCAGGCAAACCATCGACCGTTGAGTGGACCCTGAGGCCTGGAATTGCCATCCTcctgccggtgactctgaccttccagatctaggggggcctggggagcccccaatccagcctgggcacgtcccctcccctaggccacagccgaggtcacaat	AATTGGATCCCTCTCCCTCTTCATGCTCTCTGGTTCCCTGCCACCTACCCCACCCCCGACTCCAGGTCCCGGAAAATTTGCCAAGGGTTTGGGGGAACATTCAACCTGTCGGTGAGTTTGGGCAGCTCAGGCAAACCATCGACCGTTGAGTGGACCCTGAGGCCTGGAATTGCCATCCTCCTGCCGGTGACTCTGACCTTCCAGATCTAGGGGGGCCTGGGGAGCCCCCAATCCAGCCTGGGCACGTCCCCTCCCCTAGGCCACAGCCGAGGTCACAATGAATTCGATCCGCGGCCGCGAAGGATCTGCGATCGCTCCGGTGCCCGTCAGTGGGCAGAGCGCAC		53900000
hsa-mir-181c	ctctccctcttcatgctctctggttccctgccacctaccccacccccgactccaggtccCGGAAAATTTGCCAAGGGTTTGGGGGAACATTCAACCTGTCGGTGAGTTTGGGCAGCTCAGGCAAACCATCGACCGTTGAGTGGACCCTGAGGCCTGGAATTGCCATCCTcctgccggtgactctgaccttccagatctaggggggcctggggagcccccaatccagcctgggcacgtcccctcccctaggccacagccgaggtcacaat	aattggatccCTCTCCCTCTTCATGCTCTCTGGTTCCCTGCCACCTACCCCACCCCCGACTCCAGGTCCCGGAAAATTTGCCAAGGGTTTGGGGGAACATTCAACCTGTCGGTGAGTTTGGGCAGCTCAGGCAAACCATCGACCGTTGAGTGGACCCTGAGGCCTGGAATTGCCATCCTCCTGCCGGTGACTCTGACCTTCCAGATCTAGGGGGGCCTGGGGAGCCCCCAATCCAGCCTGGGCACGTCCCCTCCCCTAGGCCACAGCCGAGGTCACAATGAATTCGATCCGCGGCCGCGAAGGATCTGCGATCGCTCCGGTGCCCGTCAGTGGGCAGAGCGCACATCGCCCACAGTCCCCGAGAAGTTGGGGGGAGGGGTCGGCAATTGAAGG		46400000
hsa-mir-181d	ggtgactctgaccttccagatctaggggggcctggggagcccccaatccagcctgggcacGTCCCCTCCCCTAGGCCACAGCCGAGGTCACAATCAACATTCATTGTTGTCGGTGGGTTGTGAGGACTGAGGCCAGACCCACCGGGGGATGAATGTCACTGTGGCTGGGCCAGACACGGCTTAAGGGGAATGGGGACtggggacaggaccccccaccgccacagtcactcagcctgttt	AATTGGATCCGGTGACTCTGACCTTCCAGATCTAGGGGGGCCTGGGGAGCCCCCAATCCAGCCTGGGCACGTCCCCTCCCCTAGGCCACAGCCGAGGTCACAATCAACATTCATTGTTGTCGGTGGGTTGTGAGGACTGAGGCCAGACCCACCGGGGGATGAATGTCACTGTGGCTGGGCCAGACACGGCTTAAGGGGAATGGGGACTGGGGACAGGACCCCCCACCGCCACAGTCACTCAGCCTGTTTGAATTCGATCCGCGGCCGCGAAGGATCTGCGATCGCTCCGGTGCCCGTCAGTGGGCAGAGCGCAC		781000000
hsa-mir-182	ctgtctcttcctcagcacagaccgaggcctccccagctcctgggggGAGCTGCTTGCCTCCCCCCGTTTTTGGCAATGGTAGAACTCACACTGGTGAGGTAACAGGATCCGGTGGTTCTAGACTTGCCAACTATGGGGCGAGGACTCAGCCGGCACcctgtgcacagccagcgagggaagggccggccatgctggacctgctgttctcc	AATTCCTGTCTCTTCCTCAGCACAGACCGAGGCCTCCCCAGCTCCTGGGGGGAGCTGCTTGCCTCCCCCCGTTTTTGGCAATGGTAGAACTCACACTGGTGAGGTAACAGGATCCGGTGGTTCTAGACTTGCCAACTATGGGGCGAGGACTCAGCCGGCACCCTGTGCACAGCCAGCGAGGGAAGGGCTGGCCATGCTGGACCTGCTGTTCTCCAGATCCGCGGCCGCGAAGGATCTGCGATCGCTCCGGTGCCCGTCAGTGGGCAGAGCGCACATCGCCCACAGTCCCCGAGAAGTTGGGGGGAGGGGTCGGCAATTGAACGGGTGCCTAGA		391000000
hsa-mir-1825	tgaaagcagagagaccagtgcagggctgttaacagggttgcaggcgAGAGACTGGGGTGCTGGGCTCCCCTAGACTAGGACTCCAGTGCCCTCCTCTCCcaagagacaaaggccattgcattgaaggaggtgggaaatgatt	AATTGGATCCTGAAAGCAGAGAGACCAGTGCAGGGCTGTTAACAGGGTTGCAGGCGAGAGACTGGGGTGCTGGGCTCCCCTAGACTAGGACTCCAGTGCCCTCCTCTCCCAAGAGACAAAGGCCATTGCATTGAAGGAGGTGGGAAATGATTGAATTCGATCCGCGGCCGCGAAGGATCTGCGATCGCTCCGGTGCCCGTC		585000000
hsa-mir-1826	CTGGCGGACGTGCTGTGCCAGGAGGGCCTCCTGGTGTTGGGAGCGCCCTTGCCAAATCCACCTTGTATGACTTTTAGCGGTGGATCACTGGGCTTCTGTGTCGATGAAGAACGCAGCTAGCTGTGAGAACTAATGTGAATTGCAGGACAGATTGATCATCGACACTTCGAACGCAATTGCAGCCCGGGTTCCTCCCAGGGCTTTGCCTGTCTGAGCGTCGCTTGCCGATCAGTAGTGGGGGTGCCTCCGGGCTCCTCGGGGTGCATGGCTGGGGGTTCCCTGACGTGGCCTGCCGGGGCCCTCCGTCCCCCCAAGTGCAGACCGGCGACGTCCGCCCTCCTCTGCCGCCGTGCCCGCCCCTTCTCCCTCCCCCCGCAGGCC	aattggatccTTCTGTGTCGATGAAGAACGCAGCTAGCTGTGAGAACTAATGTGAATTGCAGGACAGATTGATCATCGACACTTCGAACGCAATTGCAGCCCGGGTTCCTCCCAGGGCTTTGCCTGTCTGAGCGTCGCTTGCCGATCAGTAGTCCCCGGGGGTGCCTCCGGGCTCCTCGGGGTGCATGGCTGGGGGTTCCCTGACGTGGCCTGAATTCGATCCGCGGCCGCGAAGGATCTGCGATCGCTCCGGTGCCCGTCAGTGGGCAGAGCGCACATCGCCCACAGTCCCCGAGAAGTTGGGGGGAGGGGTCGGCAATTGAAGG		1690000000
hsa-mir-1827	tgcaacagaggaaatgacaggagtcagaccccatgggaccctgaaggccatgtTCAGCAGCACAGCCTTCAGCCTAAAGCAATGAGAAGCCTCTGAAAGGCTGAGGCAGTAGATTGAATtgattcaggtcccttagaattgggtccctgcaa	AATTGGATCCTGCAACAGAGGAAATGACAGGAGTCAGACCCCATGGGACCCTGAAGGCCATGTTCAGCAGCACAGCCTTCAGCCTAAAGCAATGAGAAGCCTCTGAAAGGCTGAGGCAGTAGATTGAATTGATTCAGGTCCCTTAGAATTGGGTCCCTGCAAGAATTCGATCCGCGGCCGCGAAGGATCTGCGATCGCTCCGGTGCCCGTCAGTGGGCAGAGCGCACATCGCCC		515000000
hsa-mir-183	CTCTCCGCAGGGTCGGCAGGCCGCAGAGTGTGACTCCTGTTCTGTGTATGGCACTGGTAGAATTCACTGTGAACAGTCTCAGTCAGTGAATTACCGAAGGGCCATAAACAGAGCAGAGACAGATCCACGAGGGCCTCCGGAGCACCTTAC	AATTCCTCTCCGCAGGGTCGGCAGGCCGCAGAGTGTGACTCCTGTTCTGTGTATGGCACTGGTAGAATTCACTGTGAACAGTCTCAGTCAGTGAATTACCGAAGGGCCATAAACAGAGCAGAGACAGATCCACGAGGGCCTCCGGAGCACCTTACGGATCCGCGGCCGCGAAGGATCTGCGATCGCTCCGGTGCCCGTCAGTGGGCAGAGCGCACATCGCCCA		1040000000
hsa-mir-184	tacatcttgtcctgcaaagcttcatcaaaacttctttgccggCCAGTCACGTCCCCTTATCACTTTTCCAGCCCAGCTTTGTGACTGTAAGTGTTGGACGGAGAACTGATAAGGGTAGGTGATTGAcactcacagcctccggaacccccgcgccgcctgcacttgcgtgatgg	AATTGGATCCTACATCTTGTCCTGCAAAGCTTCATCAAAACTTCTTTGCCGGCCAGTCACGTCCCCTTATCACTTTTCCAGCCCAGCTTTGTGACTGTAAGTGTTGGACGGAGAACTGATAAGGGTAGGTGATTGACACTCACAGCCTCCGGAACCCCCGCGCCGCCTGCACTTGCGTGATGGGAATTCGATCCGCGGCCGCGAAGGATCTGCGATCGCTCCGGTGCCCGTCAGTGGGCAGAGCGCACATCGCCCA		982000000
hsa-mir-185	ctggctagagctgggttgggggccggtgggcagtgGGCCTGGCTCGAGCAGGGGGCGAGGGATTGGAGAGAAAGGCAGTTCCTGATGGTCCCCTCCCCAGGGGCTGGCTTTCCTCTGGTCCTTCCCTCCCAATGACCGCGTCTTCGTCGaggccacagcccttggctctgcgcccacacctccagtgccaggctgtccggagatctgtttatggcctt	AATTGGATCCCTGGCTAGAGCTGGGTTGGGGGCCGGTGGGCAGTGGGCCTGGCTCGAGCAGGGGGCGAGGGATTGGAGAGAAAGGCAGTTCCTGATGGTCCCCTCCCCAGGGGCTGGCTTTCCTCTGGTCCTTCCCTCCCAATGACCGCGTCTTCGTCGAGGCCACAGCCCTTGGCTCTGCGCCCACACCTCCAGTGCCAGGCTGTCCGGAGATCTGTTTATGGCCTTGAATTCGATCCGCGGCCGCGAAGGATCTGCGATCGCTCCGGTGCCCGTCAGTGGGCAGAGCGCACATC		80400000
hsa-mir-186	CTTCCCAAACATTTTTTCATTGCTTGTAACTTTCCAAAGAATTCTCCTTTTGGGCTTTCTGGTTTTATTTTAAGCCCAAAGGTGAATTTTTTGGGAAGTTTGAGCTAAATTCCTTCAACCAAAATA	AATTCCTTCCCAAACATTTTTTCATTGCTTGTAACTTTCCAAAGAATTCTCCTTTTGGGCTTTCTGGTTTTATTTTAAGCCCAAAGGTGAATTTTTTGGGAAGTTTGAGCTAAATTCCTTCAACCAAAATAGGATCCGCGGCCGCGAAGGATCTGCGATCGCTCCGGTGCCCGTCAGTGGGCAGAGCGCACATCGCCC		6000000000
hsa-mir-187	cccacctggaagaggaggccaggcaggtgctgcaGGTCGGGCTCACCATGACACAGTGTGAGACCTCGGGCTACAACACAGGACCCGGGCGCTGCTCTGACCCCTCGTGTCTTGTGTTGCAGCCGGAGGGACGCAGGTCCGCAgcagagcctgctccgcttgtcctgagggactcgacacaggggactgcacagagaccatgggaaagt	AATTGGATCCCCCACCTGGAAGAGGAGGCCAGGCAGGTGCTGCAGGTCGGGCTCACCATGACACAGTGTGAGACCTCGGGCTACAACACAGGACCCGGGCGCTGCTCTGACCCCTCGTGTCTTGTGTTGCAGCCGGAGGGACGCAGGTCCGCAGCAGAGCCTGCTCCGCTTGTCCTGAGGGACTCGACACAGGGGACTGCACAGAGACCATGGGAAAGTGAATTCGATCCGCGGCCGCGAAGGATCTGCGATCGCTCCGGTGCCCGTCAGTGGGCAGAGCGCACATCGCCC		909000000
hsa-mir-188	gagcatacccatatgtcgtgccaagagagcaagcccttcccTGCTCCCTCTCTCACATCCCTTGCATGGTGGAGGGTGAGCTTTCTGAAAACCCCTCCCACATGCAGGGTTTGCAGGATGGCGAGCCtcagctttccttgctctcttgtgcatgtgtatatacacatacgcactccttcacc	AATTGGATCCGAGCATACCCATATGTCGTGCCAAGAGAGCAAGCCCTTCCCTGCTCCCTCTCTCACATCCCTTGCATGGTGGAGGGTGAGCTTTCTGAAAACCCCTCCCACATGCAGGGTTTGCAGGATGGCGAGCCTCAGCTTTCCTTGCTCTCTTGTGCATGTGTATATACACATACGCACTCCTTCACCGAATTCGATCCGCGGCCGCGAAGGATCTGCGATCGCTCCGGTGCCCGTCAGTGGGCAGAGCGCACATCGCCCA		95400000
hsa-mir-18a	tgcagtgaaggcacttgtagcattatggtgacagctgcctcgggaagccaagttgggctttaaagtgcagggcctgctgatgttgagtgcttttTGTTCTAAGGTGCATCTAGTGCAGATAGTGAAGTAGATTAGCATCTACTGCCCTAAGTGCTCCTTCTGGCAtaagaagttatgtattcatccaataattcaagccaagca	AATTGGATCCTGCAGTGAAGGCACTTGTAGCATTATGGTGACAGCTGCCTCGGGAAGCCAAGTTGGGCTTTAAAGTGCAGGGCCTGCTGATGTTGAGTGCTTTTTGTTCTAAGGTGCATCTAGTGCAGATAGTGAAGTAGATTAGCATCTACTGCCCTAAGTGCTCCTTCTGGCATAAGAAGTTATGTATTCATCCAATAATTCAAGCCAAGCAGAATTCGATCCGCGGCCGCGAAGGATCTGCGATCGCTCCGGTGCCCGTCAGTGGGCAGAGCGCAC		130000000
hsa-mir-18b	ccatggtgatttagtcaatggctactgagaactgtagtttgtgcataattaagtagttgatgcttttgaGCTGCTTCTTATAATGTGTCTCTTGTGTTAAGGTGCATCTAGTGCAGTTAGTGAAGCAGCTTAGAATCTACTGCCCTAAATGCCCCTTCTGGCACAGGCTGCCTAATATACAGCattttaaaagtatgccttgagtagtaatttgaataggacacatttcagtggtttg	AATTGGATCCCCATGGTGATTTAGTCAATGGCTACTGAGAACTGTAGTTTGTGCATAATTAAGTAGTTGATGCTTTTGAGCTGCTTCTTATAATGTGTCTCTTGTGTTAAGGTGCATCTAGTGCAGTTAGTGAAGCAGCTTAGAATCTACTGCCCTAAATGCCCCTTCTGGCACAGGCTGCCTAATATACAGCATTTTAAAAGTATGCCTTGAGTAGTAATTTGAATAGGACACATTTCAGTGGTTTGGAATTCGATCCGCGGCCGCGAAGGATCTGCGATCGCTCCGGTGCCCGTCAGTGGGCAGAGCGCACATCGCC		301000000
hsa-mir-190	gcagccgtaaccttcaatactgtgcctagtctcgagctcagtcaaacctggatgccttttcTGCAGGCCTCTGTGTGATATGTTTGATATATTAGGTTGTTATTTAATCCAACTATATATCAAACATATTCCTACAGTGTCTTGCCctgtctccgggggttcctaataaagtttataaggcaacaggaaagaacacgtt	AATTGGATCCGCAGCCGTAACCTTCAATACTGTGCCTAGTCTCGAGCTCAGTCAAACCTGGATGCCTTTTCTGCAGGCCTCTGTGTGATATGTTTGATATATTAGGTTGTTATTTAATCCAACTATATATCAAACATATTCCTACAGTGTCTTGCCCTGTCTCCGGGGGTTCCTAATAAAGTTTATAAGGCAACAGGAAAGAACACGTTGAATTCGATCCGCGGCCGCGAAGGATCTGCGATCGCTCCGGTGCCCGTCAGTGGGCAGAGCGCACATCGCCC		2310000000
hsa-mir-1908	CCCGCAGTGTGATTTGGGGCCGGGAATGCCGCGGCGGGGACGGCGATTGGTCCGTATGTGTGGTGCCACCGGCCGCCGGCTCCGCCCCGGCCCCCGCCCCACACGCCGCATCACTTACAG	AATTCCCCGCAGTGTGATTTGGGGCCGGGAATGCCGCGGCGGGGACGGCGATTGGTCCGTATGTGTGGTGCCACCGGCCGCCGGCTCCGCCCCGGCCCCCGCCCCACACGCCGCATCACTTACAGGGATCCGCGGCCGCGAAGGATCTGCGATCGCTCCGGTGCCCGTCAGTGGGCAGAGCGCACATCGCCC		3470000000
hsa-mir-1909	CTGCGCAGGCCCCACGTGCGCTGATCTCTGCCGCTGCCCACAGGTCATCCACAGCACCGTGGTGGACACGTCTGTGCTCTTCCCCCACCGCCTGGGCCTCCCCTACAAGCGGTCCCTGCGGAACCTCATGGCCGACTACCTCAGACAGATCATCCAGGACAATGGTGAGTGCCGGTGCCTGCCCTGGGGCCGTCCCTGCGCAGGGGCCGGGTGCTCACCGCATCTGCCCCGCAGTGGATGGGCACAGCTCCAGCGAGGACGCCGGCGCCTGCATGCACCTGGTGATCTGGAAGGTTCGAGAAGACGCCAAGACCAAGCGATGACGCCTGCCCGCCTCCCACCCGCCTCTCCTGCCGTCCCGCTGGTCCTTAGCCCCATGC	AATTGGATCCGACACGTCTGTGCTCTTCCCCCACCGCCTGGGCCTCCCCTACAAGCGGTCCCTGCGGAACCTCATGGCCGACTACCTCAGACAGATCATCCAGGACAATGGTGAGTGCCGGTGCCTGCCCTGGGGCCGTCCCTGCGCAGGGGCCGGGTGCTCACCGCATCTGCCCCGCAGTGGATGGGCACAGCTCCAGCGAGGACGCCGGCGCCTGCATGCACCTGGTGATCTGGAAGGTTCGAGAGAATTCGATCCGCGGCCGCGAAGGATCTGCGATCGCTCCGGTGCCCGTCAGTGGGCAGAGCGCACATCGCC		460000000
hsa-mir-1909_mirtron	cctggatgttctcttcactgCATCCAGGACAATGGTGAGTGCCGGTGCCTGCCCTGGGGCCGTCCCTGCGCAGGGGCCGGGTGCTCACCGCATCTGCCCCacgtgatagaaaagtctgca	AATTCCCTGGATGTTCTCTTCACTGCATCCAGGACAATGGTGAGTGCCGGTGCCTGCCCTGGGGCCGTCCCTGCGCAGGGGCCGGGTGCTCACCGCATCTGCCCCACGTGATAGAAAAGTCTGCAGGATCCGCGGCCGCGAAGGATCTGCGATCGCTCCGGTGCCCGTCAGTGGGCAGAGCGCAC		279000000
hsa-mir-190b	tctttgcaactggaaggaaggcagatgacccccaaaGCTCTCCTGCCTGCTTCTGTGTGATATGTTTGATATTGGGTTGTTTAATTAGGAACCAACTAAATGTCAAACATATTCTTACAGCAGCAGGTGATTCAGCaccaccctctttcatacttcaatctctggggctcctgtctcttttactgaacctcttctctccagg	AATTGGATCCTCTTTGCAACTGGAAGGAAGGCAGATGACCCCCAAAGCTCTCCTGCCTGCTTCTGTGTGATATGTTTGATATTGGGTTGTTTAATTAGGAACCAACTAAATGTCAAACATATTCTTACAGCAGCAGGTGATTCAGCACCACCCTCTTTCATACTTCAATCTCTGGGGCTCCTGTCTCTTTTACTGAACCTCTTCTCTCCAGGGAATTCGATCCGCGGCCGCGAAGGATCTGCGATCGCTCCGGTGCCCGTCAGTGGGCAGAGCGCACATCGCC		164000000
hsa-mir-191	tccgtttcacaacctactcccgggtcttcctcctgggactggggatgggcgggttctgatgtggccccagggcgagtgacctgggggcaggagctccccCGCCCCCCGCCAACGGCTGGACAGCGGGCAACGGAATCCCAAAAGCAGCTGTTGTCTCCAGAGCATTCCAGCTGCGCTTGGATTTCGTCCCCTGCTCTCCTGCCTGAGCAGCGCcctggcccagatggggtgcccctgacccccagacatactttactgagctgcttgggt	AATTGGATCCTCCGTTTCACAACCTACTCCCGGGTCTTCCTCCTGGGACTGGGGATGGGCGGGTTCTGATGTGGCCCCAGGGCGAGTGACCTGGGGGCAGGAGCTCCCCCGCCCCCCGCCAACGGCTGGACAGCGGGCAACGGAATCCCAAAAGCAGCTGTTGTCTCCAGAGCATTCCAGCTGCGCTTGGATTTCGTCCCCTGCTCTCCTGCCTGAGCAGCGCCCTGGCCCAGATGGGGTGCCCCTGACCCCCAGACATACTTTACTGAGCTGCTTGGGTGAATTCGATCCGCGGCCGCGAAGGATCTGCGATCGCTCCGGTGCCCGTCAGTGGGCAGAGCGCACATCGCCC		4270000000
hsa-mir-1910	TCTGTCCCAGGCCCTGTCCTGGAGGCTGGTGGCTCAATGCCTGTTTGGCAGAGGAGGACACAGAACCTGGGGGACCGAGCCCCAGCACCTCAGACTCGGGAAATGACCTGCTTGAGGTGGCACAGCTCCTCTAGACTCCCAATTCTTTCTTGTCCCTTCAGCCAGTCCTGTGCCTGCCGCCTTTGTGCTGTCCTTGGAGGGAGGCAGAAGCAGGATGACAATGAGGGCAAGTTCAGGGACACTGTGGGAGATGAGAAAACTTGCTGTGTGAAAACTCTCCACGTGGGAGTTCCACACACCCCACATCAAATTGCCATATGTGGACGTGACCACCCTCGATGCTGCACCTGCCTGACCCTCACTGCATCCTGCCCCCAGTG	AATTGGATCCGAAATGACCTGCTTGAGGTGGCACAGCTCCTCTAGACTCCCAATTCTTTCTTGTCCCTTCAGCCAGTCCTGTGCCTGCCGCCTTTGTGCTGTCCTTGGAGGGAGGCAGAAGCAGGATGACAATGAGGGCAAGTTCAGGGACACTGTGGGAGATGAGAAAACTTGCTGTGTGAAAACTCTCCATGTGGGAGTTCCACACACCCCACATCAAATTGCCATATGGAATTCGATCCGCGGCCGCGAAGGATCTGCGATCGCTCCGGTGCCCGTC		6230000000
hsa-mir-1911	ccatttggcattcatcatctcccactgggcatccatcatctgccactGGGTATCCATCATCATTTGCTCGGCATCTGCTGAGTACCGCCATGTCTGTTGGGCATCCACAGTCTCCCACCAGGCATTGTGGTCTCCGCTGACGCTTTGCCATTTCGCCACCGGTGCCTtccatgagaatgctggttacttctccagagtgctgtcac	AATTGGATCCCCATTTGGCATTCATCATCTCCCACTGGGCATCCATCATCTGCCACTGGGTATCCATCATCATTTGCTCGGCATCTGCTGAGTACCGCCATGTCTGTTGGGCATCCACAGTCTCCCACCAGGCATTGTGGTCTCCGCTGACGCTTTGCCATTTCGCCACCGGTGCCTTCCATGAGAATGCTGGTTACTTCTCCAGAGTGCTGTCACGAATTCGATCCGCGGCCGCGAAGGATCTGCGATCGCTCCGGTGCCCGTCAGTGGGCAGAGCGCACATCGCC		130000000
hsa-mir-1911	ccatttggcattcatcatctcccactgggcatccatcatctgccactGGGTATCCATCATCATTTGCTCGGCATCTGCTGAGTACCGCCATGTCTGTTGGGCATCCACAGTCTCCCACCAGGCATTGTGGTCTCCGCTGACGCTTTGCCATTTCGCCACCGGTGCCTtccatgagaatgctggttacttctccagagtgctgtcac	AATTGGATCCATTTGGCATTCATCATCTCCCACTGGGCATCCATCATCTGCCACTGGGTATCCATCATCATTTGCTCGGCATCTGCTGAGTACCGCCATGTCTGTTGGGCATCCACAGTCTCCCACCAGGCATTGTGGTCTCCGCTGACGCTTTGCCATTTCGCCACCGGTGCCTTCCATGAGAATGCTGGTTACTTGAATTCGATCCGCGGCCGCGAAGGATCTGCGATCGCTCCGGTGCCCGTCAGTGGCAGAGCGCACATCGCC		952000000
hsa-mir-1912	gactacttagatattgtctcttcaagctttaaaatcctataatcttttggctaagtttttgactttcaaaattaatcatttcaaatttacttaacatttaaaatttgatcaaatgataccaccctttgagccttCTATCACAACTGGACTTGGCTCTAGGATGTGCTCATTGCATGGGCTGTGTATAGTATTATTCAATACCCAGAGCATGCAGTGTGAACATAATAGAGATTGAAAGACAGCCAGAAGGGTAAaacatgaattcttaaagagtaattttgtacttcatgtagatttttttaactctccattttcagctgtttactaactatgcttccaa	AATTGGATCCGACTACTTAGATATTGTCTCTTCAAGCTTTAAAATCCTATAATCTTTTGGCTAAGTTTTTGACTTTCAAAATTAATCATTTCAAATTTACTTAACATTTAAAATTTGATCAAATGATACCACCCTTTGAGCCTTCTATCACAACTGGACTTGGCTCTAGGATGTGCTCATTGCATGGGCTGTGTATAGTATTATTCAATACCCAGAGCATGCAGTGTGAACATAATAGAGATTGAAAGACAGCCAGAAGGGTAAAACATGAATTCGATCCGCGGCCGCGAAGGATCTGCGATCGCTCCGGTGCCCGTCAGTGGGCAGAGCGCACATCGCC		1340000000
hsa-mir-1912	gactacttagatattgtctcttcaagctttaaaatcctataatcttttggctaagtttttgactttcaaaattaatcatttcaaatttacttaacatttaaaatttgatcaaatgataccaccctttgagccttCTATCACAACTGGACTTGGCTCTAGGATGTGCTCATTGCATGGGCTGTGTATAGTATTATTCAATACCCAGAGCATGCAGTGTGAACATAATAGAGATTGAAAGACAGCCAGAAGGGTAAaacatgaattcttaaagagtaattttgtacttcatgtagatttttttaactctccattttcagctgtttactaactatgcttccaa	AATTGGATCCAATGATACCACCCTTTGAGCCTTCTATCACAACTGGACTTGGCTCTAGGATGTGCTCATTGCATGGGCTGTGTATAGTATTATTCAATACCCAGAGCATGCAGTGTGAACATAATAGAGATTGAAAGACAGCCAGAAGGGTAAAACATGAATTCGATCCGCGGCCGCGAAGGATCTGCGATCGCTCCGGTGCCCGTCAGTGGCAGAGCGCACATCGCCCA		3950000000
hsa-mir-1913	TAATAGTTTGTTCTTGGTTGCAAAGGGCAAGGTGGTGTGTCGGGGAGGTGTTAGTGAGATTTGCGTGAATCTGAGGACAGGATGAAGGAGGCCTGCAGAAGCTGGGCACACCCTGCTGTTCCTTCTCGGCCGTGGGCAGCGCAGTTGCAAACCTCTACCTCCCGGCAGAGGAGGCTGCAGAGGCTGGCTTTCCAAAACTCTGCCCCCTCCGCTGCTGCCAAGTGGCTGGTGTCAAGTCCCATCCCACGTGTCATTTACATTACTTGCTAGGGTGCTTTTCTGAAGAAATTGAGAACTGGGTGTCCTACAAAGAGCTTTAAACAGACCTCCACATCACCTCAGTGGTGACCCAGCACCTCCACCTGCCTGCCAAGCCCAGG	AATTGGATCCCTGAGGACAGGATGAAGGAGGCCTGCAGAAGCTGGGCACACCCTGCTGTTCCTTCTCGGCCGTGGGCAGCGCAGTTGCAAACCTCTACCTCCCGGCAGAGGAGGCTGCAGAGGCTGGCTTTCCAAAACTCTGCCCCCTCCGCTGCTGCCAAGTGGCTGGTGTCAAGTCCCATCCCACGTGTCATTTACATTACTTGCTAGGGTGCTTTGAATTCGATCCGCGGCCGCGAAGGATCTGCGATCGCTCCGGTGCCCGTCAGTGGGCAGAGCGCACATCGCC		387000000
hsa-mir-1914	AGCCAGCTTTGCCCCCCACCCCCCTCTCTTGAGGGGCCGCGCACCACCTCGGGGAGGAGCCAGGGCGGGGCCTGACCCCACAAAGCTTTAGTTCCCCCGGGGAGAGGCTGGGGACAAGCTACCCATTCTGGGGTATGACACCTATCAGCACGTGTGAGCCCGCCCTGTGCCCGGCCCACTTCTGCTTCCTCTTAGCGCAGGAGGGGTCCCGCACTGGGAGGGGCCCTCACAGCCTACCCCGCTAGCTTTCTGCCTGATGGTGAGCTTGCCCCGTTGTTCGCCGCCATCTTTCGCCTTTGCCTGACAGCTCAGGTAGGGCGACGTCTCCCCCCAGCTCAGCCCCAGGCAGAAGTCAGGCCCGCTCTGCACCTCGTGCTGTG	AATTGGATCCGGGACAAGCTACCCATTCTGGGGTATGACACCTATCAGCACGTGTGAGCCCGCCCTGTGCCCGGCCCACTTCTGCTTCCTCTTAGCGCAGGAGGGGTCCCGCACTGGGAGGGGCCCTCACAGCCTACCCCGCTAGCTTTCTGCCTGATGGTGAGGAATTCGATCCGCGGCCGCGAAGGATCTGCGATCGCTCCGGTGCCCGTCAGTGGGCAGAGCGCACATCGCCC		511000000
hsa-mir-1915	GGGGTCTCGGGTCCTGGCGCTGAGAGGCCGCACCTTGCCTTGCTGCCCGGGCCGTGCACCCGTGGGCCCCAGGGCGACGCGGCGGGGGCGGCCCTAGCGACCTGCGGCGGCGCCGGGAAA	AATTCGGGGTCTCGGGTCCTGGCGCTGAGAGGCCGCACCTTGCCTTGCTGCCCGGGCCGTGCACCCGTGGGCCCCAGGGCGACGCGGCGGGGGCGGCCCTAGCGACCTGCGGCGGCGCCGGGAAAGGATCCGCGGCCGCGAAGGATCTGCGATCGCTCCGGTGCCCGTCAGTGGGCAGAGCGCACATCGCC		3320000000
hsa-mir-1915	GGGGTCTCGGGTCCTGGCGCTGAGAGGCCGCACCTTGCCTTGCTGCCCGGGCCGTGCACCCGTGGGCCCCAGGGCGACGCGGCGGGGGCGGCCCTAGCGACCTGCGGCGGCGCCGGGAAA	AATTCGGGGTCTCGGGTCCTGGCGCTGAGAGGCCGCACCTTGCCTTGCTGCCCGGGCCGTGCACCCGTGGGCCCCAGGGCGACGCGGCGGGGGCGGCCCTAGCGACCTGCGGCGGCGCCGGGAAAGGATCCGCGGCCGCGAAGGATCTGCGATCGCTCCGGTGCCCGTCAGTGGGCAGAGCGCACATCGCC		2680000000
hsa-mir-192	cagaccagccaggactaccgtggcgacgctcccaggccagatggtggcgggtagtggagggctgtcggtGGGCTGCCGAGACCGAGTGCACAGGGCTCTGACCTATGAATTGACAGCCAGTGCTCTCGTCTCCCCTCTGGCTGCCAATTCCATAGGTCACAGGTATGTTCGCCTCAATGCCAGCCaccaggacctgcagggataggggagggccgggggtgtccagcagtcagcagagat	AATTGGATCCCAGACCAGCCAGGACTACCGTGGCGACGCTCCCAGGCCAGATGGTGGCGGGTAGTGGAGGGCTGTCGGTGGGCTGCCGAGACCGAGTGCACAGGGCTCTGACCTATGAATTGACAGCCAGTGCTCTCGTCTCCCCTCTGGCTGCCAATTCCATAGGTCACAGGTATGTTCGCCTCAATGCCAGCCACCAGGACCTGCAGGGATAGGGGAGGGCCGGGGGTGTCCAGCAGTCAGCAGAGATGAATTCGATCCGCGGCCGCGAAGGATCTGCGATCGCTCCGGTGCCCGTCAGTGGGCAGAGCGCAC		460000000
hsa-mir-193a	agggacacccagagcttcggcggagcggagcgcggtgcacagagccggcgaccggacccagccccgggaagcccgtcggggacgcaccccgaactcCGAGGATGGGAGCTGAGGGCTGGGTCTTTGCGGGCGAGATGAGGGTGTCGGATCAACTGGCCTACAAAGTCCCAGTTCTCGGCCCCCGggaccagcgtcttctccccggtcctcgccccaggccggcttcctcccgggctggcgtgcgctccggccaggctgcctctcaggtccacgctggagaaggagtggtgaggt	AATTGGATCCAGGGACACCCAGAGCTTCGGCGGAGCGGAGCGCGGTGCACAGAGCCGGCGACCGGACCCAGCCCCGGGAAGCCCGTCGGGGACGCACCCCGAACTCCGAGGATGGGAGCTGAGGGCTGGGTCTTTGCGGGCGAGATGAGGGTGTCGGATCAACTGGCCTACAAAGTCCCAGTTCTCGGCCCCCGGGACCAGCGTCTTCTCCCCGGTCCTCGCCCCAGGCCGGCTTCCTCCCGGGCTGGCGTGCGCTCCGGCCAGGCTGCCTCTCAGGTCCACGCTGGAGAAGGAGTGGTGAGGTGAATTCGATCCGCGGCCGCGAAGGATCTGCGATCGCTCCGGTGCCCGTCAGTGGGCAGAGCGCACATCGTC		38200000
hsa-mir-193a	agggacacccagagcttcggcggagcggagcgcggtgcacagagccggcgaccggacccagccccgggaagcccgtcggggacgcaccccgaactcCGAGGATGGGAGCTGAGGGCTGGGTCTTTGCGGGCGAGATGAGGGTGTCGGATCAACTGGCCTACAAAGTCCCAGTTCTCGGCCCCCGggaccagcgtcttctccccggtcctcgccccaggccggcttcctcccgggctggcgtgcgctccggccaggctgcctctcaggtccacgctggagaaggagtggtgaggt	AATTGGATCCAGGGACACCCAGAGCTTCGGCGGAGCGGAGCGCGGTGCACAGAGCCGGCGACCGGACCCAGCCCCGGGAAGCCCGTCGGGGACGCACCCCGAACTCCGAGGATGGGAGCTGAGGGCTGGGTCTTTGCGGGCGAGATGAGGGTGTCGGATCAACTGGCCTACAAAGTCCCAGTTCTCGGCCCCCGGGACCAGCGTCTTCTCCCCGGTCCTCGCCCCAGGCCGGCTTCCTCCCGGGCTGGCGTGCGCTCCGGCCAGGCTGCCTCTCAGGTCCACGCTGGAGAAGGAGTGGTGAGGTGAATTCGATCCGCGGCCGCGAAGGATCTGCGATCGCTCCGGTGCCCGTCAGTGGCAGAGCGCACATCGCCC		1700000000
hsa-mir-193b	tccaaactcttgcctcaaaggcggcctgccccggtgctgtcagccgtgaatggggactcacttcttgggaaaagagGCTTTTGGAGGCTGTGGTCTCAGAATCGGGGTTTTGAGGGCGAGATGAGTTTATGTTTTATCCAACTGGCCCTCAAAGTCCCGCTTTTGGGGTCATTCTGGACAGCgagggactcaggccccggcagtctcgggagggtgagggcagagagctac	AATTGGATCCTCCAAACTCTTGCCTCAAAGGCGGCCTGCCCCGGTGCTGTCAGCCGTGAATGGGGACTCACTTCTTGGGAAAAGAGGCTTTTGGAGGCTGTGGTCTCAGAATCGGGGTTTTGAGGGCGAGATGAGTTTATGTTTTATCCAACTGGCCCTCAAAGTCCCGCTTTTGGGGTCATTCTGGACAGCGAGGGACTCAGGCCCCGGCAGTCTCGGGAGGGTGAGGGCAGAGAGCTACGAATTCGATCCGCGGCCGCGAAGGATCTGCGATCGCTCCGGTGCCCGTCAGTGGGCAGAGCGCACATCGCCC		100000000
hsa-mir-194-1	tcgagactttcttctgtgaaacaagtatacttagagatatcgtacagctcccatgatgagcaaaaggaatctccttatatgtttaATGGTGTTATCAAGTGTAACAGCAACTCCATGTGGACTGTGTACCAATTTCCAGTGGAGATGCTGTTACTTTTGATGGTTACCAActtgctacaatataaaggtataataaagaaagacagaaaattgtggtcacttggactctcatttgattccagcagaa	AATTGGATCCTCGAGACTTTCTTCTGTGAAACAAGTATACTTAGAGATATCGTACAGCTCCCATGATGAGCAAAAGGAATCTCCTTATATGTTTAATGGTGTTATCAAGTGTAACAGCAACTCCATGTGGACTGTGTACCAATTTCCAGTGGAGATGCTGTTACTTTTGATGGTTACCAACTTGCTACAATATAAAGGTATAATAAAGAAAGACAGAAAATTGTGGTCACTTGGACTCTCATTTGATTCCAGCAGAAGAATTCGATCCGCGGCCGCGAAGGATCTGCGATCGCTCCGGTGCCCGTCAGTGGGCAGAGCGCACATCGCCC		249000000
hsa-mir-194-2	gcatgggacactctccagagccctgccgaaggcggacgccaggcagggccccggtctccaatTGGTTCCCGCCCCCTGTAACAGCAACTCCATGTGGAAGTGCCCACTGGTTCCAGTGGGGCTGCTGTTATCTGGGGCGAGGGCCAGtacccacgaagaaggagaggcaggtgctggccagcagaccagccaggactacc	AATTGGATCCGCATGGGACACTCTCCAGAGCCCTGCCGAAGGCGGACGCCAGGCAGGGCCCCGGTCTCCAATTGGTTCCCGCCCCCTGTAACAGCAACTCCATGTGGAAGTGCCCACTGGTTCCAGTGGGGCTGCTGTTATCTGGGGCGAGGGCCAGTACCCACGAAGAAGGAGAGGCAGGTGCTGGCCAGCAGACCAGCCAGGACTACCGAATTCGATCCGCGGCCGCGAAGGATCTGCGATCGCTCCGGTGCCCGTCAGTGGGCAGAGCGCAC		169000000
hsa-mir-195	tgcctcaagagaacaaagtggagtctttgttgcccacacccAGCTTCCCTGGCTCTAGCAGCACAGAAATATTGGCACAGGGAAGCGAGTCTGCCAATATTGGCTGTGCTGCTCCAGGCAGGGTGGTGaaaactaccgaggaggggctgagcccccatgggccgaggagagaagagggaacagg	AATTGGATCCTGCCTCAAGAGAACAAAGTGGAGTCTTTGTTGCCCACACCCAGCTTCCCTGGCTCTAGCAGCACAGAAATATTGGCACAGGGAAGCGAGTCTGCCAATATTGGCTGTGCTGCTCCAGGCAGGGTGGTGAAAACTACCGAGGAGGGGCTGAGCCCCCATGGGCCGAGGAGAGAAGAGGGAACAGGGAATTCGATCCGCGGCCGCGAAGGATCTGCGATCGCTCCGGTGCCCGTCAGTGGCAGAG		880000000
hsa-mir-196a-1	cccagtgagctcttgacctagagcttgaattggaactgctgaGTGAATTAGGTAGTTTCATGTTGTTGGGCCTGGGTTTCTGAACACAACAACATTAAACCACCCGATTCACggcagttactgctccttgcttagctggaggagttggg	AATTGGATCCCCCAGTGAGCTCTTGACCTAGAGCTTGAATTGGAACTGCTGAGTGAATTAGGTAGTTTCATGTTGTTGGGCCTGGGTTTCTGAACACAACAACATTAAACCACCCGATTCACGGCAGTTACTGCTCCTCGCTTAGCTGGAGGAGTTGGGGAATTCGATCCGCGGCCGCGAAGGATCTGCGATCGCTCCGGTGCCCGTCAGTGGGCAGAGCGCACATCGCCCA		338000000
hsa-mir-196a-2	ttcccttctcctccagatagatgcaaagctgaatctcccgcccTGCTCGCTCAGCTGATCTGTGGCTTAGGTAGTTTCATGTTGTTGGGATTGAGTTTTGAACTCGGCAACAAGAAACTGCCTGAGTTACATCAGTCGGTTTTCGTCGAGGGCcccaacccacctctcccactcctaccctccccagtgggactgccccactgccccctcccagatagggcaaagtgggtgcagaccaaggaggacaagctgtgagtgg	AATTGGATCCTTCCCTTCTCCTCCAGATAGATGCAAAGCTGAATCTCCCGCCCTGCTCGCTCAGCTGATCTGTGGCTTAGGTAGTTTCATGTTGTTGGGATTGAGTTTTGAACTCGGCAACAAGAAACTGCCTGAGTTACATCAGTCGGTTTTCGTCGAGGGCCCCAACCCACCTCTCCCACTCCTACCCTCCCCAGTGGGACTGCCCCACTGCCCCCTCCCAGATAGGGCAAAGTGGGTGCAGACCAAGGAGGACAAGCTGTGAGTGGGAATTCGATCCGCGGCCGCGAAGGATCTGCGATCGCTCCGGTGCCCGTCAGTGGGCAGAGCGCACAT		300000000
hsa-mir-196b	CCTTCGCGGGCAGCACCAGAACTGGTCGGTGATTTAGGTAGTTTCCTGTTGTTGGGATCCACCTTTCTCTCGACAGCACGACACTGCCTTCATTACTTCAGTTGAAATCGTCTCCAGGTACCTC	AATTCCCTTCGCGGGCAGCACCAGAACTGGTCGGTGATTTAGGTAGTTTCCTGTTGTTGGGATCCACCTTTCTCTCGACAGCACGACACTGCCTTCATTACTTCAGTTGAAATCGTCTCCAGGTACCTCGGATCCGCGGCCGCGAAGGATCTGCGATCGCTCCGGTGCCCGTCAGTGGGCAGAGCGCACATCGCC		2850000000
hsa-mir-197	caacaccgaaatccttctggaatctgtgctctgggGGCTGTGCCGGGTAGAGAGGGCAGTGGGAGGTAAGAGCTCTTCACCCTTCACCACCTTCTCCACCCAGCATGGCCggcacactttggtctacggcacatctccaagtatagagtgggttttgaatgctgttatgtctcaccgtggggatgggaaggaatactctg	AATTGGATCCCAACACCGAAATCCTTCTGGAATCTGTGCTCTGGGGGCTGTGCCGGGTAGAGAGGGCAGTGGGAGGTAAGAGCTCTTCACCCTTCACCACCTTCTCCACCCAGCATGGCCGGCACACTTTGGTCTACGGCACATCTCCAAGTATAGAGTGGGTTTTGAATGCTGTTATGTCTCACCGTGGGGATGGGAAGGAATACTCTGGAATTCGATCCGCGGCCGCGAAGGATCTGCGATCGCTCCGGTGCCCGTCAGTGGGCAGAGCGCACATCGCCCA		543000000
hsa-mir-1972	ATTTTCTTGTTTAATTTTTACAACAATCTTACAACGTCAGTACAATTATTTTTATTTATTTATTGAGATGGGGTCTTGCTATGTTACCCAGACTGGTATTGAACTTCTGAGCTTAAGCCAACATCTTGCTTGTCTCCTGAGTAGAGGGACTATAGGCATGTGCCACCACACCTGGCTTAAATGTGTCATTTAAAAATTCAGGCCAGGCACAGTGGCTCATGCCTGTAATCCCAGCAATTTGGGAGGCTGAGGCAGGCGGATCACCTGAGGTCAGGAGTTCGAGACCAGCCTGGCCAACATAGTGAAACCCTGTCTCTACTAAAAATACAAGAAATTAGCCAGATGTGGTGGCATGCACCTGTAATCCCAGCAATTCA	AATTGGATCCAAGCCAACATCTTGCTTGTCTCCTGAGTAGAGGGACTATAGGCATGTGCCACCACACCTGGCTTAAATGTGTCATTTAAAAATTCAGGCCAGGCACAGTGGCTCATGCCTGTAATCCCAGCAATTTGGGAGGCTGAGGCAGGCGGATCACCTGAGGTCAGGAGTTCGAGACCGAATTCGATCCGCGGCCGCGAAGGATCTGCGATCGCTCCGGTGCCCGTCAGTGGGCAGAGCGCA		910000000
hsa-mir-1973	CCTATTATTTACACTGTTAACCCAACTAAGGTATGCTCTAAGGAAAGATTGCAAAAAGTAAGAGGAACATGACAAATCTTACCCCACCTGTTTACCAAAAACATCACCTCTAGCATTACCAGTTTTAGAGTCACTGCCTGCCCGGTGACATATGTTCAACGGCCATGGTATCCTGACCGTGCAAAGGTAGCATAATCGCTTGTTCCCTAAATAGGGACTTGTATGAATGGACACACAAGGGTTCAGCTGTCTCTTACTTTTAATCAGTGAAATTGACCTATCTGTGAAGAGGCGGATATAAACAAATGAGACTAGAAAACCCTATGGAGCTTTAATTCATTAAT	AATTGGATCCCATCACCTCTAGCATTACCAGTATTAGAGTCACTGCCTGCCCGGTGACATATGTTCAACGGCCATGGTATCCTGACCGTGCAAAGGTAGCATAATCGCTTGTTCCCTAAATAGGGACTTGTATGAATGGACACACAAGGGTTCAGCTGTCTCTTGAATTCGATCCGCGGCCGCGAAGGATCTGCGATCGCTCCGGTGCCCGTC		1130000000
hsa-mir-1974	TAGTCCTGTGATCATTTGAATGGTTAGGCAGGCGCCAAGAAGTGAGCCGAGGTTTCATCATGTGGAGATGTTAGATGGAGTGGGGAGATCAATAAATGAGTGGTTAATTAATTTTATTAACGAGTTGGTTTTGCGTGTTGGGGTCATTAGTGTTCTTGTAGTTGAAATACAACGATGGTTTTTCATATCATTGGTCGTGGTTGTAGTCCGTGCGAGAATAATGACATATGCTTTATTTTTGTTAAGTGTGGTTTTAGTAATGGGGTTTGTGGGGTTTTCTTCTAAGCCTTCTCCTATTTATGGGGGCTTAGTGTTGATTGTTAGTGGTGTGGTTGGGTGTATCATTATTTTAAATTATGGGGGAGGTTGT	AATTGGATCCGGGAGATCAATAAATGAGTGGTTAATTAATTTTATTAACGAGTTGGTTTTGCGTGTTGGGGTCATTAGTGTTCTTGTAGTTGAAATACAACGATGGTTTTTCATATCATTGGTCGTGGTTGTAGTCCGTGCGAGAATAATGACATATGCTTTATTTTTGTTAAGTGTGGTTTTAGTAATGGGGTTTGTGGGGTTTTCTTCTAAGCCTTCTCCTATTTATGGGGGCTTAGTGTTGATTGTTAGTGGTGTGGTTGGGTGTATCATGAATTCGATCCGCGGCCGCGAAGGATCTGCGATCGCTCCGGTGCCCGTCAGTGGGCAGAGCGCACATCGCC		2620000000
hsa-mir-1975	GAGAGCATTTGGTTTTGTTTTCATTGTGTTTAATCAAAAAGTTTTACACATTTTATTTTTACGATCATGGCATAGGCTCTGAAAAGTCTCCTTACCTAGAAAAGACCCTAAGTAGGCACTATAAATAACAAGAGACTCACAGGATAACACAGTTGGTCCGAGTGTTGTGGGTTATTGTTAAGTTGATTTAACATTGTCTCCCCCCACAACCGCGCTTGACTAGCTTGCTGTTTTGCACTAATAACAGTAGTAGACAACGTTTACATAAATCAATAAAAACGCATATAAAAGTAACCTTTAGTTGACGGTTTGAACGAAAGAGTAGCTTTTAGTTGATTTGAAAAACTTTCAAGGAAGCCTATTGGTTATAAGCTT	AATTGGATCCTTTACGATCATGGCATAGGCTCTGAAAAGTCTCCTTACCTAGAAAAGACCCTAAGTAGGCACTATAAATAACAAGAGACTCACAGAATAACACAGTTGGTCCGAGTGTTGTGGGTTATTGTTAAGTTGATTTAACATTGTCTCCCCCCACAACCGCGCTTGACTAGCTTGCTGTTTTGCACTAATAACAGTAGTAGACAACGTTTACATAAATCAATAAAAACGCATATAAAAGTAACCTTTAGTTGACGGTTTGAACGAAAGAATTCGATCCGCGGCCGCGAAGGATCTGCGATCGCTCCGGTGCCCGTCAGTGGGCAGAGCGCACATCGCCCA		1590000000
hsa-mir-1976	GGTTGGGTGTGCAAAGGGTGGCAGCAAGGAAGGCAGGGGTCCTAAGGTGTGTCCTCCTGCCCTCCTTGCTGTAGACTTTGGCCTGAGCAAAG	AATTCGGTTGGGTGTGCAAAGGGTGGCAGCAAGGAAGGCAGGGGTCCTAAGGTGTGTCCTCCTGCCCTCCTTGCTGTAGACTTTGGCCTGAGCAAAGGGATCCGCGGCCGCGAAGGATCTGCGATCGCTCCGGTGCCCGTCAGTGGGCAGAGCGCAC		1800000000
hsa-mir-1977	ACTGTAAATCTAAAGACAGGGGTTAAGCCTCTTTTTACCAGCTCTGAGGTGATTTTCATATTGAATTGCAAATTCGAAGAAGCAGCTTCAAACCTGCCGGGGCTTCTCCCGCCTTTTTTCCCGGCGGCGGGAGAAGTAGATTGAAGCCAGTTGATTAGGGTGCTTAGCTGTTAACTAAGTGTTTGTGGGTTTAAGTCCCATTGGTCTAGTAAGGGCTTAGCTTAATTAAAGTGGCTGATTTGCGTTCAGTTGATGCAGAGTGGGGTTTTGCAGTCCTTAGCTGTTGCAGAAATTAAGTATTGCAACTTACTGAGGGCTTTGAAGGCTCTTGGTCTGTATTTAACCTAAATTTCTATAAGATTATTAGCATAAAAGGGGA	AATTGGATCCTGCAAATTCGAAGAAGCAGCTTCAAACCTGCCGGGGCTTCTCCCGCCTTTTTTCCCGGCGGCGGGAGAAGTAGATTGAAGCCAGTTGATTAGGGTGCTTAGCTGTTAACTAAGTGTTTGTGGGTTTAAGTCCCATTGGTCTAGTAAGGGCTTAGCTTAATTAAAGTGGCTGATTTGCGTTCAGTTGATGCAGAGTGGGGTTTTGCAGTCCTTAGCTGTTGCAGAGAATTCGATCCGCGGCCGCGAAGGATCTGCGATCGCTCCGGTGCCCGTCAGTGGCAGAG		2000000000
hsa-mir-1978	AGAACTTTATGAAAAAAAACCTGGAAGAAAGTAAGGTGAGACTGGATCTGTCAAGGGGCTTTATTTTTTTGAACTCAAGAGAAACCATTAGGGAGTAGGCAATTTGTTTTTGCTTTTTTTTACATAAGTAGACACAGGTGGGAAACTGTTTAGACGGGCTCACATCACCCCATAAACAAATAGGTTTGGTCCTAGCCTTTCTATTAGCTCTTAGTAAGATTACACATGCAAGCATCCCCATTCCAGTGAGTTCACCCTCTAAATCACCACGATGATTTAGAGGTAAGGACTAAAGGGAAATCAAAGGTAGGGGGAGGTTTCCAACTGTGAATGGGAAGAAGAGCTGAGAATGG	AATTGGATCCAGAAACCATTAGGGAGTAGGCAATTTGTTTTTGCTTTTTTTTACATAAGTAGACACAGGTGGGAAACTGTTTAGACGGGCTCACATCACCCCATAAACAAATAGGTTTGGTCCTAGCCTTTCTATTAGCTCTTAGTAAGATTACACATGCAAGCATCCCCATTCCAGTGAGTTCACCCTGAATTCGATCCGCGGCCGCGAAGGATCTGCGATCGCTCCGGTGCCCGTCAGTGGGCAGAGCGCACATCGCCC		7880000000
hsa-mir-1979	aaaaaacttagtttattcctTCTTTACTCCCACTGCTTCACTTGACTAGCCTTTAAAAAAGAAAGGCTTGGTTTGATGAATGGGTGAGAGAAAAGGtgagtgttagaggtgaaact	aattcAAAAAACTTAGTTTATTCCTTCTTTACTCCCACTGCTTCACTTGACTAGCCTTTAAAAAAGAAAGGCTTGGTTTGATGAATGGGTGAGAGAAAAGGTGAGTGTTAGAGGTGAAACTGGATCCGCGGCCGCGAAGGATCTGCGATCGCTCCGGTGCCCGTCAGTGGGCAGAGCGCACATCGCCCACAGTCCCCGAGAAGTTGGGGGGAGGGGTCGGCAATTGAACGG		1780000000
hsa-mir-1979	aaaaaacttagtttattcctTCTTTACTCCCACTGCTTCACTTGACTAGCCTTTAAAAAAGAAAGGCTTGGTTTGATGAATGGGTGAGAGAAAAGGtgagtgttagaggtgaaact	AATTCAAAAAACTTAGTTTATTCCTTCTTTACTCCCACTGCTTCACTTGACTAGCCTTTAAAAAAGAAAGGCTTGGTTTGATGAATGGGTGAGAGAAAAGGTGAGTGTTAGAGGTGAAACTGGATCCGCGGCCGCGAAGGATCTGCGATCGCTCCGGTGCCC		9510000000
hsa-mir-198	cagtgagctggtaagaatgcactaaccttttgatttgataagttataaattctgtggttctgaTCATTGGTCCAGAGGGGAGATAGGTTCCTGTGATTTTTCCTTCTTCTCTATAGAATAAATGAaatcttgttactagaacaagaaatgtcagatggcc	AATTGGATCCCAGTGAGCTGGTAAGAATGCACTAACCTTTTGATTTGATAAGTTATAAATTCTGTGGTTCTGATCATTGGTCCAGAGGGGAGATAGGTTCCTGTGATTTTTCCTTCTTCTCTATAGAATAAATGAAATCTTGTTACTAGAACAAGAAATGTCAGATGGCCGAATTCGATCCGCGGCCGCGAAGGATCTGCGATCGCTCCGGTGCCCGTCAGTGGGCAGAGCGCACATCGCCCA		335000000
hsa-mir-199a-1	gaagagtggtggtttccttggctgctcagaggtgctgaggcacggcctggcctggtggccccagcgtctgcctggggggttctgcaggatggatagccggccccGCCAACCCAGTGTTCAGACTACCTGTTCAGGAGGCTCTCAATGTGTACAGTAGTCTGCACATTGGTTAGGCtgggcttgggtgagcggctcgtcgagacaggccccccaaactcgccggcaggtgagtgtcattttccaccaccccgtttcccactgtggcagagcctcgcatagaagat	aattggatccgaagagtggtggtttccttggctgctcagaggtgctgaggcacggcctggcctggtggccccagcgtctgcctggggggttctgcaggatggatagccggccccGCCAACCCAGTGTTCAGACTACCTGTTCAGGAGGCTCTCAATGTGTACAGTAGTCTGCACATTGGTTAGGCtgggcttgggtgagcggctcgtcgagacaggccccccaaactcgccggcaggtgagtgtcattttccaccaccccgtttcccactgtggcagagcctcgcatagaagatGAATTCGATCCGCGGCCGCGAAGGATCTGCGATCGCTCCGGTGCCCGTCAGTGGGCAGAGCGCACATCGCCCACAGTCCCCGAGAAGTTGGGGGGAGGGGTCGGC…		151000000
hsa-mir-199a-2	ggaaagctgaatgcaacccctggtgcaggaagggaggcttttcctgaggaccgggagaggattttaagtacatagaAGGAAGCTTCTGGAGATCCTGCTCCGTCGCCCCAGTGTTCAGACTACCTGTTCAGGACAATGCCGTTGTACAGTAGTCTGCACATTGGTTAGACTGGGCAAGGGAGAGCAacgccatggaccgctggggacaaaatgggctgtttccaaggagaagac	aattggatccggaaagctgaatgcaaccccTGGTGCAGGAAGGGAGGCTTTTCCTGAGGACCGGGAGAGGATTTTAAGTACATAGAAGGAAGCTTCTGGAGATCCTGCTCCGTCGCCCCAGTGTTCAGACTACCTGTTCAGGACAATGCCGTTGTACAGTAGTCTGCACATTGGTTAGACTGGGCAAGGGAGAGCAACGCCATGGACCGCTGGGGACAAAATGGGCTGTTTCCAAGGAGAAGACGAATTCGATCCGCGGCCGCGAAGGATCTGCGATCGCTCCGGTGCCCGTCAGTGGGCAGAGCGCACATCGCCCACAGTCCCCGAGAAGTTGGGGGGAGGGGTCGGCAATTGAACGGGTGCCTAGA		3590000000
hsa-mir-199b	ccaccggatggacagacactgctgcctggatggaCCAGAGGACACCTCCACTCCGTCTACCCAGTGTTTAGACTATCTGTTCAGGACTCCCAAATTGTACAGTAGTCTGCACATTGGTTAGGCTGGGCTGGGTTAGACCCTCGGcaccgccgccactggagagctggaccgacccctgcctgccatcccagaaccggag	AATTGGATCCCCACCGGATGGACAGACACTGCTGCCTGGATGGACCAGAGGACACCTCCACTCCGTCTACCCAGTGTTTAGACTATCTGTTCAGGACTCCCAAATTGTACAGTAGTCTGCACATTGGTTAGGCTGGGCTGGGTTAGACCCTCGGCACCGCCGCCACTGGAGAGCTGGACCGACCCCTGCCTGCCATCCCAGAACCGGAGGAATTCGATCCGCGGCCGCGAAGGATCTGCGATCGCTCCGGTGCCCGTCA		84400000
hsa-mir-19a	tccaataattcaagccaagcaagtatataggtgttttaatagtttttgtttGCAGTCCTCTGTTAGTTTTGCATAGTTGCACTACAAGAAGAATGTAGTTGTGCAAATCTATGCAAAACTGATGGTGGCCTGCtatttccttcaaatgaatgatttttactaattttgtgtacttttattgtgtcgatgtagaatctgcct	AATTGGATCCTCCAATAATTCAAGCCAAGCAAGTATATAGGTGTTTTAATAGTTTTTGTTTGCAGTCCTCTGTTAGTTTTGCATAGTTGCACTACAAGAAGAATGTAGTTGTGCAAATCTATGCAAAACTGATGGTGGCCTGCTATTTCCTTCAAATGAATGATTTTTACTAATTTTGTGTACTTTTATTGTGTCGATGTAGAATCTGCCTGAATTCGATCCGCGGCCGCGAAGGATCTGCGATCGCTCCGGTGCCCGTCAGTGGGCAGAGCGCACATCGCCC		625000000
hsa-mir-19b-1	gctgtagaactccagcttcggcctgtcgcccaatcaaactgtcctgttactgaaCACTGTTCTATGGTTAGTTTTGCAGGTTTGCATCCAGCTGTGTGATATTCTGCTGTGCAAATCCATGCAAAACTGACTGTGGTAGTGaaaagtctgtagaaaagtaagggaaactcaaacccctttctacacaggttgggatcggttgcaatgctgtgtttctgtatgg	AATTGGATCCGCTGTAGAACTCCAGCTTCGGCCTGTCGCCCAATCAAACTGTCCTGTTACTGAACACTGTTCTATGGTTAGTTTTGCAGGTTTGCATCCAGCTGTGTGATATTCTGCTGTGCAAATCCATGCAAAACTGACTGTGGTAGTGAAAAGTCTGTAGAAAAGTAAGGGAAACTCAAACCCCTTTCTACACAGGTTGGGATCGGTTGCAATGCTGTGTTTCTGTATGGGAATTCGATCCGCGGCCGCGAAGGATCTGCGATCGCTCCGGTGCCCGTCAGTGGGCAGAGCGCACATCGCC		590000000
hsa-mir-19b-2	ggcacttccagtactcttggataacaaatctcttgttgatggagagaatattcaaagACATTGCTACTTACAATTAGTTTTGCAGGTTTGCATTTCAGCGTATATATGTATATGTGGCTGTGCAAATCCATGCAAAACTGATTGTGATAATGTgtgcttcctacgtctgtgtgaacacaccttcatgcgtatctc	AATTGGATCCGGCACTTCCAGTACTCTTGGATAACAAATCTCTTGTTGATGGAGAGAATATTCAAAGACATTGCTACTTACAATTAGTTTTGCAGGTTTGCATTTCAGCGTATATATGTATATGTGGCTGTGCAAATCCATGCAAAACTGATTGTGATAATGTGTGCTTCCTACGTCTGTGTGAACACACCTTCATGCGTATCTCGAATTCGATCCGCGGCCGCGAAGGATCTGCGATCGCTCCGGTGCCCGTCAGTGGCAGAGCGCACATCGCC		560000000
hsa-mir-200a	gttcttccctgggcttccacagcagcccctgcctgcctggcgggaccccacgtccctcCCGGGCCCCTGTGAGCATCTTACCGGACAGTGCTGGATTTCCCAGCTTGACTCTAACACTGTCTGGTAACGATGTTCAAAGGTGACCCGCcgctcgccggggacaccaccgaggcacatccggagctcctact	aattggatccGTTCTTCCCTGGGCTTCCACAGCAGCCCCTGCCTGCCTGGCGGGACCCCACGTCCCTCCCGGGCCCCTGTGAGCATCTTACCGGACAGTGCTGGATTTCCCAGCTTGACTCTAACACTGTCTGGTAACGATGTTCAAAGGTGACCCGCCGCTCGCCGGGGACACCACCGAGGCACATCCGGAGCTCCTACTGAATTCAGTAGGAGCTCCGAAGCCCAGGGAAGAACGGATCCGTTCTTCCCTGGGCTTCAGTGACATGCACTCATCTCCCCTTGCTCCTAACTGATCATTTCTTATCCTCTTTTGTGCACCCTCTCCCCTCTTGCCTGACGAATTTGGGTATTCTCCACAGCCCTTGAGCCACTTCCCCTCTCCTAATGGCCTCCATTT…		184000000
hsa-mir-200b	CAGCCGGGCGGCCCCCGGACCCAGCTCGGGCAGCCGTGGCCATCTTACTGGGCAGCATTGGATGGAGTCAGGTCTCTAATACTGCCTGGTAATGATGACGGCGGAGCCCTGCACGCAGCGACCGGCCGACCCCGT	AATTCCAGCCGGGCGGCCCCCGGACCCAGCTCGGGCAGCCGTGGCCATCTTACTGGGCAGCATTGGATGGAGTCAGGTCTCTAATACTGCCTGGTAATGATGACGGCGGAGCCCTGCACGCAGCGACCGGCCGACCCCGTGGATCCGCGGCCGCGAAGGATCTGCGATCGCTCCGGTGCCCGTCAGTGGGCAGAGCGCACATCGCCCA		4340000000
hsa-mir-200c	aagctgcctgacccaaggtgggcgggctgggcgggggCCCTCGTCTTACCCAGCAGTGTTTGGGTGCGGTTGGGAGTCTCTAATACTGCCGGGTAATGATGGAGGcccctgtccctgtgtcagcaacatccatcgcctca	AATTGGATCCAAGCTGCCTGACCCAAGGTGGGCGGGCTGGGCGGGGGCCCTCCGTCTTACCCAGCAGTGTTTGGGTGCGGTTGGGAGTCTCTAATACTGCCGGGTAATGATGGAGGCCCCTGTCCCTGTGTCAGCAACATCCATCGCCTCAGAATTCGATCCGCGGCCGCGAAGGATCTGCGATCGCTCCGGTGCCCGTCAGTGGGCAGAGCGCACATCGCC		2310000000
hsa-mir-202	cctcagtcccgacttctccctgctgcccggcacgggaccctcccccaggacagccacctcccagtgctgaagagccggccCGCCTCAGAGCCGCCCGCCGTTCCTTTTTCCTATGCATATACTTCTTTGAGGATCTGGCCTAAAGAGGTATAGGGCATGGGAAAACGGGGCGGTCGGGTCCTCCCCAGCGgcacctgcaccagtgcacctgcacctgctccagcagcacctgcctcctgacttgggactccacctgcttcctttct	AATTGGATCCCCTCAGTCCCGACTTCTCCCTGCTGCCCGGCACGGGACCCTCCCCCAGGACAGCCACCTCCCAGTGCTGAAGAGCCGGCCCGCCTCAGAGCCGCCCGCCGTTCCTTTTTCCTATGCATATACTTCTTTGAGGATCTGGCCTAAAGAGGTATAGGGCATGGGAAAACGGGGCGGTCGGGTCCTCCCCAGCGGCACCTGCACCAGTGCACCTGCACCTGCTCCAGCAGCACCTGCCTCCTGACTTGGGACTCCACCTGCTTCCTTTCTGAATTCGATCCGCGGCCGCGAAGGATCTGCGATCGCTCCGGTGCCCGTCAGTGGGCAGAGCGCACATCGCCCA		377000000
hsa-mir-203	gaccagcggggatctgggcgcaggggccggtccccgggatccgcaggcgacgcgggcggtcccaagggcgtcgggggctcctctctccgcagctcggcgaACCGACGGTGTTGGGGACTCGCGCGCTGGGTCCAGTGGTTCTTAACAGTTCAACAGTTCTGTAGCGCAATTGTGAAATGTTTAGGACCACTAGACCCGGCGGGCGCGGCGACAGCGACGGagcgtcccacgcgcggcctggagtcagagtcacagtcagggg	AATTCCGCAGGCGACGCGGGCGGTCCCAAGGGCGTCGGGGGCTCCTCTCTCCGCAGCTCGGCGAACCGACGGTGTTGGGGACTCGCGCGCTGGGTCCAGTGGTTCTTAACAGTTCAACAGTTCTGTAGCGCAATTGTGAAATGTTTAGGACCACTAGACCCGGCGGGCGCGGCGACAGCGACGGAGCGTCCCACGCGCGGCCTGGAGTCAGAGTCACAGTCAGGATCCGCGGCCGCGAAGGATCTGCGATCGCTCCGGTGCCCGTCAGTGGGCAGAGCGCACATCG		132000000
hsa-mir-204	gaggcaagcagaggacttcctgatcgcgtacccatGGCTACAGTCTTTCTTCATGTGACTCGTGGACTTCCCTTTGTCATCCTATGCCTGAGAATATATGAAGGAGGCTGGGAAGGCAAAGGGACGTTCAATTGTCATCACTGGCatcttttttgatcattgcaccatcatcaaatgcattgg	AATTGGATCCGAGGCAAGCAGAGGACTTCCTGATCGCGTACCCATGGCTACAGTCTTTCTTCATGTGACTCGTGGACTTCCCTTTGTCATCCTATGCCTGAGAATATATGAAGGAGGCTGGGAAGGCAAAGGGACGTTCAATTGTCATCACTGGCATCTTTTTTGATCATTGCACCATCATCAAATGCATTGGGAATTCGATCCGCGGCCGCGAAGGATCTGCGATCGCTCCGGTGCCCGTCAGTGGGCAGAGCGCACATCGCC		2200000000
hsa-mir-205	agtgtctacaggctgaggttgacatgcatccccaccctctgagaaAAAGATCCTCAGACAATCCATGTGCTTCTCTTGTCCTTCATTCCACCGGAGTCTGTCTCATACCCAACCAGATTTCAGTGGAGTGAAGTTCAGGAGGCATGGAGCTGACAaccatgaggcctcggcagccaccgccaccaccgccgccgccaccaccgtagcagcagcagcagcagcagcagcagcagcagcagcagcaagagtaact	AATTGGATCCAGTGTCTACAGGCTGAGGTTGACATGCATCCCCACCCTCTGAGAAAAAGATCCTCAGACAATCCATGTGCTTCTCTTGTCCTTCATTCCACCGGAGTCTGTCTCATACCCAACCAGATTTCAGTGGAGTGAAGTTCAGGAGGCATGGAGCTGACAACCATGAGGCCTCGGCAGCCACCGCCACCACCGCCGCCGCCACCACCGTAGCAGCAGCAGCAGCAGCAGCAGCAGCAAGAGTAACTGAATTCGATCCGCGGCCGCGAAGGATCTGCGATCGCTCCGGTGCCCGTCAGTGGGCAGAGCGCACATCGCCCACAGTCCCCGAGAAGTTGGGGGGAGGGGTCGGCAATTGAACGGGGTG		2370000000
hsa-mir-2052	cttccaagaaaagctggttgCTGTTTTGATAACAGTAATGTCCCTTTAGTTCAAAGTTACCAGCTATCAAAACAAgttgcagtccatagcagact	AATTCCTTCCAAGAAAAGCTGGTTGCTGTTTTGATAACAGTAATGTCCCTTTAGTTCAAAGTTACCAGCTATCAAAACAAGTTGCAGTCCATAGCAGACTGGATCCGCGGCCGCGAAGGATCTGCGATCGCTCCGGTGCCCGTCAGTGGGCAGAGCGCACATC		7100000000
hsa-mir-2053	AGGCATCTACGTCCGCATCTCTTGCCATGTAAATACAGATTTAATTAACATTTGCAACCTGTGAAGATGCAAAACTTTAAGTGTTAATTAAACCTCTATTTACATAGCAAGCAGTATGTAGCCCTCCACTC	AATTCAGGCATCTACGTCCGCATCTCTTGCCATGTAAATACAGATTTAATTAACATTTGCAACCTGTGAAGATGCAAAACTTTAAGTGTTAATTAAACCTCTATTTACATAGCAAGCAGTATGTAGCCCTCCACTCGGATCCGCGGCCGCGAAGGATCTGCGATCGCTCCGGTGCCCGTCAGTGGGCAGAGCGCACATCGCC		9380000000
hsa-mir-2054	GCAAGTGAGAATTAATTTATTTGCATTTTTCAGTGGTACAATTAGCCATCTGTTGATTGGCTTATTAATACTCCCATTGAATCCATGAGTTTTTGCTAGGTTTCCTTTGGCAACAATTAAGAAGCACCAGTGTGTAGATTCTCCTTCTTCCTGTAATATAAATTTAATTTATTCTCTATCATTAAAAAATGTATTACAGAGGAGCATATTAAAATATTCAACAGAGGGTAATTAGCTGTCTATGTTTTATATGCAGTAATAATGCTTGAGACTGCTTCTAAATTTAGTAAGTAAACTCAGGCTAGAGCAACACAAACTGGTTGTCTGAAGATAACAATTAATTCAGACA	AATTGGATCCTGGCAACAATTAAGAAGCACCAGTGTGTAGATTCTCCTTCTTCCTGTAATATAAATTTAATTTATTCTCTATCATTAAAAAATGTATTACAGAGGAGCATATTAAAATATTCAACAGAGGGTAATTAGCTGTCTGAATTCGATCCGCGGCCGCGAAGGATCTGCGATCGCTCCGGTGCCCGTCAGTGGGCAGAGCGCACATC		1340000000
hsa-mir-206	gcaaggaggaaagatgctacaagtggcccacttctgagatgcgggctgcttctggatgacacTGCTTCCCGAGGCCACATGCTTCTTTATATCCCCATATGGATTACTTTGCTATGGAATGTAAGGAAGTGTGTGGTTTCGGCAAGTGcctcctcgctggccccagggtaccacccggagcacaggtttggtgaccttcttc	AATTGGATCCGCAAGGAGGAAAGATGCTACAAGTGGCCCACTTCTGAGATGCGGGCTGCTTCTGGATGACACTGCTTCCCGAGGCCACATGCTTCTTTATATCCCCATATGGATTACTTTGCTATGGAATGTAAGGAAGTGTGTGGTTTCGGCAAGTGCCTCCTCGCTGGCCCCAGGGTACCACCCGGAGCACAGGTTTGGTGACCTTCTTCGAATTCGATCCGCGGCCGCGAAGGATCTGCGATCGCTCCGGTGCCCGTCAGTGGGCAGAGCGCACATCGCC		597000000
hsa-mir-208a	ttggaagaaagcctgaactctttgctctgtgaactctGGCTGGCCCTGACCCACTTCCTGTGACGGGCGAGCTTTTGGCCCGGGTTATACCTGATGCTCACGTATAAGACGAGCAAAAAGCTTGTTGGTCAGAGGAGCTACCGTCGATCAGCCtgtgtggggggtgagggcagggggcactgacacccagatgccactgcaggtagg	AATTGGATCCTTGGAAGAAAGCCTGAACTCTTTGCTCTGTGAACTCTGGCTGGCCCTGACCCACTTCCTGTGACGGGCGAGCTTTTGGCCCGGGTTATACCTGATGCTCACGTATAAGACGAGCAAAAAGCTTGTTGGTCAGAGGAGCTACCGTCGATCAGCCTGTGTGGGGGGTGAGGGCAGGGGGCACTGACACCCAGATGCCACTGCAGGTAGGGAATTCGATCCGCGGCCGCGAAGGATCTGCGATCGCTCCGGTGCCCGTCAGTGGGCAGAGCGCACATCG		695000000
hsa-mir-208b	gtttgacaacacaggaggactctgccccggccccacctccTTCTCCTCTCAGGGAAGCTTTTTGCTCGAATTATGTTTCTGATCCGAATATAAGACGAACAAAAGGTTTGTCTGAGGGCAGAGtgcttccgtctggggcagggcactgtggcagggaaaggcagtggggagggctgcagaagcccatacctcctcaat	AATTGGATCCGTTTGACAACACAGGAGGACTCTGCCCCGGCCCCACCTCCTTCTCCTCTCAGGGAAGCTTTTTGCTCGAATTATGTTTCTGATCCGAATATAAGACGAACAAAAGGTTTGTCTGAGGGCAGAGTGCTTCCGTCTGGGGCAGGGCACTGTGGCAGGGAAAGGCAGTGGGGAGGGCTGCAGAAGCCCATACCTCCTCAATGAATTCGATCCGCGGCCGCGAAGGATCTGCGATCGCTCCGGTGCCGCGTCAGTGGCAGAGCGCACATCGCC		266000000
hsa-mir-20a	gatgtagaatctgcctggtctatctgatgtgacagcttctGTAGCACTAAAGTGCTTATAGTGCAGGTAGTGTTTAGTTATCTACTGCATTATGAGCACTTAAAGTACTGCtagctgtagaactccagcttcggcctgtcgcccaatcaaact	AATTGGATCCGATGTAGAATCTGCCTGGTCTATCTGATGTGACAGCTTCTGTAGCACTAAAGTGCTTATAGTGCAGGTAGTGTTTAGTTATCTACTGCATTATGAGCACTTAAAGTACTGCTAGCTGTAGAACTCCAGCTTCGGCCTGTCGCCCAATCAAACTGAATTCGATCCGCGGCCGCGAAGGATCTGCGATCGCTCCGGTGCCCGTCAGTGGGCAGAGCGCACATC		505000000
hsa-mir-20b	ttgtttgttgggaacagatggtggggactgtgcagtgtacagttgtgtacagaGGATAAGATTGGGTCCTAGTAGTACCAAAGTGCTCATAGTGCAGGTAGTTTTGGCATGACTCTACTGTAGTATGGGCACTTCCAGTACTCTTGGATAACAAATCTCTTGTTgatggagagaatattcaaagacattgctacttacaattagttttgcaggtttgcatttcagcgtata	AATTGGATCCTTGTTTGTTGGGAACAGATGGTGGGGACTGTGCAGTGTACAGTTGTGTACAGAGGATAAGATTGGGTCCTAGTAGTACCAAAGTGCTCATAGTGCAGGTAGTTTTGGCATGACTCTACTGTAGTATGGGCACTTCCAGTACTCTTGGATAACAAATCTCTTGTTGATGGAGAGAATATTCAAAGACATTGCTACTTACAATTAGTTTTGCAGGTTTGCATTTCAGCGTATAGAATTCGATCCGCGGCCGCGAAGGATCTGCGATCGCTCCGGTGCCCGTCAGTGGGCAGAGCGCACAT		53900000
hsa-mir-20b	ttgtttgttgggaacagatggtggggactgtgcagtgtacagttgtgtacagaGGATAAGATTGGGTCCTAGTAGTACCAAAGTGCTCATAGTGCAGGTAGTTTTGGCATGACTCTACTGTAGTATGGGCACTTCCAGTACTCTTGGATAACAAATCTCTTGTTgatggagagaatattcaaagacattgctacttacaattagttttgcaggtttgcatttcagcgtata	AATTGGATCCTTGTTTGTTGGGAACAGATGGTGGGGACTGTGCAGTGTACAGTTGTGTACAGAGGATAAGATTGGGTCCTAGTAGTACCAAAGTGCTCATAGTGCAGGTAGTTTTGGCATGACTCTACTGTAGTATGGGCACTTCCAGTACTCTTGGATAACAAATCTCTTGTTGATGGAGAGAATATTCAAAGACATTGCTACTTACAATTAGTTTTGCAGGTTTGCATTTCAGCGTATAGAATTCGATCCGCGGCCGCGAAGGATCTGCGATCGCTCCGGTGCCCGTCAGTGGGCAGAGCGCACATCGCCCA		721000000
hsa-mir-21	tatcaaatcctgcctgactgtctgcttgttttgcctaccatcgtgacatctccatggctgtaccacctTGTCGGGTAGCTTATCAGACTGATGTTGACTGTTGAATCTCATGGCAACACCAGTCGATGGGCTGTCTGACAttttggtatctttcatctgaccatccatatccaatg	AATTGGATCCTATCAAATCCTGCCTGACTGTCTGCTTGTTTTGCCTACCATCGTGACATCTCCATGGCTGTACCACCTTGTCGGGTAGCTTATCAGACTGATGTTGACTGTTGAATCTCATGGCAACACCAGTCGATGGGCTGTCTGACATTTTGGTATCTTTCATCTGACCATCCATATCCAATGGAATTCGATCCGCGGCCGCGAAGGATCTGCGATCGCTCCGGTGCCCGTCAGTGGGCAGAGCGCACATCGCCCA		257000000
hsa-mir-210	GTCAATCCCTCCGCCCGCCCACCCGGCAGTGCCTCCAGGCGCAGGGCAGCCCCTGCCCACCGCACACTGCGCTGCCCCAGACCCACTGTGCGTGTGACAGCGGCTGATCTGTGCCTGGGCAGCGCGACCCTCCTGGCCCCGTGTCCGGGT	AATTCGTCAATCCCTCCGCCCGCCCACCCGGCAGTGCCTCCAGGCGCAGGGCAGCCCCTGCCCACCGCACACTGCGCTGCCCCAGACCCACTGTGCGTGTGACAGCGGCTGATCTGTGCCTGGGCAGCGCGACCCTCCTGGCCCCGTGTCCGGGTGGATCCGCGGCCGCGAAGGATCTGCGATCGCTCCGGTGCCCGTCAGTGGGCAGAGCGCACATCGCCCA		2340000000
hsa-mir-211	cagatctcgaagaatacattggtcgatgactgaatgttttttgttctcacatctctaatttttctggacttgtaagtttttacaacaccccaTTTCACCTGGCCATGTGACTTGTGGGCTTCCCTTTGTCATCCTTCGCCTAGGGCTCTGAGCAGGGCAGGGACAGCAAAGGGGTGCTCAGTTGTCACTTCCCACAGCACGGAGCttcgaggactccagcctaagccaagaagaacctgttctactctgttgctcg	aattggatccCAGATCTCGAAGAATACATTGGTCGATGACTGAATGTTTTTTGTTCTCACATCTCTAATTTTTCTGGACTTGTAAGTTTTTACAACACCCCATTTCACCTGGCCATGTGACTTGTGGGCTTCCCTTTGTCATCCTTCGCCTAGGGCTCTGAGCAGGGCAGGGACAGCAAAGGGGTGCTCAGTTGTCACTTCCCACAGCACGGAGCTTCGAGGACTCCAGCCTAAGCCAAGAAGAACCTGTTCTACTCTGTTGCTCGGAATTCGATCCGCGGCCGCGAAGGATCTGCGATCGCTCCGGTGCCCGTCAGTGGGCAGAGCGCACATCGCCCACAGTCCCCGAGAAGTGGGGGGAGGGGTCGGCAATTGAGG		690000000
hsa-mir-2110	CACTGCAGACAGGTTACCCAGGACCTCAAGGTGTGCTGCGTCACCCCGCCCGCGCTGCGCTGATTGGTTCCTCCAGGGAGCCCCCGCCCCCTCAGCTGTAACCGGGCCGGCTTCAGTGTCGCCGCCATCTTTGTTGATGTGTCAGCTCCGCAGGGGTTTGGGGAAACGGCCGCTGAGTGAGGCGTCGGCTGTGTTTCTCACCGCGGTCTTTTCCTCCCACTCTTGGCTGGTTGGACCCCGCTATGGAAAAGTTGGCCCCTGAGCCAGAGCTCCAGCAGCCTTGTTAGGGCGTGGCCTGAGGCTTGGATAAGTGGGGTAAGTGTCTGAGGGGTACTCGGGGCACACCGGTGAGTCGCGGTGGCGGTGCGGTGGGGC	aattggatccGCTGATTGGTTCCTCCAGGGAGCCCCCGCCCCCTCAGCTGTAACCGGGCCGGCTTCAGTGTCGCCGCCATCTTTGTTGATGTGTCAGCTCCGCAGGGGTTTGGGGAAACGGCCGCTGAGTGAGGCGTCGGCTGTGTTTCTCACCGCGGTCTTTTCCTCCCACTCTTGGCTGGTTGGACCCCGCTATGGAAAAGTTGGCCCCTGAGCCAGAGCTCCAGCAGCCTGAATTCGATCCGCGGCCGCGAAGGATCTGCGATCGCTCCGGTGCCCGTCAGTGGGCAGAGCGCACATCGCCCACAGTCCCCGAGAAGTTGGGGGGAGGGGTCGGCAATTGAACGG		1110000000
hsa-mir-2113	cccttagtgcctactttcttatgtgtatggatgaagagtgttcaaaacaatttgtcatatgcacagaaatacaaaagatgaaacctaaagagattatacattagtctcttaagagtaaaactgacggagagaagcagtatacctttcacaGAGGCAGATATTTTCAAAGCAATGTGTGACAGGTACAGGGACAAATCCCGTTAATAAGTAAGAGGATTTGTGCTTGGCTCTGTCACATGCCACTTTGAAAACCTACCCTCaaactgtctataaattttcatgcccatctttttctccttactctttccagagcatctgattg	aattggatccCCCTTAGTGCCTACTTTCTTATGTGTATGGATGAAGAGTGTTCAAAACAATTTGTCATATGCACAGAAATACAAAAGATGAAACCTAAAGAGATTATACATTAGTCTCTTAAGAGTAAAACTGACGGAGAGAAGCAGTATACCTTTCACAGAGGCAGATATTTTCAAAGCAATGTGTGACAGGTACAGGGACAAATCCCGTTAATAAGTAAGAGGATTTGTGCTTGGCTCTGTCACATGCCACTTTGAAAACCTACCCTCAAACTGTCTATAAATTTTCATGCCCATCTTTTTCTCCTTACTCTTTCCAGAGCATCTGATTGGAATTC		719000000
hsa-mir-212	GCCGGGGCAGCCGGGGCGACCGGGGCACCCCGCCCGGACAGCGCGCCGGCACCTTGGCTCTAGACTGCTTACTGCCCGGGCCGCCCTCAGTAACAGTCTCCAGTCACGGCCACCGACGCCTGGCCCCGCCCCAGGACCGCGGCCCCGGCC	AATTCGCCGGGGCAGCCGGGGCGACCGGGGCACCCCGCCCGGACAGCGCGCCGGCACCTTGGCTCTAGACTGCTTACTGCCCGGGCCGCCCTCAGTAACAGTCTCCAGTCACGGCCACCGACGCCTGGCCCCGCCCCAGGACCGCGGCCCCGGCCGGATCCGCGGCCGCGAAGGATCTGCGATCGCTCCGGTGCCCGTCAGTGGGCAGAGCGCACATCGCCC		1180000000
hsa-mir-214	aaacaggctgattgtatctgtctatgagcaaaggaaacctgaaggaaccaagGGCCTGGCTGGACAGAGTTGTCATGTGTCTGCCTGTCTACACTTGCTGTGCAGAACATCCGCTCACCTGTACAGCAGGCACAGACAGGCAGTCACATGACAACCCAGCCTgaatgacaaccagccattgaaagaaagcagccctcac	AATTGGATCCAAACAGGCTGATTGTATCTGTCTATGAGCAAAGGAAACCTGAAGGAACCAAGGGCCTGGCTGGACAGAGTTGTCATGTGTCTGCCTGTCTACACTTGCTGTGCAGAACATCCGCTCACCTGTACAGCAGGCACAGACAGGCAGTCACATGACAACCCAGCCTGAATGACAACCAGCCATTGAAAGAAAGCAGCCCTCACGAATTCGATCCGCGGCCGCGAAGGATCTGCGATCGCTCCGGTGCCCGTCAGTGGGCAGAGCGCACATCGCCCA		9900000000
hsa-mir-215	ctctcatttgattccagcagaaaaaaagattttcagcctgttttataaaattaacaaatgattaagaattaatatcaattttcttaaattcaagttttgtaacaccaaaaagatccaataatggaagaggattaaagtcATCATTCAGAAATGGTATACAGGAAAATGACCTATGAATTGACAGACAATATAGCTGAGTTTGTCTGTCATTTCTTTAGGCCAATATTCTGTATGACTGTGCTACTTCAAtatcagaaatcgactaacaccacgcaaccaacgcaatggcaggtacacagaag	AATTGGATCCCTCTCATTTGATTCCAGCAGAAAAAAAGATTTTCAGCCTGTTTTATAAAATTAACAAATGATTAAGAATTAATATCAATTTTCTTAAATTCAAGTTTTGTAACACCAAAAAGATCCAATAATGGAAGAGGATTAAAGTCATCATTCAGAAATGGTATACAGGAAAATGACCTATGAATTGACAGACAATATAGCTGAGTTTGTCTGTCATTTCTTTAGGCCAATATTCTGTATGACTGTGCTACTTCAATATCAGAAATCGACTAACACCACGCAACCAACGCAATGGCAGGTACACAGAAGGAATTCGATCCGCGGCCGCGAAGGATCTGCGATCGCTCCGGTGCCCGTCAGTGGGCAGAGCGCACATCGCCCA		185000000
hsa-mir-216a	gcctctgctcatacactttctcttgcaggtctaacacgGATGGCTGTGAGTTGGCTTAATCTCAGCTGGCAACTGTGAGATGTTCATACAATCCCTCACAGTGGTCTCTGGGATTATGCTAAACAGAGCAATTTCCTAGCCCTCACGAatcaaaagacttgcatggcaaccaaaattaaacaccaaatttctatttcatgaccaagacggggggaaaagtttcgatggttactgtttcatgc	AATTGGATCCGCCTCTGGCTCAAATTTCTCTTGCAGGTCTAACACGGATGGCTGTGAGTTGGCTTAATCTCAGCTGGCAACTGTGAGATGTTCATACAATCCCTCACAGTGGTCTCTGGGATTATGCTAAACAGAGCAATTTCCTAGCCCTCACGAATCAAAAGACTTGCATGGCAACCAAAATTAAATACCAAATTTCTATTTCATGACCAAGACGGGGGGAAAAGTTTCGATGGTTACTGTTTCATGCGAATTCGATCCGCGGCCGCGAAGGATCTGCGATCGCTCCGGTGCCCGTCAGTGGGCAGAGCGCACATCGCCCA		138000000
hsa-mir-216b	gcaagaccagaaagatcactgtagaatgacgacaacttttttctatcttaagtacaaCTTCAAAGTGGCAGACTGGAAAATCTCTGCAGGCAAATGTGATGTCACTGAGGAAATCACACACTTACCCGTAGAGATTCTACAGTCTGACATCTTCAAGcatcgaaccatttcatcaactatgcttttgttataagcagttctttggcctggaataaa	AATTGGATCCGCAAGACCAGAAAGATCACTGTAGAATGACGACAACTTTTTTCTATCTTAAGTACAACTTCAAAGTGGCAGACTGGAAAATCTCTGCAGGCAAATGTGATGTCACTGAGGAAATCACACACTTACCCGTAGAGATTCTACAGTCTGACATCTTCAAGCATCGAACCATTTCATCAACTATGCTTTTGTTATAAGCAGTTCTTTGGCCTGGAATAAAGAATTCGATCCGCGGCCGCGAAGGATCTGCGATCGCTCCGGTGCCCGTC		5520000000
hsa-mir-217	agagaataaagttgttgcatttggaaataaatgatatttAGTATAATTATTACATAGTTTTTGATGTCGCAGATACTGCATCAGGAACTGATTGGATAAGAATCAGTCACCATCAGTTCCTAATGCATTGCCTTCAGCATCTAAACAAGcaccagtaaatacctcaagttagatttgctgtgatgtgttcatggtc	AATTGGATCCAGAGAATAAAGTTGTTGCATTTGGAAATAAATGATATTTAGTATAATTATTACATAGTTTTTGATGTCGCAGATACTGCATCAGGAACTGATTGGATAAGAATCAGTCACCATCAGTTCCTAATGCATTGCCTTCAGCATCTAAACAAGCACCAGTAAATACCTCAAGTTAGATTTGCTGTGATGTGTTCATGGTCGAATTCGATCCGCGGCCGCGAAGGATCTGCGATCGCTCCGGTGCCCGTCAGTGGGCAGAGCGCACATCGCCC		260000000
hsa-mir-218-1	cctcttggtcttacctttggcctagtggttggtgtaGTGATAATGTAGCGAGATTTTCTGTTGTGCTTGATCTAACCATGTGGTTGCGAGGTATGAGTAAAACATGGTTCCGTCAAGCACCATGGAACGTCACGCAGCTTTCTACAgcatgacaagctgctgaggcttaaatcaggattttcctgtctctttctacaaaatcaaaatgaaaaaagagggctttttaggcatctccgagattatgtgagagggaga	aattggatccCCTCTTGGTCTTACCTTTGGCCTAGTGGTTGGTGTAGTGATAATGTAGCGAGATTTTCTGTTGTGCTTGATCTAACCATGTGGTTGCGAGGTATGAGTAAAACATGGTTCCGTCAAGCACCATGGAACGTCACGCAGCTTTCTACAGCATGACAAGCTGCTGAGGCTTAAATCAGGATTTTCCTGTCTCTTTCTACAAAATCAAAATGAAAAAAGAGGGCTTTTTAGGCATCTCCGAGATTATGTGAGAGGGAGAGAATTCGATCCGCGGCCGCGAAGGATCTGCGATCGCTCCGGTGCCCGTCAGTGGGCAGAGCGCACATCGCCCACAGTCCCCGAGAAGTTGGGGGGAGGGGTCGGCAATTGAAGG		344000000
hsa-mir-218-2	ctcctgtcctctctctgacgctgcttcctgaccttgactctGACCAGTCGCTGCGGGGCTTTCCTTTGTGCTTGATCTAACCATGTGGTGGAACGATGGAAACGGAACATGGTTCTGTCAAGCACCGCGGAAAGCACCGTGCTCTCCTGCAgcatggcccgccaccgccgccaccaccgctggacacctctcctctgct	aattggatccCTCCTGTCCTCTCTCTGACGCTGCTTCCTGACCTTGACTCTGACCAGTCGCTGCGGGGCTTTCCTTTGTGCTTGATCTAACCATGTGGTGGAACGATGGAAACGGAACATGGTTCTGTCAAGCACCGCGGAAAGCACCGTGCTCTCCTGCAGCATGGCCCGCCACCGCCGCCACCACCGCTGGACACCTCTCCTCTGCTGAATTCGATCCGCGGCCGCGAAGGATCTGCGATCGCTCCGGTGCCCGTCAGTGGGCAGAGCGCACATCGCCCACAGTCCCCGAGAAGTTGGGGGGAGGGGTCGGCAATTGAAGG		128000000
hsa-mir-219-1	cttgtgtatgtccctgtttccgcgtggtgtctccattccccctttcctcccgtgcgcctccctccCTTCCCCGCCCCGGGCCGCGGCTCCTGATTGTCCAAACGCAATTCTCGAGTCTATGGCTCCGGCCGAGAGTTGAGTCTGGACGTCCCGAGCCGCCGCCCCCAAACCTCGAGCGGGAGAGCgggtcggagggtctagggagagccaaagcagagg	aattggatccCTTGTGTATGTCCCTGTTTCCGCGTGGTGTCTCCATTCCCCCTTTCCTCCCGTGCGCCTCCCTCCCTTCCCCGCCCCGGGCCGCGGCTCCTGATTGTCCAAACGCAATTCTCGAGTCTATGGCTCCGGCCGAGAGTTGAGTCTGGACGTCCCGAGCCGCCGCCCCCAAACCTCGAGCGGGAGAGCGGGTCGGAGGGTCTAGGGAGAGCCAAAGCAGAGGGAATTCGATCCGCGGCCGCGAAGGATCTGCGATCGCTCCGGTGCCCGTCAGTGGGCAGAGCGCACATCGCCCACAGTCCCCGAGAAGTTGGGGGGAGGGGTCGGCAATTGAAGG		588000000
hsa-mir-22	ttcccttaggagcctgttcctctcacgccctcacctGGCTGAGCCGCAGTAGTTCTTCAGTGGCAAGCTTTATGTCCTGACCCAGCTAAAGCTGCCAGTTGAAGAACTGTTGCCCTCTGCCcctggcttcgaggaggaggaggagctgctttccccatcatctggaaggtgacagaaa	AATTGGATCCTTCCCTTAGGAGCCTGTTCCTCTCACGCCCTCACCTGGCTGAGCCGCAGTAGTTCTTCAGTGGCAAGCTTTATGTCCTGACCCAGCTAAAGCTGCCAGTTGAAGAACTGTTGCCCTCTGCCCCTGGCTTCGAGGAGGAGGAGGAGCTGCTTTCCCCATCATCTGGAAGGTGACAGAAAGAATTCGATCCGCGGCCGCGAAGGATCTGCGATCGCTCCGGTGCCCGTC		246000000
hsa-mir-220a	gatgcagtaggtctcattcgtattctccaccagctggtgcacaGACAGTGTGGCATTGTAGGGCTCCACACCGTATCTGACACTTTGGGCGAGGGCACCATGCTGAAGGTGTTCATGATGCGGTCTGGGAACTCCTCACGGATCTTACTGATGagcagtgtgcccatcccggaccccgtgccaccccccagcaagtgcgtcagctggaagccttgaaggcagtcgcagttctag	AATTGGATCCGATGCAGTAGGTCTCATTCGTATTCTCCACCAGCTGGTGCACAGACAGTGTGGCATTGTAGGGCTCCACACCGTATCTGACACTTTGGGCGAGGGCACCATGCTGAAGGTGTTCATGATGCGGTCTGGGAACTCCTCACGGATCTTACTGATGAGCAGTGTGCCCATCCCGGACCCCGTGCCACCCCCCAGCAAGTGCGTCAGCTGGAAGCCTTGAAGGCAGTCGCAGTTCTAGGAATTCGATCCGCGGCCGCGAAGGATCTGCGATCGCTCCGGTGCCCGTCAGTGGCAGAGCGCACATCGCCC		984000000
hsa-mir-220b	tcatccgtattctccaccagctggtgcacagacagcgtggcgTTGTAGGGCTCCACCACCGTGTCTGACACTTTGGGCGAGGGCACCACGCTGAAGGTGTTCATGATGCGGTCTGGGAACTCCTCGCGGatcttactgatgagcagcgtgcccattccggaccccgtgccaccccccagcgagtgggtcagctggaag	AATTGGATCCTCATCCGTATTCTCCACCAGCTGGTGCACAGACAGCGTGGCGTTGTAGGGCTCCACCACCGTGTCTGACACTTTGGGCGAGGGCACCACGCTGAAGGTGTTCATGATGCGGTCTGGGAACTCCTCGCGGATCTTACTGATGAGCAGCGTGCCCATTCCGGACCCCGTGCCACCCCCCAGCGAGTGGGTCAGCTGGAAGGAATTCGATCCGCGGCCGCGAAGGATCTGCGATCGCTCCGGTGCCCGTCAGTGGGCAGAGCGCACATCGCCCA		214000000
hsa-mir-220c	ctggcatgagggttatgagtggggcctcagttttcccatctgtaaaatgggcattgtaaCACTGGGACCACACAGGGCTGTTGTGAAGACTCAGTGAGCTCATCCCCACACAGCCTTCAGCACAGGGCCTGGCTCAGGGCAGatgctcaggaagctcatcattattatcattcctcacccatcccctcccttgctagcattcgagttt	AATTGGATCCCTGGCATGAGGGTTATGAGTGGGGCCTCAGTTTTCCCATCTGTAAAATGGGCATTGTAACACTGGGACCACACAGGGCTGTTGTGAAGACTCAGTGAGCTCATCCCCACACAGCCTTCAGCACAGGGCCTGGCTCAGGGCAGATGCTCAGGAAGCTCATCATTATTATCATTCCTCACCCATCCCCTCCCTTGCTAGCATTCGAGTTTGAATTCGATCCGCGGCCGCGAAGGATCTGCGATCGCTCCGGTGCCCGTCAGTGGGCAGAGCG		99900000
hsa-mir-221	gaatgcagtaggcagttgtgttgaaatagtatgtgagaattacttgcaaGCTGAACATCCAGGTCTGGGGCATGAACCTGGCATACAATGTAGATTTCTGTGTTCGTTAGGCAACAGCTACATTGTCTGCTGGGTTTCAGGCTACCTGGAAACATGTTCTCCATTGGCTgtctcaccaatgctacccctataatgtttctgaataactgttttccaggaggtataaaccagtgga	AATTGGATCCGAATGCAGTAGGCAGTTGTGTTGAAATAGTATGTGAGAATTACTTGCAAGCTGAACATCCAGGTCTGGGGCATGAACCTGGCATACAATGTAGATTTCTGTGTTCGTTAGGCAACAGCTACATTGTCTGCTGGGTTTCAGGCTACCTGGAAACATGTTCTCCATTGGCTGTCTCACCAATGCTACCCCTATAATGTTTCTGAATAACTGTTTTCCAGGAGGTATAAACCAGTGGAGAATTCGATCCGCGGCCGCGAAGGATCTGCGATCGCTCCGGTGCCCGTCAGTGGCAGAGCGCACATCGCCCA		228000000
hsa-mir-222	aatgtcaattcatgatccaaagaaaatgtgcaattgaaatctgatatcttcttttttcttccacagagcccctccccagaaggcaaaggatcacccaGCTGCTGGAAGGTGTAGGTACCCTCAATGGCTCAGTAGCCAGTGTAGATCCTGTCTTTCGTAATCAGCAGCTACATCTGGCTACTGGGTCTCTGATGGCATCTTCTAGCTtctgcttcagtgtcctgagagagattattgggcagtct	AATTGGATCCAATGTCAATTCATGATCCAAAGAAAATGTGCAATTGAAATCTGATATCTTCTTTTTTCTTCCACAGAGCCCCTCCCCAGAAGGCAAAGGATCACCCAGCTGCTGGAAGGTGTAGGTACCCTCAATGGCTCAGTAGCCAGTGTAGATCCTGTCTTTCGTAATCAGCAGCTACATCTGGCTACTGGGTCTCTGATGGCATCTTCTAGCTTCTGCTTCAGTGTCCTGAGAGAGATTATTGGGCAGTCTGAATTCGATCCGCGGCCGCGA		3550000000
hsa-mir-223	tcccaggaagatctcacttccccacagaagctcttggCCTGGCCTCCTGCAGTGCCACGCTCCGTGTATTTGACAAGCTGAGTTGGACACTCCATGTGGTAGAGTGTCAGTTTGTCAAATACCCCAAGTGCGGCACATGCTTACCAGctctaggccagggcagatgggatatgacgaatgga	aattggatccTCCCAGGAAGATCTCACTTCCCCACAGAAGCTCTTGGCCTGGCCTCCTGCAGTGCCACGCTCCGTGTATTTGACAAGCTGAGTTGGACACTCCATGTGGTAGAGTGTCAGTTTGTCAAATACCCCAAGTGCGGCACATGCTTACCAGCTCTAGGCCAGGGCAGATGGGATATGACGAATGGAGAATTCGATCCGCGGCCGCGAAGGATCTGCGATCGCTCCGGTGCCCGTCAGTGGGCAGAGCGCACATCGCCCACAGTCCCCGAGAAGTTGGGGGGAGGGGTCGGCAATTGACG		3010000000
hsa-mir-224	tgctcttctgccagctaaccatgggcctgcctcttggttttctgcacctcagcttttcccggataggtggggacccatcatcaaaagtgacagagaagataaggcccagGGGCTTTCAAGTCACTAGTGGTTCCGTTTAGTAGATGATTGTGCATTGTTTCAAAATGGTGCCCTAGTGACTACAAAGCCCcagagccagcatcatcatcaaagcaatgacagtaggtaagcaccagacctccttg	AATTGGATCCTGCTCTTCTGCCAGCTAACCATGGGCCTGCCTCTTGGTTTTCTGCACCTCAGCTTTTCCCGGATAGGTGGGGACCCATCATCAAAAGTGACAGAGAAGATAAGGCCCAGGGGCTTTCAAGTCACTAGTGGTTCCGTTTAGTAGATGATTGTGCATTGTTTCAAAATGGTGCCCTAGTGACTACAAAGCCCCAGAGCCAGCATCATCATCAAAGCAATGACAGTAGGTAAGCACCAGACCTCCTTGGAATTCGATCCGCGGCCGCGAAGGATCTGCGATCGCTCCGGTGCCCGTCAGTGGGCAGAGCGCACATCGCCCA		872000000
hsa-mir-23a	cctcctttgctctctctctctttctcccctccaggtgccagcctctggccccgcccggtgcccccctcacccctgtgccacGGCCGGCTGGGGTTCCTGGGGATGGGATTTGCTTCCTGTCACAAATCACATTGCCAGGGATTTCCAACCGACCctgagctctgccaccgaggatgctgcccggggacggggtggcagagaggccccgaagcctgtgcctggcctgaggagcagggcttagct	AATTGGATCCCCTCCTTTGCTCTCTCTCTCTTTCTCCCCTCCAGGTGCCAGCCTCTGGCCCCGCCCGGTGCCCCCCTCACCCCTGTGCCACGGCCGGCTGGGGTTCCTGGGGATGGGATTTGCTTCCTGTCACAAATCACATTGCCAGGGATTTCCAACCGACCCTGAGCTCTGCCACCGAGGATGCTGCCCGGGGACGGGGTGGCAGAGAGGCCCCGAAGCCTGTGCCTGGCCTGAGGAGCAGGGCTTAGCTGAATTCGATCCGCGGCCGCGAAGGATCTGCGATCGCTCCGGTGCCCGTCAGTGGGCAGAGCGCACATCGCC		501000000
hsa-mir-23b	ctagcataacaggcgtgaaggcggcagtgtcgccggcgtccttccgcggaagcccagtgtgtgcagacagcacggggtggcgctgctCTCAGGTGCTCTGGCTGCTTGGGTTCCTGGCATGCTGATTTGTGACTTAAGATTAAAATCACATTGCCAGGGATTACCACGCAACCACGACCTTGGCtgctcctccagaaaccgtggtcgcgctcactgcagattggagaacag	AATTGGATCCCTAGCATAACAGGCGTGAAGGCGGCAGTGTCGCCGGCGTCCTTCCGCGGAAGCCCAGTGTGTGCAGACAGCACGGGGTGGCGCTGCTCTCAGGTGCTCTGGCTGCTTGGGTTCCTGGCATGCTGATTTGTGACTTAAGATTAAAATCACATTGCCAGGGATTACCACGCAACCACGACCTTGGCTGCTCCTCCAGAAACCGTGGTCGCGCTCACTGCAGATTGGAGAACAGGAATTCGATCCGCGGCCGCGAAGGATCTGCGATCGCTCCGGTGCCCGTCAGTGGGCAGAGCGCACATCGCCCA		1090000000
hsa-mir-24-1	ctctcttgtatttgcagtccaggccttcgcgtctcctgcgccagcagacggtgcccacggagctcccagctgaggcgctgcttctccgggctgtcgattggacccgccCTCCGGTGCCTACTGAGCTGATATCAGTTCTCATTTTACACACTGGCTCAGTTCAGCAGGAACAGGAGtcgagcccttgagcaaaaagccttcgtgtctgtaagtgcc	AATTGGATCCCTCTCTTGTATTTGCAGTCCAGGCCTTCGCGTCTCCTGCGCCAGCAGACGGTGCCCACGGAGCTCCCAGCTGAGGCGCTGCTTCTCCGGGCTGTCGATTGGACCCGCCCTCCGGTGCCTACTGAGCTGATATCAGTTCTCATTTTACACACTGGCTCAGTTCAGCAGGAACAGGAGTCGAGCCCTTGAGCAAAAAGCCTTCGTGTCTGTAAGTGCCGAATTCGATCCGCGGCCGCGAAGGATCTGCGATCGCTCCGGTGCCCGTCAGTGGGCAGAGCGCACATCGCC		220000000
hsa-mir-24-2	tcgtgttcacagtggctaagttccgccccccaggccctcacctcctctggccttgccgcctgtcccctgctgccgcctgtctgcctgccatcctgctgcctggcctccctgggCTCTGCCTCCCGTGCCTACTGAGCTGAAACACAGTTGGTTTGTGTACACTGGCTCAGTTCAGCAGGAACAGGGgtcaagcccccttggagcctgcagcccctgccttccctgggtgggctgatgcttggagcagagatg	AATTGGATCCTCGTGTTCACAGTGGCTAAGTTCCGCCCCCCAGGCCCTCACCTCCTCTGGCCTTGCCGCCTGTCCCCTGCTGCCGCCTGTCTGCCTGCCATCCTGCTGCCTGGCCTCCCTGGGCTCTGCCTCCCGTGCCTACTGAGCTGAAACACAGTTGGTTTGTGTACACTGGCTCAGTTCAGCAGGAACAGGGGTCAAGCCCCCTTGGAGCCTGCAGCCCCTGCCTTCCCTGGGTGGGCTGATGCTTGGAGCAGAGATGGAATTCGATCCGCGGCCGCGAAGGATCTGCGATCGCTCCGGTGCCCGTCAGTGGGCAGAGCGCACATCGCCC		395000000
hsa-mir-25	tctggtctccctcacaggacagctgaactccgggactGGCCAGTGTTGAGAGGCGGAGACTTGGGCAATTGCTGGACGCTGCCCTGGGCATTGCACTTGTCTCGGTCTGACAGTGCCGGCCcaacactgcggatgctggggggaggggggattccactcctgttttgtgagtaggcgacccatg	AATTGGATCCTCTGGTCTCCCTCACAGGACAGCTGAACTCCGGGACTGGCCAGTGTTGAGAGGCGGAGACTTGGGCAATTGCTGGACGCTGCCCTGGGCATTGCACTTGTCTCGGTCTGACAGTGCCGGCCCAACACTGCGGATGCTGGGGGGAGGGGGGATTCCACTCCTGTTTTGTGAGTAGGCGACCCATGGAATTCGATCCGCGGCCGCGAAGGATCTGCGATCGCTCCGGTGCCCGTCAGTGGGCAGAGCGCACATCGCC		504000000
hsa-mir-26a-1	ggaatgaagccacaggagccaagagcaggaggaccaaggccctggcgaaggccGTGGCCTCGTTCAAGTAATCCAGGATAGGCTGTGCAGGTCCCAATGGGCCTATTCTTGGTTACTTGCACGGGGACGCgggcctggacgccggcatccgggctcaggacccccctctctgccagaggcaccaacaccagagttcacaaa	AATTGGATCCGGAATGAAGCCACAGGAGCCAAGAGCAGGAGGACCAAGGCCCTGGCGAAGGCCGTGGCCTCGTTCAAGTAATCCAGGATAGGCTGTGCAGGTCCCAATGGGCCTATTCTTGGTTACTTGCACGGGGACGCGGGCCTGGACGCCGGCATCCGGGCTCAGGACCCCCCTCTCTGCCAGAGGCACCAACACCAGAGTTCACAAAGAATTCGATCCGCGGCCGCGAAGGATCTGCGATCGCTCCGGTGCCCGTCAGTGGGCAGAGCGCACATCGCCCA		37600000
hsa-mir-26a-1	ggaatgaagccacaggagccaagagcaggaggaccaaggccctggcgaaggccGTGGCCTCGTTCAAGTAATCCAGGATAGGCTGTGCAGGTCCCAATGGGCCTATTCTTGGTTACTTGCACGGGGACGCgggcctggacgccggcatccgggctcaggacccccctctctgccagaggcaccaacaccagagttcacaaa	AATTGGATCCGGAATGAAGCCACAGGAGCCAAGAGCAGGAGGACCAAGGCCCTGGCGAAGGCCGTGGCCTCGTTCAAGTAATCCAGGATAGGCTGTGCAGGTCCCAATGGGCCTATTCTTGGTTACTTGCACGGGGACGCGGGCCTGGACGCCGGCATCCGGGCTCAGGACCCCCCTCTCTGCCAGAGGCACCAACACCAGAGTTCACAAAGAATTCGATCCGCGGCCGCGAAGGATCTGCGATCGCTCCGGTGCCCGTCAGTGGGCAGAGCGCACATCGCC		392000000
hsa-mir-26a-2	aaagtcacttctccctggtgcaattcattacctaatcatgacctggacagactgtcctgtcggagccaaggacagaaagctcccatagaGGCTGTGGCTGGATTCAAGTAATCCAGGATAGGCTGTTTCCATCTGTGAGGCCTATTCTTGATTACTTGTTTCTGGAGGCAGCTgatggtccgccgccggaaacagagatggctcctg	aattggatccAAAGTCACTTCTCCCTGGTGCAATTCATTACCTAATCATGACCTGGACAGACTGTCCTGTCGGAGCCAAGGACAGAAAGCTCCCATAGAGGCTGTGGCTGGATTCAAGTAATCCAGGATAGGCTGTTTCCATCTGTGAGGCCTATTCTTGATTACTTGTTTCTGGAGGCAGCTGATGGTCCGCCGCCGGAAACAGAGATGGCTCCTGGAATTCGATCCGCGGCCGCGAAGGATCTGCGATCGCTCCGGTGCCCGTCAGTGGGCAGAGCGCACATCGCCCACAGTCCCCGAGAAGTTGGGGGGAGGGGTCGGCAATTGAGG		1270000000
hsa-mir-26b	gggctcctcctctaggctcccccgtgctgtgctCCCTCGCCCCACCCTGCCCGGGACCCAGTTCAAGTAATTCAGGATAGGTTGTGTGCTGTCCAGCCTGTTCTCCATTACTTGGCTCGGGGACCGGTGCCCTGCAGCCTTGGGGTGAGGGggctgcccctggattcctgcactaggctgaggttgaggcaggggaagggattgggaattagggacctc	aattggatccGGGCTCCTCCTCTAGGCTCCCCCGTGCTGTGCTCCCTCGCCCCACCCTGCCCGGGACCCAGTTCAAGTAATTCAGGATAGGTTGTGTGCTGTCCAGCCTGTTCTCCATTACTTGGCTCGGGGACCGGTGCCCTGCAGCCTTGGGGTGAGGGGGCTGCCCCTGGATTCCTGCACTAGGCTGAGGTTGAGGCAGGGGAAGGGATTGGGAATTAGGGACCTCGAATTCGATCCGCGGCCGCGAAGGATCTGCGATCGCTCCGGTGCCCGTCAGTGGGCAGAGCGCACATCGCCCACAGTCCCCGAGAAGTTGGGGGGAGGGGTCGGCAATTGAACGG		154000000
hsa-mir-27a	cctgtcacaaatcacattgccagggatttccaaccgaccctgagctctgccaccgaggatgctgcccggggacggggtggcagagaggccccgaagcctgtgcctggcCTGAGGAGCAGGGCTTAGCTGCTTGTGAGCAGGGTCCACACCAAGTCGTGTTCACAGTGGCTAAGTTCCGCCCCCCAGgccctcacctcctctggccttgccgcctgtcccctgctgccgcctgtctgcctgccatcctgctgcctggcctccctgggctctgcctcccgtgcctactgagctgaaacaca	AATTGGATCCCCTGTCACAAATCACATTGCCAGGGATTTCCAACCGACCCTGAGCTCTGCCACCGAGGATGCTGCCCGGGGACGGGGTGGCAGAGAGGCCCCGAAGCCTGTGCCTGGCCTGAGGAGCAGGGCTTAGCTGCTTGTGAGCAGGGTCCACGCCAAGTCGTGTTCACAGTGGCTAAGTTCCGCCCCCCAGGCCCTCACCTCCTCTGGCCTTGCCGCCTGTCCCCTGCTGCCGCCTGTCTGCCTGCCATCCTGCTGCCTGGCCTCCCTGGGCTCTGCCTCCCGTGCCTACTGAGCTGAAACACAGAATTCGATCCGCGGCCGCGAAGGATCTGCGATCGCTCCGGTGCCCGTCAGTGGGCAGAGCGCACATCGCCC		900000000
hsa-mir-27b	cagctgaggaagatgctcaccggtcaccgtccctttatttatGCCCAGCGATGACCTCTCTAACAAGGTGCAGAGCTTAGCTGATTGGTGAACAGTGATTGGTTTCCGCTTTGTTCACAGTGGCTAAGTTCTGCACCTGAAGAGAAGGTGAGATGGGgacagttaagttggagccgctggggcagaggccgttgctgacgggccggccgctgctgcacagtcagcttgggtgcggagcgcgatcctggaggatgagagaccacttgaccc	aattggatcccagctgaggaagatGCTCACCGGTCACCGTCCCTTTATTTATGCCCAGCGATGACCTCTCTAACAAGGTGCAGAGCTTAGCTGATTGGTGAACAGTGATTGGTTTCCGCTTTGTTCACAGTGGCTAAGTTCTGCACCTGAAGAGAAGGTGAGATGGGGACAGTTAAGTTGGAGCCGCTGGGGCAGAGGCCGTTGCTGACGGGCCGGCCGCTGCTGCACAGTCAGCTTGGGTGCGGAGCGCGATCCTGGAGGATGAGAGACCACTTGACCCGAATTCGATCCGCGGCCGCGAAGGATCTGCGATCGCTCCGGTGCCCGTCAGTGGGCAGAGCGCACATCGCCCACAGTCCCCGAGAAGTTGGGGGGAGGGGTCGGCAATTGAACGG		425000000
hsa-mir-28	catgcttgatgctgaagatacaagaaaaaatttaaaatGGTCCTTGCCCTCAAGGAGCTCACAGTCTATTGAGTTACCTTTCTGACTTTCCCACTAGATTGTGAGCTCCTGGAGGGCAGGCACTttcgttcatctgaaaaagagcttaaatttcagtgttaatcctagattacaatcccgcc	AATTGGATCCCATGCTTGATGCTGAAGATACAAGAAAAAATTTAAAATGGTCCTTGCCCTCAAGGAGCTCACAGTCTATTGAGTTACCTTTCTGACTTTCCCACTAGATTGTGAGCTCCTGGAGGGCAGGCACTTTCGTTCATCTGAAAAAGAGCTTAAATTTCAGTGTTAATCCTAGATTACAATCCCGCCGAATTCGATCCGCGGCCGCGAAGGATCTGCGATCGCTCCGGTGC		404000000
hsa-mir-296	ggagggaagatcctgagtgaaattgtgaaatcaggcccagcctcATGTGGGAGGTGAGGAGAAAGGACCCTTCCAGAGGGCCCCCCCTCAATCCTGTTGTGCCTAATTCAGAGGGTTGGGTGGAGGCTCTCCTGAAGGGCTCTGAAGAGCGCTGCACCCGCAgctgtgtgccaggagtggagacaggacagtcgatacaagaggg	AATTGGATCCGGAGGGAAGATCCTGAGTGAAATTGTGAAATCAGGCCCAGCCTCATGTGGGAGGTGAGGAGAAAGGACCCTTCCAGAGGGCCCCCCCTCAATCCTGTTGTGCCTAATTCAGAGGGTTGGGTGGAGGCTCTCCTGAAGGGCTCTGAAGAGCGCTGCACCCGCAGCTGTGTGCCAGGAGTGGAGACAGGACAGTCGATACAAGAGGGGAATTCGATCCGCGGCCGCGAAGGATCTGCGATCGCTCCGGTGCCCGTCAGTGGCAGAGCGCACATCGCC		4260000000
hsa-mir-297	CTACATACTTTATGAACATATGTATGTATGTGTGCATGTGCATGTATGTGTATATACATATATATGTATTATGTACTCATATATCAAGGAGATTTCATTTCTATTT	AATTCCTACATACTTTATGAACATATGTATGTATGTGTGCATGTGCATGTATGTGTATATACATATATATGTATTATGTACTCATATATCAAGGAGATTTCATTTCTATTTGGATCCGCGGCCGCGAAGGATCTGCGATCGCTCCGGTGCCCGTCAGTGGCAGAGCGCACATCGCCCA		1270000000
hsa-mir-298	catggacctgatgctagaggcctgtcagcactgggggacccgggagaagcagcTCAGGTCTTCAGCAGAAGCAGGGAGGTTCTCCCAGTGGTTTTCCTTGACTGTGAGGAACTAGCCTGCTGCTTTGCTCAGGAGTGAGCTgccggctcccctttgatgtgctgcgtctgttcaga	AATTGGATCCCATGGACCTGATGCTAGAGGCCTGTCAGCACTGGGGGACCCGGGAGAAGCAGCTCAGGTCTTCAGCAGAAGCAGGGAGGTTCTCCCAGTGGTTTTCCTTGACTGTGAGGAACTAGCCTGCTGCTTTGCTCAGGAGTGAGCTGCCGGCTCCCCTTTGATGTGCTGCGTCTGTTCAGAGAATTCGATCCGCGGCCGCGAAGGATCTGCGATCGCTCCGGTGCCCGTCAGTGGGCAGAGCGCACATCGCCC		758000000
hsa-mir-299	gacatgagccttcttccagccaccaccaccaccatcgtgCGGTACTTGAAGAAATGGTTTACCGTCCCACATACATTTTGAATATGTATGTGGGATGGTAAACCGCTTCTTGGTATCcagcccagccatccaaacctccctggagaaagcctggagtta	aattggatccGACATGAGCCTTCTTCCAGCCACCACCACCACCATCGTGCGGTACTTGAAGAAATGGTTTACCGTCCCACATACATTTTGAATATGTATGTGGGATGGTAAACCGCTTCTTGGTATCCAGCCCAGCCATCCAAACCTCCCTGGAGAAAGCCTGGAGTTAGAATTCGATCCGCGGCCGCGAAGGATCTGCGATCGCTCCGGTGCCCGTCAGTGGGCAGAGCGCACATCGCCCACAGTCCCCGAGAAGTTGGGGGGAGGGGTCGGCAATTGACG		2180000000
hsa-mir-29a	cccaatgtatgctggatttagtaagatttgggccctcccaaccctcacgaccttctgtgaccccttagaggATGACTGATTTCTTTTGGTGTTCAGAGTCAATATAATTTTCTAGCACCATCTGAAATCGGTTATaatgattggggaagagcaccatgatgctgactgctgagaggaaat	AATTGGATCCCCCAATGTATGCTGGATTTAGTAAGATTTGGGCCCTCCCAACCCTCACGACCTTCTGTGACCCCTTAGAGGATGACTGATTTCTTTTGGTGTTCAGAGTCAATATAATTTTCTAGCACCATCTGAAATCGGTTATAATGATTGGGGAAGAGCACCATGATGCTGACTGCTGAGAGGAAATGAATTCGATCCGCGGCCGCGAAGGATCTGCGATCGCTCCGGTGCCCGTCAGTGGGCAGAGCGCACATCGCCC		150000000
hsa-mir-29b-1	ttcctttctaggttgtcttgggtttattgtaagagagcattatgaagaaaaaaatagatcataaagcttCTTCAGGAAGCTGGTTTCATATGGTGGTTTAGATTTAAATAGTGATTGTCTAGCACCATTTGAAATCAGTGTTCTTGGGGGagaccagctgcgctgcactaccaacagcaaaagaagtgaatgggacagctct	AATTGGATCCTTCCTTTCTAGGTTGTCTTGGGTTTATTGTAAGAGAGCATTATGAAGAAAAAAATAGATCATAAAGCTTCTTCAGGAAGCTGGTTTCATATGGTGGTTTAGATTTAAATAGTGATTGTCTAGCACCATTTGAAATCAGTGTTCTTGGGGGAGACCAGCTGCGCTGCACTACCAACAGCAAAAGAAGTGAATGGGACAGCTCTGAATTCGATCCGCGGCCGCGAAGGATCTGCGATCGCTCCGGTGCCCGTCAGTGGGCAGAGCGCACATCGCCCA		150000000
hsa-mir-29b-2	tccgattgaatctcccttctttcttcattgagatcctcttCTTCTGGAAGCTGGTTTCACATGGTGGCTTAGATTTTTCCATCTTTGTATCTAGCACCATTTGAAATCAGTGTTTTAGGAGtaagaattgcagcacagccaagggtggactgcagaggaactg	aattggatccTCCGATTGAATCTCCCTTCTTTCTTCATTGAGATCCTCTTCTTCTGGAAGCTGGTTTCACATGGTGGCTTAGATTTTTCCATCTTTGTATCTAGCACCATTTGAAATCAGTGTTTTAGGAGTAAGAATTGCAGCACAGCCAAGGGTGGACTGCAGAGGAACTGGAATTCGATCCGCGGCCGCGAAGGATCTGCGATCGCTCCGGTGCCCGTCAGTGGGCAGAGCGCACATCGCCCACAGTCCCCGAGAAGTTGGGGGGAGGGGTCGGCAATTGAGG		981000000
hsa-mir-29c	actgtcgaggtgcagaccctgggagcaccactggcccATCTCTTACACAGGCTGACCGATTTCTCCTGGTGTTCAGAGTCTGTTTTTGTCTAGCACCATTTGAAATCGGTTATGATGTAGGGGGAaaagcagcagcctcgaagcctcatgccaactctgggcagcagcagcctgtggtttcctggaagatggatgggcagagaatag	AATTGGATCCACTGTCGAGGTGCAGACCCTGGGAGCACCACTGGCCCATCTCTTACACAGGCTGACCGATTTCTCCTGGTGTTCAGAGTCTGTTTTTGTCTAGCACCATTTGAAATCGGTTATGATGTAGGGGGAAAAGCAGCAGCCTCGAAGCCTCATGCCAACTCTGGGCAGCAGCAGCCTGTGGTTTCCTGGAAGATGGATGGGCAGAGAATAGGAATTCGATCCGCGGCCGCGAAGGATCTGCGATCGCTCCGGTGCCCGTCAGTGGGCAGAGCGCACATCGCCC		253000000
hsa-mir-300	tggcaacttagtcacagaggaaatggccttcctgtcactgccatcattTGCTACTTGAAGAGAGGTAATCCTTCACGCATTTGCTTTACTTGCAATGATTATACAAGGGCAGACTCTCTCTGGGGAGCAAAtcctgcctgggaagccttcttgggaacaaggctgactccagcaacctgtta	AATTGGATCCTGGCAACTTAGTCACAGAGGAAATGGCCTTCCTGTCACTGCCATCATTTGCTACTTGAAGAGAGGTAATCCTTCACGCATTTGCTTTACTTGCAATGATTATACAAGGGCAGACTCTCTCTGGGGAGCAAATCCTGCCTGGGAAGCCTTCTTGGGAACAAGGCTGACTCCAGCAACCTGTTAGAATTCGATCCGCGGCCGCGAAGGATCTGCGATCGCTCCGGTGCCCGTCAGTGGGCAGAGCGCACATCGCC		1480000000
hsa-mir-301a	cttcaaccgatgcaagatgcttttgtgttcctttcctacttattACTGCTAACGAATGCTCTGACTTTATTGCACTACTGTACTTTACAGCTAGCAGTGCAATAGTATTGTCAAAGCATCTGAAAGCAGGatgcacgccagaattttgattcttaccttacatctttcttcgg	AATTGGATCCCTTCAACCGATGCAAGATGCTTTTGTGTTCCTTTCCTACTTATTACTGCTAACGAATGCTCTGACTTTATTGCACTACTGTACTTTACAGCTAGCAGTGCAATAGTATTGTCAAAGCATCTGAAAGCAGGATGCACGCCAGAATTTTGATTCTTACCTTACATCTTTCTTCGGGAATTCGATCCGCGGCCGCGAAGGATCTGCGATCGCTCCGGTGCCCGTCAGTGGGCAGAGC		252000000
hsa-mir-301b	catccatggttgagcttcccgccctgcgtgtattggGGGTGGTGGGGTCCCCCCTGCTGGCCGCAGGTGCTCTGACGAGGTTGCACTACTGTGCTCTGAGAAGCAGTGCAATGATATTGTCAAAGCATCTGGGACCAGCCTTGGGGATCTCCCTCCctataaccctcacctcccactccccaggcagggccccttgggcttgcaggccctcccctcccccctacccaattcgctccct	aattggatccCATCCATGGTTGAGCTTCCCGCCCTGCGTGTATTGGGGGTGGTGGGGTCCCCCCTGCTGGCCGCAGGTGCTCTGACGAGGTTGCACTACTGTGCTCTGAGAAGCAGTGCAATGATATTGTCAAAGCATCTGGGACCAGCCTTGGGGATCTCCCTCCCTACAACCCTCACCTCCCACTCCCCAGGCAGGGCCCCTTGGGCTTGCAGGCCCTCCCCTCCCCCCTACCCAATTCGCTCCCTGAATTCGATCCGCGGCCGCGAAGGATCTGCGATCGCTCCGGTGCCCGTCAGTGGGCAGAGCGCACATCGCCCACAGTCCCCGAGAAGTTGGGGGGAGGGG		649000000
hsa-mir-302a	catgtttcagtggaggtgtctccaagccagcacaccttttgttacaaaatttttttgttattgtgttttaaggttactaagcttgttacaggttaaaggattctaactttttccaagactgggctccCCACCACTTAAACGTGGATGTACTTGCTTTGAAACTAAAGAAGTAAGTGCTTCCATGTTTTGGTGATGGtaagtcttccttttacatttttattatttttttagaaaataactttattgtattgaccgcagc	AATTGGATCCCATGTTTCAGTGGAGGTGTCTCCAAGCCAGCACACCTTTTGTTACAAAATTTTTTTGTTATTGTGTTTTAAGGTTACTAAGCTTGTTACAGGTTAAAGGATTCTAACTTTTTCCAAGACTGGGCTCCCCACCACTTAAACGTGGATGTACTTGCTTTGAAACTAAAGAAGTAAGTGCTTCCATGTTTTGGTGATGGTAAGTCTTCCTTTTACATTTTTATTATTTTTTTAGAAAATAACTTTATTGTATTGACCGCAGCGAATTCGATCCGCGGCCGCGAAGGATCTGCGATCGCTCCGGTGCCCGTCAGTGGGCAGAGCGCACATCGCCC		642000000
hsa-mir-302b	gaacacgaatctttgggaactagttcaggaaggtaaaaaaatttttttcttctaaagttatgccattttgttttctttctcctcagctctaaatactctgaagtccaaagaagttgtatgttgggtggGCTCCCTTCAACTTTAACATGGAAGTGCTTTCTGTGACTTTAAAAGTAAGTGCTTCCATGTTTTAGTAGGAGTgaatccaatttacttctccaaaatagaacacgctaacctcatttgaaggga	AATTGGATCCGAACACGAATCTTTGGGAACTAGTTCAGGAAGGTAAAAAAATTTTTTTCTTCTAAAGTTATGCCATTTTGTTTTCTTTCTCCTCAGCTCTAAATACTCTGAAGTCCAAAGAAGTTGTATGTTGGGTGGGCTCCCTTCAACTTTAACATGGAAGTGCTTTCTGTGACTTTAAAAGTAAGTGCTTCCATGTTTTAGTAGGAGTGAATCCAATTTACTTCTCCAAAATAGAACACGCTAACCTCATTTGAAGGGAGAATTCGATCCGCGGCCGCGAAGGATCTGCGATCGCTCCGGTGCCCGTCAGTGGGCAGAGCGCACATCGCCCA		168000000
hsa-mir-302c	ggagtgaatccaatttacttctccaaaatagaacacgctaacctcatttgaagggatccCCTTTGCTTTAACATGGGGGTACCTGCTGTGTGAAACAAAAGTAAGTGCTTCCATGTTTCAGTGGAGGtgtctccaagccagcacaccttttgttacaaaatttttttgttattgtgttttaaggttactaagcttgttacaggttaaaggattctaactttttccaagactgggctccccaccacttaaacgtggatgtacttgct	AATTGGATCCCCTTTGCTTTAACATGGGGGTACCTGCTGTGTGAAACAAAAGTAAGTGCTTCCATGTTTCAGTGGAGGTGTCTCCAAGCCAGCACACCTTTTGTTACAAAATTTTTTTGTTATTGTGTTTTAAGGTTACTAAGCTTGTTACAGGTTAAAGGATTCTAACTTTTTCCAAGACTGGGCTCCCCACCACTTAAACGTGGATGTACTTGCTGAATTCGATCCGCGGCCGCGAAGGATCTGCGATCGCTCCGGTGCCCGTCAGTGGGCAGAGCGCACATCGCCC		309000000
hsa-mir-302d	tattgtattgaccgcagctcatatatttaagctttattttgtatttttacatctgttaaggggcccCCTCTACTTTAACATGGAGGCACTTGCTGTGACATGACAAAAATAAGTGCTTCCATGTTTGAGTGTGGtggttcctacctaatcagcaattgcgttaacgcccacactgtgtgcagttcttggctaca	AATTGGATCCTATTGTATTGACCGCAGCTCATATATTTAAGCTTTATTTTGTATTTTTACATCTGTTAAGGGGCCCCCTCTACTTTAACATGGAGGCACTTGCTGTGACATGACAAAAATAAGTGCTTCCATGTTTGAGTGTGGTGGTTCCTACCTAATCAGCAATTGAGTTAACGCCCACACTGTGTGCAGTTCTTGGCTACAGAATTCGATCCGCGGCCGCGAAGGATCTGCGATCGCTCCGGTGCCCGTCAGTGGGCAGAGCGCACATCGCCC		2760000000
hsa-mir-302e	TATTTAATATTGACATTACAAGTCCATTTCTGGAATCTGCCTGCCACAGAGGTTTGGTCCATCAGATAGTGTGGTTTCACAGTTAATAGAGTCTCTAGGCAGACTGCCTGGGTTTGAAACCTGGCTCTCCTAATTATTGGCTGTTTCACCTTGGGTAAGTGCTTCCATGCTTCAGTTTCCTTACTGGTAAGATGGATGTAGTAATAGCACCTACCTTATAGAATTATTTTGAGGAATCAATGAGTTATTATTTGTAAAGTGCTTAGAACAGCAACAGCTCCACAAATGGTCTCCTTCCCACTAATTCTGTAATAAAACAGCAAGTGCTGGGGGAAGGTGGGGGTGATGGGGGGCAAGAAAAGGAACCTGAAG	AATTGGATCCGTTTGAAACCTGGCTCTCCTAATTATTGGCTGTTTCACCTTGGGTAAGTGCTTCCATGCTTCAGTTTCCTTACTGGTAAGATGGATGTAGTAATAGCACCTACCTTATAGAATTATTTTGAGGAATCAATGAGTTATTATTTGTAAAGTGCTTAGAACAGCAACAGCTCGAATTCGATCCGCGGCCGCGAAGGATCTGCGATCGCTCCGGTGCCCGTCAGTGGGCAGAGCGCACATCGC		1920000000
hsa-mir-302f	TTCTGGAAATCTCCTGTGTTTATTTACTTAATTTGCTTTGTTTTATAGTTTACAAAAGGGCCATTGTAATATGGTATGAAGTTTGTATTCTTCAATAAAACTTAAATCACTAGTTATTCTCTAATACTATAATTGTCAATGATAATGTCTTCTGTGTAAACCTGGCAATTTTCACTTAATTGCTTCCATGTTTATAAAAGACATAAAAGATGATTAACATCTGGTCTACTGTGGAACAGGCCTTGGAAATTACTTAAATAACTTTCCGTTGATACCTTGGGCCATAATCACTAATGGCTTATATAACTTGCAAATGATTCAAATCATTTTATTCCACAAATATTTAGCAAA	AATTGGATCCGGGCCATTGTAATATGGTATGAAGTTTGTATTCTTCAATAAAACTTAAATCACTAGTTATTCTCTAATACTATAATTGTCAATGATAATGTCTTCTGTGTAAACCTGGCAATTTTCACTTAATTGCTTCCATGTTTATAAAAGACATAAAAGATGATTAACATCTGGTCTACTGTGGAACAGGCCTGAATTCGATCCGCGGCCGCGAAGGATCTGCGATCGCTCCGGTGCCCGTCAGTGGGCAGAGCGCACATCGCCCA		3610000000
hsa-mir-30a	caggttaacccaacagaaggctaaagaaggtatattgctgttgacagtgaGCGACTGTAAACATCCTCGACTGGAAGCTGTGAAGCCACAGATGGGCTTTCAGTCGGATGTTTGCAGCTGCctactgcctcggacttcaaggggctactttaggagcaattatcttgtttactaaaactgaataccttgctatctctttga	AATTGGATCCCAGGTTAACCCAACAGAAGGCTAAAGAAGGTATATTGCTGTTGACAGTGAGCGACTGTAAACATCCTCGACTGGAAGCTGTGAAGCCACAGATGGGCTTTCAGTCGGATGTTTGCAGCTGCCTACTGCCTCGGACTTCAAGGGGCTACTTTAGGAGCAATTATCTTGTTTACTAAAACTGAATACCTTGCTATCTCTTTGAGAATTCGATCCGCGGCCGCGAAGGATCTGCGATCGCTCCGGTGCCCGTCAGTGGGCAGAGCGCAC		268000000
hsa-mir-30b	gtgaatgctgtgcctgttctttttttcaacagagtcttacgtaaagaaccgtacaaacttagtaaagagtttaagtcctgctttaaACCAAGTTTCAGTTCATGTAAACATCCTACACTCAGCTGTAATACATGGATTGGCTGGGAGGTGGATGTTTACTTCAGCTGACTTGGAatgtcaaccaattaacattgataaaagatttggcaagaatagtatacagaggcttgaatttttaatgtaattaatgtaattaaaggtttgttggaaatgtgaga	AATTGGATCCGTGAATGCTGTGCCTGTTCTTTTTTTCAACAGAGTCTTACGTAAAGAACCGTACAAACTTAGTAAAGAGTTTAAGTCCTGCTTTAAACCAAGTTTCAGTTCATGTAAACATCCTACACTCAGCTGTAATACATGGATTGGCTGGGAGGTGGATGTTTACTTCAGCTGACTTGGAATGTCAACCAATTAACATTGATAAAAGATTTGGCAAGAATAGTATACAGAGGCTTGAATTTTTAATGTAATTAATGTAATTAAAGGTTTGTTGGAAATGTGAGAGAATTCGATCCGCGGCCGCGAAGGATCTGCGATCGCTCCGGTGCCCGTCAGTGGGCAGAGCGCACATCGCCCA		143000000
hsa-mir-30c-1	gttctgtgtcagtggtcaggggctgatcaaccctggaccctgtgggctataACCATGCTGTAGTGTGTGTAAACATCCTACACTCTCAGCTGTGAGCTCAAGGTGGCTGGGAGAGGGTTGTTTACTCCTTCTGCCATGGAaaacatcagctgaagaaggaacagtctccactccgc	AATTGGATCCGTTCTGTGTCAGTGGTCAGGGGCTGATCAACCCTGGACCCTGTGGGCTATAACCATGCTGTAGTGTGTGTAAACATCCTACACTCTCAGCTGTGAGCTCAAGGTGGCTGGGAGAGGGTTGTTTACTCCTTCTGCCATGGAAAACATCAGCTGAAGAAGGAACAGTCTCCACTCCGCGAATTCGATCCGCGGCCGCGAAGGATCTGCGATCGCTCCGGTGCCCGTCAGTGGGCAGAGCGCACATC		7280000000
hsa-mir-30c-2	atggtactgggtttcctgaggcttgtgctgctgactgccaaccccatcctagagagcactgagcgacAGATACTGTAAACATCCTACACTCTCAGCTGTGGAAAGTAAGAAAGCTGGGAGAAGGCTGTTTACTCTTTCTgccttggaagtcaactaaagagaaatggattttgaatatttctatgtcttagaattgatcctatcccgtgt	AATTGGATCCATGGTACTGGGTTTCCTGAGGCTTGTGCTGCTGACTGCCAACCCCATCCTAGAGAGCACTGAGCGACAGATACTGTAAACATCCTACACTCTCAGCTGTGGAAAGTAAGAAAGCTGGGAGAAGGCTGTTTACTCTTTCTGCCTTGGAAGTCAACTAAAGAGAAATGGATTTTGAATATTTCTATGTCTTAGAATTGATCCTATCCCGTGTGAATTCGATCCGCGGCCGCGAAGGATCTGCGATCGCTCCGGTGCCCGTCAGTGGGCAGAGCGCACATCGCC		211000000
hsa-mir-30d	tgaagatgatgactggcaacatttatgtctgttcctcctcttaaatttcttgttcagaaagtctGTTGTTGTAAACATCCCCGACTGGAAGCTGTAAGACACAGCTAAGCTTTCAGTCAGATGTTTGCTGCTACcggctattcacagacatcctcttgatataattctgtcccggagtggagttgaggaggcta	AATTGGATCCTGAAGATGATGACTGGCAACATTTATGTCTGTTCCTCCTCTTAAATTTCTTGTTCAGAAAGTCTGTTGTTGTAAACATCCCCGACTGGAAGCTGTAAGACACAGCTAAGCTTTCAGTCAGATGTTTGCTGCTACCGGCTATTCACAGACATCCTCTTGATATAATTCTGTCCCGGAGTGGAGTTGAGGAGGCTAGAATTCGATCCGCGGCCGCGAAGGATCTGCGATCGCTCCGGTGCCCGTC		936000000
hsa-mir-30e	attagcaagccctctgtcacctccttactagagtagggtgtgcctcacTGCGTCTCCGTTCTTTCTGGGCAGTCTTTGCTACTGTAAACATCCTTGACTGGAAGCTGTAAGGTGTTCAGAGGAGCTTTCAGTCGGATGTTTACAGCGGCAGGCTGCCACGGTCGTccccagctacgcaccggctttgaaacattgcaggtt	aattggatccATTAGCAAGCCCTCTGTCACCTCCTTACTAGAGTAGGGTGTGCCTCACTGCGTCTCCGTTCTTTCTGGGCAGTCTTTGCTACTGTAAACATCCTTGACTGGAAGCTGTAAGGTGTTCAGAGGAGCTTTCAGTCGGATGTTTACAGCGGCAGGCTGCCACGGTCGTCCCCAGCTACGCACCGGCTTTGAAACATTGCAGGTTGAATTCGATCCGCGGCCGCGAAGGATCTGCGATCGCTCCGGTGCCCGTCAGTGGGCAGAGCGCACATCGCCCACAGTCCCCGAGAAGTTGGGGGGAGGGGTCGGCAATTGAGG		2280000000
hsa-mir-31	tcagaaataagtgcgctttcaattaatgagtgtgttttccctccctcaggtgaaaggaaaaattttggaaaagtaaaacactgaagagtcatagtattctcctgtaacttggaactGGAGAGGAGGCAAGATGCTGGCATAGCTGTTGAACTGGGAACCTGCTATGCCAACATATTGCCATCTTTCCtgtctgacagcagccatggccacctgcatgccagtccttcgtgtattgctg	AATTGGATCCTCAGAAATAAGTGCGCTTTCAATTAATGAGTGTGTTTTCCCTCCCTCAGGTGAAAGGAAAAATTTTGGAAAAGTAAAACACTGAAGAGTCATAGTATTCTCCTGTAACTTGGAACTGGAGAGGAGGCAAGATGCTGGCATAGCTGTTGAACTGGGAACCTGCTATGCCAACATATTGCCATCTTTCCTGTCTGACAGCAGCCATGGCCACCTGCATGCCAGTCCTTCGTGTATTGCTGGAATTCGATCCGCGGCCGCGAAGGATCTGCGATCGCTCCGGTGCCCGTCAGTGGGCAGAGCGCACATCGC		178000000
hsa-mir-32	acacccttcttccctgatgctcccattctgcttgctctggtGGAGATATTGCACATTACTAAGTTGCATGTTGTCACGGCCTCAATGCAATTTAGTGTGTGTGATATTTTCacatgagtgcatgcacacgggtatggctcttgcttgctgggattacagcttt	aattggatccACACCCTTCTTCCCTGATGCTCCCATTCTGCTTGCTCTGGTGGAGATATTGCACATTACTAAGTTGCATGTTGTCACGGCCTCAATGCAATTTAGTGTGTGTGATATTTTCACATGAGTGCATGCACACGGGTATGGCTCTTGCTTGCTGGGATTACAGCTTTGAATTCGATCCGCGGCCGCGAAGGATCTGCGATCGCTCCGGTGCCCGTCAGTGGGCAGAGCGCACATCGCCCACAGTCCCCGAGAAGTTGGGGGGAGGGGTCGGCAATTGAGG		148000000
hsa-mir-320a	gcggaagtgacgttaggggggcgggactgggccacagtatttatcaggcggcGCTTCGCTCCCCTCCGCCTTCTCTTCCCGGTTCTTCCCGGAGTCGGGAAAAGCTGGGTTGAGAGGGCGAAAAAGGATGAGGTgactggtctgggctacgctatgctgcggcgctcgggggtcttggcctccgggcggtggcgtggaggcgccaagatcagggtcccgggttttgtcggccaccacgccgcaatgtgaggattcgcct	AATTGGATCCGCGGAAGTGACGTTAGGGGGGCGGGACTGGGCCACAGTATTTATCAGGCGGCGCTTCGCTCCCCTCCGCCTTCTCTTCCCGGTTCTTCCCGGAGTCGGGAAAAGCTGGGTTGAGAGGGCGAAAAAGGATGAGGTGACTGGTCTGGGCTACGCTATGCTGCGGCGCTCGGGGGTCTTGGCCTCCGGGCGGTGGCGTGGAGGCGCCAAGATCAGGGTCCCGGGTTTTGTCGGCCACCACGCCGCAATGTGAGGATTCGCCTGAATTCGATCCGCGGCCGCGAAGGATCTGCGATCGCTCCGGTGCCCGTCAGTGGGCAGAGCGCACATCGCC		347000000
hsa-mir-320b-1	gaaggaaggtgtggtgttgcctgattttcctactttttaagagaatcaggaaatccacattaaaaaaaaattattcttaattttgctcattggaaactagtgtttcaaaaataAATTAATCCCTCTCTTTCTAGTTCTTCCTAGAGTGAGGAAAAGCTGGGTTGAGAGGGCAAACAAATTAACTAATTAATTaactaattaaacactttgggggggccaacacaaaattttttcgtggataagatatggccaag	aattggatccAGTGCCAGGGAGTACTGGGGCCTGTGCACCCAGAGCACAGCCTGAAAGAGCACGCACAGCTTCAGCAAAGTGTTGCTGCTGGGAAGGAAGGTGTGGTGTTGCCTGATTTTCCTACTTTTTAAGAGAATCAGGAAATCCACATTAAAAAAAAATTATTCTTAATTTTGCTCATTGGAAACTAGTGTTTCAAAAATAAATTAATCCCTCTCTTTCTAGTTCTTCCTAGAGTGAGGAAAAGCTGGGTTGAGAGGGCAAACAAATTAACTAATTAATTAACTAATTAAACACTTTGGGGGGGCCAACACAAAATTTTTTCGTGGATAAGATATGGCCAAGTGGTTATATCAGTTTGAGGTTTCTAGACCTACCAATAGCTATAACCAAAAGGC…		186000000
hsa-mir-320b-2	TTTATTGTAAATATCAGAATTGTTATTTTTTGTCTTCTACCTAAgaattcTGTCTCTTAGGCTTTCTCTTCCCAGATTTCCCAAAGTTGGGAAAAGCTGGGTTGAGAGGGCAAAAGGAAAAAAAAAgaattcTGTCTCTGACATAATTAGATAGGGAACCAGTTGGGAAGCTGTAAGA	aattcTTTATTGTAAATATCAGAATTGTTATTTTTTGTCTTCTACCTAAGAATTCTGTCTCTTAGGCTTTCTCTTCCCAGATTTCCCAAAGTTGGGAAAAGCTGGGTTGAGAGGGCAAAAGGAAAAAAAAAGAATTCTGTCTCTGACATAATTAGATAGGGAACCAGTTGGGAAGCTGTAAGAGGATCCGCGGCCGCGAAGGATCTGCGATCGCTCCGGTGCCCGTCAGTGGGCAGAGCGCACATCGCCCACAGTCCCCGAGAAGTTGGGGGGAGGGGTCGGCAATTGAGG		2360000000
hsa-mir-320c-1	AATTTTTAAGGAAAATGTGTTTTGCATTAAAAATGAGGCCTTCTCTTCCCAGTTCTTCCCAGAGTCAGGAAAAGCTGGGTTGAGAGGGTAGAAAAAAAATGATGTAGGTGAATAACTATCGATGTTAA	AATTCAATTTTTAAGGAAAATGTGTTTTGCATTAAAAATGAGGCCTTCTCTTCCCAGTTCTTCCCAGAGTCAGGAAAAGCTGGGTTGAGAGGGTAGAAAAAAAATGATGTAGGTGAATAACTATCGATGTTAAGGATCCGCGGCCGCGAAGGATCTGCGATCGCTCCGGTGCCCGTCAGTGGGCAGAGCGCACATCG		3010000000
hsa-mir-320c-2	gaggagcactgggtatgtatgaataaaatggcatgacagGCCTTCTCTTTCCAGTTCTTCCCAGAATTGGGAAAAGCTGGGTTGAGAGGGTaagaaaagaaaaacaaataaattttttaaaaagaaaaagagatggcatgatatctggaattgtttcacaagaattcagggag	AATTGGATCCGAGGAGCACTGGGTATGTATGAATAAAATGGCATGACAGGCCTTCTCTTTCCAGTTCTTCCCAGAATTGGGAAAAGCTGGGTTGAGAGGGTAAGAAAAGAAAAACAAATAAATTTTTTAAAAAGAAAAAGAGATGGCATGATATCTGGAATTGTTTCACAAGAATTCGATCCGCGGCCGCGAAGGATCTGCGATCGCTCCGGTGCCCGTCAGTGGGCAGAGCGCACATCGCCCA		2210000000
hsa-mir-320d-1	atgaatattgagcaggatgctttaaaagtgaccaagcagatttgaaaaacattaaaaatgttggccTTCTCGTCCCAGTTCTTCCCAAAGTTGAGAAAAGCTGGGTTGAGAGGAtgaaaagaaaaaaaaagaaaaatttagtggagtttaacagcagtaaagaagtatccatatgcagcagagagaagcaaagagga	AATTGGATCCATGAATATTGAGCAGGATGCTTTAAAAGTGACCAAGCAGATTTGAAAAACATTAAAAATGTTGGCCTTCTCGTCCCAGTTCTTCCCAAAGTTGAGAAAAGCTGGGTTGAGAGGATGAAAAGAAAAAAAAAGAAAAATTTAGTGGAGTTTAACAGCAGTAAAGAAGTATCCATATGCAGCAGAGAGAAGCAAAGAGGAGAATTCGATCCGCGGCCGCGAAGGATCTGCGATCGCTCCGGTGC		3170000000
hsa-mir-320d-2	acctttaagcaagtgggaacttttagcctttctaaagttgtaattctacttctgaaatgtcttcaaatgtatcaataaGCCTTCTCTTCCCAGTTCTTCTTGGAGTCAGGAAAAGCTGGGTTGAGAGGAGCagaaaagaaaaaagaaaaaaaaatcgttatttttaaattcaagaaaaaaagctggatttcccactattatattgccacaaaaaattacttattttaatgcactcaagtaagccttgatattgtgggttgttggaga	AATTGGATCCACCTTTAAGCAAGTGGGAACTTTTAGCCTTTCTAAAGTTGTAATTCTACTTCTGAAATGTCTTCAAATGTATCAATAAGCCTTCTCTTCCCAGTTCTTCTTGGAGTCAGGAAAAGCTGGGTTGAGAGGAGCAGAAAAGAAAAAAGAAAAAAAAATCGTTATTTTTAAATTCAAGAAAAAAAGCTGGATTTCCCACTATTATATTGCCACAAAAAATTACTTATTTTAATGCACTCAAGTAAGCCTTGATATTGTGGGTTGTTGGAGAGAATTCGATCCGCGGCCGCGAAGGATCTGCGATCGCTCCGGTGCCCGTC		2180000000
hsa-mir-323	gatatcagctttgcggaagagccactgtcctggtgtcaGTACGGCTGCTGCTTGGTACTTGGAGAGAGGTGGTCCGTGGCGCGTTCGCTTTATTTATGGCGCACATTACACGGTCGACCTCTTTGCAGTATCTAATCCCGCCTTGCaagctttcctggagctaacatcaactgcgggggtgggggccactaggtctgcgctcagt	AATTGGATCCGATATCAGCTTTGCGGAAGAGCCACTGTCCTGGTGTCAGTACGGCTGCTGCTTGGTACTTGGAGAGAGGTGGTCCGTGGCGCGTTCGCTTTATTTATGGCGCACATTACACGGTCGACCTCTTTGCAGTATCTAATCCCGCCTTGCAAGCTTTCCTGGAGCTAACATCAACTGCGGGGGTGGGGGCCACTAGGTCTGCGCTCAGTGAATTCGATCCGCGGCCGCGAAGGATCTGCGATCGCTCCGGTGCCCGTCAGTGGGCAGAGCGCACATCGCC		1710000000
hsa-mir-324	acctgagcagaacatcattgctgtctctcttcgcagaagctgagCTGACTATGCCTCCCCGCATCCCCTAGGGCATTGGTGTAAAGCTGGAGACCCACTGCCCCAGGTGCTGCTGGGGGTTGTAGTCtgacccgactgggaagaaagccccagggctccagggagaggggcttgggaggccctcacctcagttacatactgcagca	AATTGGATCCACCTGAGCAGAACATCATTGCTGTCTCTCTTCGCAGAAGCTGAGCTGACTATGCCTCCCCGCATCCCCTAGGGCATTGGTGTAAAGCTGGAGACCCACTGCCCCAGGTGCTGCTGGGGGTTGTAGTCTGACCCGACTGGGAAGAAAGCCCCAGGGCTCCAGGGAGAGGGGCTTGGGAGGCCCTCACCTCAGTTACATACTGCAGCAGAATTCGATCCGCGGCCGCGAAGGATCTGCGATCGCTCCGGTGCCCGTCAGTGGGCAGAGCGCACATCGCC		212000000
hsa-mir-325	aaggaaagaaaggttctgtgagaaaaagttgcttaaatataggttttgagatggattcaagtccacagaaccaATACAGTGCTTGGTTCCTAGTAGGTGTCCAGTAAGTGTTTGTGACATAATTTGTTTATTGAGGACCTCCTATCAATCAAGCACTGTGCTAGGCTCTGGgactacatagataagttattcaacatcctacattttgaggtacttaggcctagtggtgg	AATTGGATCCAAGGAAAGAAAGGTTCTGTGAGAAAAAGTTGCTTAAATATAGGTTTTGAGATGGATTCAAGTCCACAGAACCAATACAGTGCTTGGTTCCTAGTAGGTGTCCAGTAAGTGTTTGTGACATAATTTGTTTATTGAGGACCTCCTATCAATCAAGCACTGTGCTAGGCTCTGGGACTACATAGATAAGTTATTCAACATCCTACATTTTGAGGTACTTAGGCCTAGTGGTGGGAATTCGATCCGCGGCCGCGAAGGATCTGCGATCGCTCCGGTGCCCGTCAGTGGGCAGAGCGCACATCGCCCA		3440000000
hsa-mir-326	ggactcccatcaagaagaaggaatgtcttccggagcCTCATCTGTCTGTTGGGCTGGAGGCAGGGCCTTTGTGAAGGCGGGTGGTGCTCAGATCGCCTCTGGGCCCTTCCTCCAGCCCCGAGGCGGATTCAccatgaggctgatgcagcttcagcttccagcccttcacgctccagggccctttccaaggcctagcaatgtgtccatgtg	aattggatccGGACTCCCATCAAGAAGAAGGAATGTCTTCCGGAGCCTCATCTGTCTGTTGGGCTGGAGGCAGGGCCTTTGTGAAGGCGGGTGGTGCTCAGATCGCCTCTGGGCCCTTCCTCCAGCCCCGAGGCGGATTCACCATGAGGCTGATGCAGCTTCAGCTTCCAGCCCTTCACGCTCCAGGGCCCTTTCCAAGGCCTAGCAATGTGTCCATGTGGAATTCGATCCGCGGCCGCGAAGGATCTGCGATCGCTCCGGTGCCCGTCAGTGGGCAGAGCGCACATCGCCCACAGTCCCCGAGAAGTTGGGGGGAGGGGTCGGCAATTGAACGG		1020000000
hsa-mir-328	ctcgtggaagctctggtcttggccgaagaacatgggtgagaagtcCTGGGCTGTCTCAGAGCCTGGAGTGGGGGGGCAGGAGGGGCTCAGGGAGAAAGTGCATACAGCCCCTGGCCCTCTCTGCCCTTCCGTCCCCTGCTCTTGGCCATGCTGTGCCCAGtccaggccactcacagggctccccaacacggagcagctcacacagcagcac	AATTGGATCCCTCGTGGAAGCTCTGGTCTTGGCCGAAGAACATGGGTGAGAAGTCCTGGGCTGTCTCAGAGCCTGGAGTGGGGGGGCAGGAGGGGCTCAGGGAGAAAGTGCATACAGCCCCTGGCCCTCTCTGCCCTTCCGTCCCCTGCTCTTGGCCATGCTGTGCCCAGTCCAGGCCACTCACAGGGCTCCCCAACACGGAGCAGCTCACACAGCAGCACGAATTCGATCCGCGGCCGCGAAGGATCTGCGATCGCTCCGGTGCCCGTCAGTGGGCAGAGCGCACATCGCC		1670000000
hsa-mir-329-1	gggaagaatcagtggtgttcttgtcagtgttaatcagTGGTACCTGAAGAGAGGTTTTCTGGGTTTCTGTTTCTTTAATGAGGACGAAACACACCTGGTTAACCTCTTTTCCAGTATCAaatcccatcttggaggccttctggtccagacctcagcttcagggaag	AATTGGATCCGGGAAGAATCAGTGGTGTTCTTGTCAGTGTTAATCAGTGGTACCTGAAGAGAGGTTTTCTGGGTTTCTGTTTCTTTAATGAGGACGAAACACACCTGGTTAACCTCTTTTCCAGTATCAAATCCCATCTTGGAGGCCTTCTGGTCCAGACCTCAGCTTCAGGGAAGGAATTCGATCCGCGGCCGCGAAGGATCTGCGATCGCTCCGGTGCCCGTCAGTGGGCAGAGCGCAC		245000000
hsa-mir-329-2	ggaaggaatcagtggtgttcttgtcagtgttacttgGTGGTACCTGAAGAGAGGTTTTCTGGGTTTCTGTTTCTTTATTGAGGACGAAACACACCTGGTTAACCTCTTTTCCAGTATCAAatcccatcttggaggccttctggtccagacctcagcttcagggaag	AATTGGATCCGGAAGGAATCAGTGGTGTTCTTGTCAGTGTTACTTGGTGGTACCTGAAGAGAGGTTTTCTGGGTTTCTGTTTCTTTATTGAGGACGAAACACACCTGGTTAACCTCTTTTCCAGTATCAAATCCCATCTTGGAGGCCTTCTGGTCCAGACCTCAGCTTCAGGGAAGGAATTCGATCCGCGGCCGCGAAGGATCTGCGATCGCTCCGGTGCCCGTC		182000000
hsa-mir-330	ggtgactcccttcttccaggatcgcgtccctgccacttcgtgctgtgtgatCTTTGGCGATCACTGCCTCTCTGGGCCTGTGTCTTAGGCTCTGCAAGATCAACCGAGCAAAGCACACGGCCTGCAGAGAGGCAGCGCTCTGCCCcttactcggccccgttttcatcggagacctccggggagcggtgggggtggaggaatggtttctcc	AATTGGATCCGGTGACTCCCTTCTTCCAGGATCGCGTCCCTGCCACTTCGTGCTGTGTGATCTTTGGCGATCACTGCCTCTCTGGGCCTGTGTCTTAGGCTCTGCAAGATCAACCGAGCAAAGCACACGGCCTGCAGAGAGGCAGCGCTCTGCCCCTTACTCGGCCCCGTTTTCATCGGAGACCTCCGGGGAGCGGTGGGGGTGGAGGAATGGTTTCTCCGAATTCGATCCGCGGCCGCGAAGGATCTGCGATCGCTCCGGTGCCCG		3450000000
hsa-mir-331	agcccagaagtctacctgagctgaaagcactcccaagGAGTTTGGTTTTGTTTGGGTTTGTTCTAGGTATGGTCCCAGGGATCCCAGATCAAACCAGGCCCCTGGGCCTATCCTAGAACCAACCTAAGCTCgcgcatcattcctggaacatcaagagtgtgaagactgaag	AATTCAGCCCAGAAGTCTACCTGAGCTGAAAGCACTCCCAAGGAGTTTGGTTTTGTTTGGGTTTGTTCTAGGTATGGTCCCAGGGATCCCAGATCAAACCAGGCCCCTGGGCCTATCCTAGAACCAACCTAAGCTCGCGCATCATTCCTGGAACATCAAGAGTGTGAAGACTGAAGAGATCCGCGGCCGCGAAGGATCTGCGATCGCTCCGGTGCCCGTCAGTGGGCAGAGCGCACATCGCC		141000000
hsa-mir-335	ggagataggtgccattaacctcattttataggtgaagaaactgagaaacaGATTGGAAATGATTTGTTTTGAGCGGGGGTCAAGAGCAATAACGAAAAATGTTTGTCATAAACCGTTTTTCATTATTGCTCCTGACCTCCTCTCATTTGCTATATTCAATTAagtaagtatacaatttttattatgttggcttgggttacttcc	AATTGGATCCGGAGATAGGTGCCATTAACCTCATTTTATAGGTGAAGAAACTGAGAAACAGATTGGAAATGATTTGTTTTGAGCGGGGGTCAAGAGCAATAACGAAAAATGTTTGTCATAAACCGTTTTTCATTATTGCTCCTGACCTCCTCTCATTTGCTATATTCAATTAAGTAAGTATACAATTTTTATTATGTTGGCTTGGGTTACTTCCGAATTCGATCCGCGGCCGCGAAGGATCTGCGATCGCTCCGGTGCCCGTCAGTGGGCAGAGCGCACATCGCC		86000000
hsa-mir-338	CAGACGCCGCACGGCTGTCCTCTCCAACAATATCCTGGTGCTGAGTGATGACTCAGGCGACTCCAGCATCAGTGATTTTGTTGAAGAGGGCAGCTGCCAGCCTCCCG	AATTCCAGACGCCGCACGGCTGTCCTCTCCAACAATATCCTGGTGCTGAGTGATGACTCAGGCGACTCCAGCATCAGTGATTTTGTTGAAGAGGGCAGCTGCCAGCCTCCCGGGATCCGCGGCCGCGAAGGATCTGCGATCGCTCCGGTGCCCGTCAGTGGGCAGAGCGCACATCGCC		281000000
hsa-mir-339	CGTCCTGTGCTCCGCAGGGGCGGGGCGGCCGCTCTCCCTGTCCTCCAGGAGCTCACGTGTGCCTGCCTGTGAGCGCCTCGACGACAGAGCCGGCGCCTGCCCCAGTGTCTGCGCCGGGACCATGGAGTGGCCAG	AATTCCGTCCTGTGCTCCGCAGGGGCGGGGCGGCCGCTCTCCCTGTCCTCCAGGAGCTCACGTGTGCCTGCCTGTGAGCGCCTCGACGACAGAGCCGGCGCCTGCCCCAGTGTCTGCGCCGGGACCATGGAGTGGCCAGGGATCCGCGGCCGCGAAGGATCTGCGATCGCTTCCGGTGCCCGTCAGTGGG		9110000000
hsa-mir-33a	gcacacaaacagagctgaagaccaccctgggcacctccttggctggccgcatacctcctggcgggcagCTGTGGTGCATTGTAGTTGCATTGCATGTTCTGGTGGTACCCATGCAATGTTTCCACAGTGCATCACAGaggcctgcctggccctcgagagactgccctgactgaa	AATTGGATCCGCACACAAACAGAGCTGAAGACCACCCTGGGCACCTCCTTGGCTGGCCGCATACCTCCTGGCGGGCAGCTGTGGTGCATTGTAGTTGCATTGCATGTTCTGGTGGTACCCATGCAATGTTTCCACAGTGCATCACAGAGGCCTGCCTGGCCCTCGAGAGACTGCCCTGACTGAAGAATTCGATCCGCGGCCGCGAAGGATCTGCGATCGCTCCGGTGCCCGTCAGTGGGCAGAGCGCACATCGCCCA		870000000
hsa-mir-33b	GGGTGTGGGGGCCGAGAGAGGCGGGCGGCCCCGCGGTGCATTGCTGTTGCATTGCACGTGTGTGAGGCGGGTGCAGTGCCTCGGCAGTGCAGCCCGGAGCCGGCCCCTGGCACCACGGGCCCCCATCCTGCCCCTC	AATTCGGGTGTGGGGGCCGAGAGAGGCGGGCGGCCCCGCGGTGCATTGCTGTTGCATTGCACGTGTGTGAGGCGGGTGCAGTGCCTCGGCAGTGCAGCCCGGAGCCGGCCCCTGGCACCACGGGCCCCCATCCTGCCCCTCGGATCCGCGGCCGCGAAGGATCTGCGATCGCTCCGGTGCCCGTC		2580000000
hsa-mir-340	ttcaagagggagcctcaactgatttctaaaaccgtTTGTACCTGGTGTGATTATAAAGCAATGAGACTGATTGTCATATGTCGTTTGTGGGATCCGTCTCAGTTACTTTATAGCCATACCTGGTATCTTAtaccacagatcatggcccgttgaacaacattttaagagatttctaaagggaaatttaaagcggtttagc	aattcTTCAAGAGGGAGCCTCAACTGATTTCTAAAACCGTTTGTACCTGGTGTGATTATAAAGCAATGAGACTGATTGTCATATGTCGTTTGTGGGATCCGTCTCAGTTACTTTATAGCCATACCTGGTATCTTATACCACAGATCATGGCCCGTTGAACAACATTTTAAGAGATTTCTAAAGGGAAATTTAAAGCGGTTTAGCAGATCCGCGGCCGCGAAGGATCTGCGATCGCTCCGGTGCCCGTCAGTGGGCAGAGCGCACATCGCCCACAGTCCCCGAGAAGTTGGGGGGAGGGGTCGGCAATTGAAGG		150000000
hsa-mir-342	gatggagttcctgaaccaagaccgcttgctggccaacctGTGAAACTGGGCTCAAGGTGAGGGGTGCTATCTGTGATTGAGGGACATGGTTAATGGAATTGTCTCACACAGAAATCGCACCCGTCACCTTGGCCTACTTATCACCaccccaaacagaggaacacgccttctccagccacagcctatggaagggccttcagctgctgtggccccgaggtgtgcatactgtggaa	AATTGGATCCGATGGAGTTCCTGAACCAAGACCGCTTGCTGGCCAACCTGTGAAACTGGGCTCAAGGTGAGGGGTGCTATCTGTGATTGAGGGACATGGTTAATGGAATTGTCTCACACAGAAATCGCACCCGTCACCTTGGCCTACTTATCACCACCCCAAACAGAGGAACACGCCTTCTCCAGCCACAGCCTATGGAAGGGCCTTCAGCTGCTGTGGCCCCGAGGTGTGCATACTGTGGAAGAATTCGATCCGCGGCCGCGAAGGATCTGCGATCGCTCCGGTGCCCGTCAGTGGGCAGAGCGCACATCGCCC		159000000
hsa-mir-345	ccagtgctcatgttagtttccttttagagtctaagtagaatgttaagCAGAGACCCAAACCCTAGGTCTGCTGACTCCTAGTCCAGGGCTCGTGATGGCTGGTGGGCCCTGAACGAGGGGTCTGGAGGCCTGGGTTTGAATATCGACAGCCTCTCTGacccacttggttgcctcagggaggcaggtgtgcggatgggggagagtggcccatgggccagaaaagcagtggtatgggggccccaagagaagcccagacccaa	AATTGGATCCCCAGTGCTCATGTTAGTTTCCTTTTAGAGTCTAAGTAGAATGTTAAGCAGAGACCCAAACCCTAGGTCTGCTGACTCCTAGTCCAGGGCTCGTGATGGCTGGTGGGCCCTGAACGAGGGGTCTGGAGGCCTGGGTTTGAATATCGACAGCCTCTCTGACCCACTTGGTTGCCTCAGGGAGGCAGGTGTGCGGATGGGGGAGAGTGGCCCATGGGCCAGAAAAGCAGTGGTATGGGGGCCCCAAGAGAAGCCCAGACCCAAGAATTCGATCCGCGGCCGCGAAGGATCTGCGATCGCTCCGGTGCCCGTCAGTGGGCAGAGCGCACATCGCCCA		129000000
hsa-mir-346	tctaggagcctcttgtcagcaaggagtgaatttggctgcaggttggagggcttcctcgtctgcagggccaaccaggaaggggcggcggtgacacagacgagcgTGTGGGAGGTCTCTGTGTTGGGCGTCTGTCTGCCCGCATGCCTGCCTCTCTGTTGCTCTGAAGGAGGCAGGGGCTGGGCCTGCAGCTGCCTGGGCAGAGCGGCTCCTGCatgggacatggctcttctctctggttacagactcaccacttcgctc	AATTGGATCCTCTAGGAGCCTCTTGTCAGCAAGGAGTGAATTTGGCTGCAGGTTGGAGGGCTTCCTCGTCTGCAGGGCCAACCAGGAAGGGGCGGCGGTGACACAGACGAGCATGTGGGAGGTCTCTGTGTTGGGCGTCTGTCTGCCCGCATGCCTGCCTCTCTGTTGCTCTGAAGGAGGCAGGGGCTGGGCCTGCAGCTGCCTGGGCAGAGCGGCTCCTGCGTGGGACATGGCTCTTCTCTCTGGTTACAGACTCACCACTTCGCTCGAATTCGATCCGCGGCCGCGAAGGATCTGCGATCGCTCCGGTGCCCGTCAGTGGGCAGAGCGCACATCGCCC		149000000
hsa-mir-34a	cccacatttccttcttatcaacaggtgctggggagaggcaggacaggcctgtcccccgagtcccctccggatgccgtggaccGGCCAGCTGTGAGTGTTTCTTTGGCAGTGTCTTAGCTGGTTGTTGTGAGCAATAGTAAGGAAGCAATCAGCAAGTATACTGCCCTAGAAGTGCTGCACGTTGTGGGGCCCaagagggaagatgaagcgagagatgcccagaccagt	AATTGGATCCCCCACATTTCCTTCTTATCAACAGGTGCTGGGGAGAGGCAGGACAGGCCTGTCCCCCGAGTCCCCTCCGGATGCCGTGGACCGGCCAGCTGTGAGTGTTTCTTTGGCAGTGTCTTAGCTGGTTGTTGTGAGCAATAGTAAGGAAGCAATCAGCAAGTATACTGCCCTAGAAGTGCTGCACGTTGTGGGGCCCAAGAGGGAAGATGAAGCGAGAGATGCCCAGACCAGTGAATTCGATCCGCGGCCGCGAAGGATCTGCGATCGCTCCGGTGCCCGTCAGTGGCAGAGCGC		1480000000
hsa-mir-34b	gtcccccggtgaaatggggtccgaggcgggccccgaccccgcgtcggcgctgcggaccgtccgggagctgcaGCCGCGGGTGCCCGGTGCTCGGTTTGTAGGCAGTGTCATTAGCTGATTGTACTGTGGTGGTTACAATCACTAACTCCACTGCCATCAAAACAAGGCACAGCATCACCGCCGCccggccgggaagaagacgccggctcgggcagcccgcagccttcgagagaagatgcct	aattggatccGTCCCCCGGTGAAATGGGGTCCGAGGCGGGCCCCGACCCCGCGTCGGCGCTGCGGACCGTCCGGGAGCTGCAGCCGCGGGTGCCCGGTGCTCGGTTTGTAGGCAGTGTCATTAGCTGATTGTACTGTGGTGGTTACAATCACTAACTCCACTGCCATCAAAACAAGGCACAGCATCACCGCCGCCCGGCCGGGAAGAAGACGCCGGCTCGGGTAGCCCGCAGCCTTCGAGAGAAGATGCCTGAATTCGATCCGCGGCCGCGAAGGATCTGCGATCGCTCCGGTGCCCGTCAGTGGGCAGAGCGCACATCGCCCACAGTCCCCGAGAAGTTGGGGGGAGGGGTCGGCAATTGAAGG		1370000000
hsa-mir-34c	AGACTGCAATTTTTTCTATGAGTCTAGTTACTAGGCAGTGTAGTTAGCTGATTGCTAATAGTACCAATCACTAACCACACGGCCAGGTAAAAAGATTTGGGAATTCGTCCAAATGAG	AATTCAGACTGCAATTTTTTCTATGAGTCTAGTTACTAGGCAGTGTAGTTAGCTGATTGCTAATAGTACCAATCACTAACCACACGGCCAGGTAAAAAGATTTGGGAATTCGTCCAAATGAGGGATCCGCGGCCGCGAAGGATCTGCGATCGCTCCGGTGCCCGTCAGTGGGCAGAGCGCACATCGCC		1420000000
hsa-mir-361	tccacctagcacaacataagagatacaacagtagcagtggcacgcttgacagtGATTTTTTTCCTGGGATTTGGGAGCTTATCAGAATCTCCAGGGGTACTTTATAATTTCAAAAAGTCCCCCAGGTGTGATTCTGATTTGCTTCCTTTTCCTCCTCCTGCTCTGAGAATCAccgtttctttagaagcatcagcataaataggcacatgtattagtatcttctcctggtatggttgagctc	aattggatccTCCACCTAGCACAACATAAGAGATACAACAGTAGCAGTGGCACGCTTGACAGTGATTTTTTTCCTGGGATTTGGGAGCTTATCAGAATCTCCAGGGGTACTTTATAATTTCAAAAAGTCCCCCAGGTGTGATTCTGATTTGCTTCCTTTTCCTCCTCCTGCTCTGAGAATCACCGTTTCTTTAGAAGCATCAGCATAAATAGGCACATGTATTAGTATCTTCTCCTGGTATGGTTGAGCTCGAATTCGATCCGCGGCCGCGAAGGATCTGCGATCGCTCCGGTGCCCGTCAGTGGGCAGAGCGCACATCGCCCACAGTCCCCGAGAAGTTGGGGGGAGGGGTCGGCAATTGAACGG		1290000000
hsa-mir-362	cttggttatagctacacatgcacacatacaaacacacaaaaagggcaggtgtcagagccttcttgtctGCTCCCCCTCTTGAATCCTTGGAACCTAGGTGTGAGTGCTATTTCAGTGCAACACACCTATTCAAGGATTCAAAGAGGCTGAGCCttgtctacatgtagaaggaccaacaacctgtccccttctttcacatgtttgtgtttgctatgcggt	AATTGGATCCCTTGGTTATAGCTACACATGCACACATACAAACACACAAAAAGGGCAGGTGTCAGAGCCTTCTTGTCTGCTCCCCCTCTTGAATCCTTGGAACCTAGGTGTGAGTGCTATTTCAGTGCAACACACCTATTCAAGGATTCAAAGAGGCTGAGCCTTGTCTACATGTAGAAGGACCAACAACCTGTCCCCTTCTTTCACATGTTTGTGTTTGCTATGCGGTGAATTCGATCCGCGGCCGCGAAGGATCTGCGATCGCTCCGGTGCCCGTCAGTGGGCAGAGCGCACATCGCCCA		230000000
hsa-mir-363	gcctgtggaagaaaggaggatttttatcgtcttcttattttaacttttaaaagccgtaagttctgatatttagtcattgtaaaatgatctgttttgcTGTTGTCGGGTGGATCACGATGCAATTTTGATGAGTATCATAGGAGAAAAATTGCACGGTATCCATCTGTAAACCgcaggacctttgttggcgacattcctgatcagcgctac	AATTGGATCCGCCTGTGGAAGAAAGGAGGATTTTTATCGTCTTCTTATTTTAACTTTTAAAAGCCGTAAGTTCTGATATTTAGTCATTGTAAAATGATCTGTTTTGCTGTTGTCGGGTGGATCACGATGCAATTTTGATGAGTATCATAGGAGAAAAATTGCACGGTATCCATCTGTAAACCGCAGGACCTTTGTTGGCGACATTCCTGATCAGCGCTACGAATTCGATCCGCGGCCGCGAAGGATCTGCGATCGCTCCGGTGCCCGTCAGTGGGCAGAGCGCACATCGCC		2990000000
hsa-mir-365-1	ctctgagagctaccacttcctgccagctggttcgttACCGCAGGGAAAATGAGGGACTTTTGGGGGCAGATGTGTTTCCATTCCACTATCATAATGCCCCTAAAAATCCTTATTGCTCTTGCAgtattcctcgggggtccctgggccagaaagacatcagctcggagt	AATTGGATCCCTCTGAGAGCTACCACTTCCTGCCAGCTGGTTCGTTACCGCAGGGAAAATGAGGGACTTTTGGGGGCAGATGTGTTTCCATTCCACTATCATAATGCCCCTAAAAATCCTTATTGCTCTTGCAGTATTCCTCGGGGGTCCCTGGGCCAGAAAGACATCAGCTCGGAGTGAATTCGATCCGCGGCCGCGAAGGATCTGCGATCGCTCCGGTGCCCGTCAGTGGGCAG		189000000
hsa-mir-365-2	ggaacaccagcttcacctcggctcatctgggcgtggcagacgactgcttcctcacctggAGAGTGTTCAAGGACAGCAAGAAAAATGAGGGACTTTCAGGGGCAGCTGTGTTTTCTGACTCAGTCATAATGCCCCTAAAAATCCTTATTGTTCTTGCAGTGTGCATCGGGcagcggccagcaacctgcctctcacccacctggcccttctgggaggaccgggacttcctggggtcagattggaatgtacgtcca	AATTGGATCCGGAACACCAGCTTCACCTCGGCTCATCTGGGCGTGGCAGACGACTGCTTCCTCACCTGGAGAGTGTTCAAGGACAGCAAGAAAAATGAGGGACTTTCAGGGGCAGCTGTGTTTTCTGACTCAGTCATAATGCCCCTAAAAATCCTTATTGTTCTTGCAGTGTGCATCGGGCAGCGGCCAGCAACCTGCCTCTCACCCACCTGGCCCTTCTGGGAGGACCGGGACTTCCTGGGGTCAGATTGGAATGTACGTCCAGAATTCGATCCGCGGCCGCGAAGGATCTGCGATCGCTCCGGTGCCCGTCAGTGGGCAGAGCGCACATCGCCCA		206000000
hsa-mir-367	ttgagtgtggtggttcctacctaatcagcaattgcgttaacgcccacactgtgtgcagttcttggctacaggCCATTACTGTTGCTAATATGCAACTCTGTTGAATATAAATTGGAATTGCACTTTAGCAATGGTGATGGattgttaagccaatgacagaatttaaaccacagacttactttgatagca	AATTGGATCCTTGAGTGTGGTGGTTCCTACCTAATCAGCAATTGAGTTAACGCCCACACTGTGTGCAGTTCTTGGCTACAGGCCATTACTGTTGCTAATATGCAACTCTGTTGAATATAAATTGGAATTGCACTTTAGCAATGGTGATGGATTGTTAAGCCAATGACAGAATTTAAACCACAGACTTACTTTGATAGCAGAATTCGATCCGCGGCCGCGAAGG		163000000
hsa-mir-369	acttcacctggtccactagccgtccgtatccgctgcagcctgtggggcctgcgggccggggagccgatcgcgcttcagctcagcgcctttcctGGTACTTGAAGGGAGATCGACCGTGTTATATTCGCTTTATTGACTTCGAATAATACATGGTTGATCTTTTCTCAGTATCAaatctcaccttggaggacccgttggagatgaagcccttt	AATTGGATCCACTTCACCTGGTCCACTAGCCGTCCGTATCCGCTGCAGCCTGTGGGGCCTGCGGGCCGGGGAGCCGATCGCGCTTCAGCTCAGCGCCTTTCCTGGTACTTGAAGGGAGATCGACCGTGTTATATTCGCTTTATTGACTTCGAATAATACATGGTTGATCTTTTCTCAGTATCAAATCTCACCTTGGAGGACCCGTTGGAGATGAAGCCCTTTGAATTCGATCCGCGGCCGCGAAGGATCTGCGATCGCTCCGGTGCCCGTCAGTGGGCAGAGCGCACATCGCC		974000000
hsa-mir-370	atgggcgatagttcaggtcaccctccggttggacccacgagggcgctgcattcctcattctacaaaccgtacaaGTCGGGGCACAAGACAGAGAAGCCAGGTCACGTCTCTGCAGTTACACAGCTCACGAGTGCCTGCTGGGGTGGAACCTGGTCTGTCTGTCTGTCTAACAccagagctcgggcgctgctgcagagggagccaagatttg	AATTGGATCCATGGGCGATAGTTCAGGTCACCCTCCGGTTGGACCCACGAGGGCGCTGCATTCCTCATTCTACAAACCGTACAAGTCGGGGCACAAGACAGAGAAGCCAGGTCACGTCTCTGCAGTTACACAGCTCACGAGTGCCTGCTGGGGTGGAACCTGGTCTGTCTGTCTGTCTAACACCAGAGCTCGGGCGCTGCTGCAGAGGGAGCCAAGATTTGGAATTCGATCCGCGGCCGCGAAGGATCTGCGATCGCTCCGGTGCCCGTCAG		1460000000
hsa-mir-371	agcctcttctgatgggtaagtgcttccacttgcgatcgccgccttgccgcatcccctcagcctGTGGCACTCAAACTGTGGGGGCACTTTCTGCTCTCTGGTGAAAGTGCCGCCATCTTTTGAGTGTTACcgcttgagaagactcaacctgcggagaagataccattttgattgggtgagggggcgggtagcaggatggccctagac	aattggatccAGCCTCTTCTGATGGGTAAGTGCTTCCACTTGCGATCGCCGCCTTGCCGCATCCCCTCAGCCTGTGGCACTCAAACTGTGGGGGCACTTTCTGCTCTCTGGTGAAAGTGCCGCCATCTTTTGAGTGTTACCGCTTGAGAAGACTCAACCTGCGGAGAAGATACCATTTTGATTGGGTGAGGGGGCGGGTAGCAGGATGGCCCTAGACGAATTCGATCCGCGGCCGCGAAGGATCTGCGATCGCTCCGGTGCCCGTCAGTGGGCAGAGCGCACATCGCCCACAGTCCCCGAGAAGTTGGGGGGAGGGGTCGGCAATTGAACGGGTGCCTAG		442000000
hsa-mir-372	gtagcaggatggccctagaccctgcctatggccgtttcctcgtgatataaatttcttggccggggctcttgcagatggagctgctcaccctGTGGGCCTCAAATGTGGAGCACTATTCTGATGTCCAAGTGGAAAGTGCTGCGACATTTGAGCGTCACcggtgacgcccatatcaacggatgccgtggagctcggtcttctgcaggaactaaagagcctgtggtttcg	AATTGGATCCGTAGCAGGATGGCCCTAGACCCTGCCTATGGCCGTTTCCTCGTGATATAAATTTCTTGGCCGGGGCTCTTGCAGATGGAGCTGCTCACCCTGTGGGCCTCAAATGTGGAGCACTATTCTGATGTCCAAGTGGAAAGTGCTGCGACATTTGAGCGTCACCGGTGACGCCCATATCAACGGATGCCGTGGAGCTCGGTCTTCTGCAGGAACTAAAGAGCCTGTGGTTTCGGAATTCGATCCGCGGCCGCGAAGGATCTGCGATCGCTCCGGTGCCCGTCAGTGGGCAGAGCGCACATCGCCC		128000000
hsa-mir-373	CCTCGCGAGGAGCTCATACTGGGATACTCAAAATGGGGGCGCTTTCCTTTTTGTCTGTACTGGGAAGTGCTTCGATTTTGGGGTGTCCCTGTTTGAGTAGGGCATCACG	AATTCCCTCGCGAGGAGCTCATACTGGGATACTCAAAATGGGGGCGCTTTCCTTTTTGTCTGTACTGGGAAGTGCTTCGATTTTGGGGTGTCCCTGTTTGAGTAGGGCATCACGGGATCCGCGGCCGCGAAGGATCTGCGATCGCTCCGGTGCCCGTCAGTGGGCAGAGCGCACATCGCC		1570000000
hsa-mir-374a	cttgatgttacagccagcagcagcctggagcagcaccccctGGGAAGAAATTTTACATCGGCCATTATAATACAACCTGATAAGTGTTATAGCACTTATCAGATTGTATTGTAATTGTCTGTGTATATGCCTGTCTCTCTTCCTgttatcagttagactgtgagctccttgagggcaaggaaggtgtcttcatc	AATTGGATCCCTTGATGTTACAGCCAGCAGCAGCCTGGAGCAGCACCCCCTGGGAAGAAATTTTACATCGGCCATTATAATACAACCTGATAAGTGTTATAGCACTTATCAGATTGTATTGTAATTGTCTGTGTATATGCCTGTCTCTCTTCCTGTTATCAGTTAGACTGTGAGCTCCTTGAGGGCAAGGAAGGTGTCTTCATCGAATTCGATCCGCGGCCGCGAAGGATCTGCGATCGCTCCGGTGCCCGTC		794000000
hsa-mir-375	CCCCGGGCCCTCCGCTCCCGCCCCGCGACGAGCCCCTCGCACAAACCGGACCTGAGCGTTTTGTTCGTTCGGCTCGCGTGAGGCAGGGGCGGCCTCTCAGCACC	AATTCCCCCGGGCCCTCCGCTCCCGCCCCGCGACGAGCCCCTCGCACAAACCGGACCTGAGCGTTTTGTTCGTTCGGCTCGCGTGAGGCAGGGGCGGCCTCTCAGCACCGGATCCGCGGCCGCGAAGGATCTGCGATCGCTCCGGTGCCCGTCAGTGGGCAGAGCGCACATCGCC		816000000
hsa-mir-376a-1	tctgatgactcaagcacaggtgcacgctttcctggatggaatccttcTTTGGTATTTAAAAGGTAGATTCTCCTTCTATGAGTACATTATTTATGATTAATCATAGAGGAAAATCCACGTTTTCAGTATCAAATgctgctttgaaaacctcggaggacgtgaagtcgccatggaagag	AATTGGATCCTCTGATGACTCAAGCACAGGTGCACGCTTTCCTGGATGGAATCCTTCTTTGGTATTTAAAAGGTAGATTCTCCTTCTATGAGTACATTATTTATGATTAATCATAGAGGAAAATCCACGTTTTCAGTATCAAATGCTGCTTTGAAAACCTCGGAGGACGTGAAGTCGCCATGGAAGAGGAATTCGATCCGCGGCCGCGAAGGATCTGCGATCGCTCCGGTGCCCGTCAGTGGGCAGAGCGCACATCG		1440000000
hsa-mir-376a-2	aatgctctcctctgtgctatgttacttttgtgtttgatggattgtacttaggttcgtgctttccgggATGAAACCTTCTTTGGTATTTAAAAGGTAGATTTTCCTTCTATGGTTACGTGTTTGATGGTTAATCATAGAGGAAAATCCACGTTTTCAGTATCAAATGCTGCCTTGGGATCATGgctggactgaagccaccatcagggacgtgaggtggggctgagccctccagggtaagtggaaaga	AATTGGATCCAATGCTCTCCTCTGTGCTATGTTACTTTTGTGTTTGATGGATTGTACTTAGGTTCGTGCTTTCCGGGATGAAACCTTCTTTGGTATTTAAAAGGTAGATTTTCCTTCTATGGTTACGTGTTTGATGGTTAATCATAGAGGAAAATCCACGTTTTCAGTATCAAATGCTGCCTTGGGATCATGGCTGGACTGAAGCCACCATCAGGGACGTGAGGTGGGGCTGAGCCCTCCAGGGTAAGTGGAAAGAGAATTCGATCCGCGGCCGCGAAGGATCTGCGATCGCTCCGGTGCCCGTCAGTGGGCAGAGCGCACATCGCCCA		2000000000
hsa-mir-376b	tgctttactgtcttgcttccattttccatgaactgtgttcagatttgtcctTTCCAGAGCCCAGTCCTTCTTTGGTATTTAAAACGTGGATATTCCTTCTATGTTTACGTGATTCCTGGTTAATCATAGAGGAAAATCCATGTTTTCAGTATCAAATGCTGCTTTGGAAatgtttctggaagagaccgtagggcctgagtaggtgc	AATTGGATCCTGCTTTACTGTCTTGCTTCCATTTTCCATGAACTGTGTTCAGATTTGTCCTTTCCAGAGCCCAGTCCTTCTTTGGTATTTAAAACGTGGATATTCCTTCTATGTTTACGTGATTCCTGGTTAATCATAGAGGAAAATCCATGTTTTCAGTATCAAATGCTGCTTTGGAAATGTTTCTGGAAGAGACCGTAGGGCCTGAGTAGGTGCGAATTCGATCCGCGGCCGCGAAGGATCTGCGATCGCTCCGGTGCCCGTCAGTGGGCAGAGCGCACATCGC		263000000
hsa-mir-376c	gcacctatcctgtgctgtctttaattttgatagattgtgcttaggttcatgctttccaggactcaATCCTTCTTTGGTATTTAAAAGGTGGATATTCCTTCTATGTTTATGTTATTTATGGTTAAACATAGAGGAAATTCCACGTTTTCAGTATCAAATGCTGCTTGGAaacattcctggactgaaaccaccatcagggaagagaca	AATTGGATCCGCACCTATCCTGTGCTGTCTTTAATTTTGATAGATTGTGCTTAGGTTCATGCTTTCCAGGACTCAATCCTTCTTTGGTATTTAAAAGGTGGATATTCCTTCTATGTTTATGTTATTTATGGTTAAACATAGAGGAAATTCCACGTTTTCAGTATCAAATGCTGCTTGGAAACATTCCTGGACTGAAACCACCATCAGGGAAGAGACAGAATTCGATCCGCGGCCGCGAAGGATCTGCGATCGCTCCGGTGCCCGTCAGTGGGCAGAGCGCACATCGCC		1810000000
hsa-mir-377	CCCGTGCTGATGTTTGACCCTTGAGCAGAGGTTGCCCTTGGTGAATTCGCTTTATTTATGTTGAATCACACAAAGGCAACTTTTGTTTGAGTATCAAATCCTGCTTGGG	AATTCCCCGTGCTGATGTTTGACCCTTGAGCAGAGGTTGCCCTTGGTGAATTCGCTTTATTTATGTTGAATCACACAAAGGCAACTTTTGTTTGAGTATCAAATCCTGCTTGGGGGATCCGCGGCCGCGAAGGATCTGCGATCGCTCCGGTGCCCGTCAGTGGGCAGAGCGCACATCGC		1210000000
hsa-mir-378	tttacagctggagaaagaggctgcgaggagtgagcggcttgtatgggaccatgcAGCCAGAGGGTGACAGAGCCACCCAGGGCTCCTGACTCCAGGTCCTGTGTGTTACCTAGAAATAGCACTGGACTTGGAGTCAGAAGGCCTGAGTGGAGTCACCTTCCCCACTCTCTGGCTgggtgaccccggagcaagccatttgaactctccgagcctcatt	AATTGGATCCTTTACAGCTGGAGAAAGAGGCTGCGAGGAGTGAGCGGCTTGTATGGGACCATGCAGCCAGAGGGTGACAGAGCCACCCAGGGCTCCTGACTCCAGGTCCTGTGTGTTACCTAGAAATAGCACTGGACTTGGAGTCAGAAGGCCTGAGTGGAGTCACCTTCCCCACTCTCTGGCTGGGTGACCCCGGAGCAAGCCATTTGAACTCTCCGAGCCTCATTGAATTCGATCCGCGGCCGCGAAGGATCTGCGATCGCTCCGGTGCCCGTCAGTGGGCAGAGCGCACATCGCC		412000000
hsa-mir-379	aaagctttctggaagtgacgccaacttcaggggcaaggccctggttctggggtcagcaccattccgTGGTTCCTGAAGAGATGGTAGACTATGGAACGTAGGCGTTATGATTTCTGACCTATGTAACATGGTCCACTAACTCTCAGTATCCAatccatcctcggagggcttcctggaggtgttgccaacttcagggaagagaac	AATTGGATCCAAAGCTTTCTGGAAGTGACGCCAACTTCAGGGGCAAGGCCCTGGTTCTGGGGTCAGCACCATTCCGTGGTTCCTGAAGAGATGGTAGACTATGGAACGTAGGCGTTATGATTTCTGACCTATGTAACATGGTCCACTAACTCTCAGTATCCAATCCATCCTCGGAGGGCTTCCTGGAGGTGTTGCCAACTTCAGGGAAGAGAACGAATTCGATCCGCGGCCGCGAAGGATCTGCGATCGCTCCGGTGCCCGTCAGTGGGCAGAGCGCACATCGCC		399000000
hsa-mir-380	ctggaggtgatgctagtgagaggaaagagacaccggctctgacctcagccctctccaaGGTACCTGAAAAGATGGTTGACCATAGAACATGCGCTATCTCTGTGTCGTATGTAATATGGTCCACATCTTCTCAATATCAaattcagtcatagagggcttcccagagagaggcaaagtcacc	aattggatccGGAACGAGTGTCAGTCATAGCACTAGTTCCAGCATCATCTCCATTCTTGAGGGGCTCCTTTGTGCTGCGTCCACTGCATCTGCGGCAGACATTGCATGGTGGCCTCTTCTCAATACTACATCAGGCCTCAGAGGGCTTCCTGGAGGTGATGCTAGTGAGAGGAAAGAGACACCGGCTCTGACCTCAGCCCTCTCCAAGGTACCTGAAAAGATGGTTGACCATAGAACATGCGCTATCTCTGTGTCGTATGTAATATGGTCCACATCTTCTCAATATCAAATTCAGTCATAGAGGGCTTCCCAGAGAGAGGCAAAGTCACCTTCGTGGGAGACACACTGATCTGGCTTCAGCGCCATTCCACAGTACTTGGAGAGATGGTAGAGCATAAA…		4890000000
hsa-mir-381	gatggagagctgacctatgggcacacagctggcaggtggtgtttgccacctggtctgctgatcccgcatctcccaccccctcccccgccaggatgaaccccgggagaggaggccggccccgtgaatgatagtgaggaacCTGCCCAGTGCTATTGTTTGGTACTTAAAGCGAGGTTGCCCTTTGTATATTCGGTTTATTGACATGGAATATACAAGGGCAAGCTCTCTGTGAGTATCAAACCTTGTCTTGGACCCAGtccacactcagcaagggatgcggtatgtgtgtgcatgac	AATTGGATCCGATGGAGAGCTGACCTATGGGCACACAGCTGGCAGGTGGTGTTTGCCACCTGGTCTGCTGATCCCGCATCTCCCACCCCCTCCCCCGCCAGGATGAACCCCGGGAGAGGAGGCCGGCCCCGTGAATGATAGTGAGGAACCTGCCCAGTGCTATTGTTTGGTACTTAAAGCGAGGTTGCCCTTTGTATATTCGGTTTATTGACATGGAATATACAAGGGCAAGCTCTCTGTGAGTATCAAACCTTGTCTTGGACCCAGTCCACACTCAGCAAGGGATGCGGTATGTGTGTGCATGACGAATTCGATCCGCGGCCGCGAAGGATCTGCGATCGCTCCGGTGCCCGTCAGTGGGCAGAGCGCACATCGCC		518000000
hsa-mir-382	ctctgtccacaggatggtggttggcagccactccccttggagaagtggaaggggactccttgtctgtcttgtctctGCTTTTCTGTGGTACTTGAAGAGAAGTTGTTCGTGGTGGATTCGCTTTACTTATGACGAATCATTCACGGACAACACTTTTTTCAGTACCAAATGCTacctctaaggacttcctggacacaatggcagcttcag	AATTGGATCCCTCTGTCCACAGGATGGTGGTTGGCAGCCACTCCCCTTGGAGAAGTGGAAGGGGACTCCTTGTCTGTCTTGTCTCTGCTTTTCTGTGGTACTTGAAGAGAAGTTGTTCGTGGTGGATTCGCTTTACTTATGACGAATCATTCACGGACAACACTTTTTTCAGTACCAAATGCTACCTCTAAGGACTTCCTGGACACAATGGCAGCTTCAGGAATTCGATCCGCGGCCGCGAAGGATCTGCGATCGCTCCGGTGCCCGTCAGTGGGCAGAGCGCACATCGCCC		498000000
hsa-mir-383	cctgcaatgtgtattgtttgattatgtttgcataatttatcaagagacttcagaatctccccgTCACCTGCTCCTCAGATCAGAAGGTGATTGTGGCTTTGGGTGGATATTAATCAGCCACAGCACTGCCTGGTCAGAAAGAGCAAGTGtcctagcctttacctcatgagaccttgggtatccatccagcgtaggtc	aattggatccCCTGCAATGTGTATTGTTTGATTATGTTTGCATAATTTATCAAGAGACTTCAGAATCTCCCCGTCACCTGCTCCTCAGATCAGAAGGTGATTGTGGCTTTGGGTGGATATTAATCAGCCACAGCACTGCCTGGTCAGAAAGAGCAAGTGTCCTAGCCTTTACCTCATGAGACCTTGGGTATCCATCCAGCGTAGGTCGAATTCGATCCGCGGCCGCGAAGGATCTGCGATCGCTCCGGTGCCCGTCAGTGGGCAGAGCGCACATCGCCCACAGTCCCCGAGAAGTTGGGGGGAGGGGTCGGCAATTGAAGG		1540000000
hsa-mir-384	cttctgatttgatgccagtgtatgatcaagttccttgccttttaactagtatttatgttataggcagaaTGTTAAATCAGGAATTTTAAACAATTCCTAGACAATATGTATAATGTTCATAAGTCATTCCTAGAAATTGTTCATAATGCCTGTAACAtatatgcaaataacaagatgcctgaaatacataggaaaccttcaagatgctaactggc	AATTGGATCCCTTCTGATTTGATGCCAGTGTATGATCAAGTTCCTTGCCTTTTAACTAGTATTTATGTTATAGGCAGAATGTTAAATCAGGAATTTTAAACAATTCCTAGACAATATGTATAATGTTCATAAGTCATTCCTAGAAATTGTTCATAATGCCTGTAACATATATGCAAATAACAAGATGCCTGAAATACATAGGAAACCTTCAAGATGCTAACTGGCGAATTCGATCCGCGGCCGCGAAGGATCTGCGATCGCTCCGGTGCCCGTC		3020000000
hsa-mir-409	gcaagcattcaccttagtccgagcatctgagcctctccaTGGTACTCGGGGAGAGGTTACCCGAGCAACTTTGCATCTGGACGACGAATGTTGCTCGGTGAACCCCTTTTCGGTATCAaattccaccagggaggccgtcttggaggctggggcacctcggggaaggacgccggcatcagcaccattctggg	AATTGGATCCGCAAGCATTCACCTTAGTCCGAGCATCTGAGCCTCTCCATGGTACTCGGGGAGAGGTTACCCGAGCAACTTTGCATCTGGACGACGAATGTTGCTCGGTGAACCCCTTTTCGGTATCAAATTCCACCAGGGAGGCCGTCTTGGAGGCTGGGGCACCTCGGGGAAGGACGCCGGCATCAGCACCATTCTGGGGAATTCGATCCGCGGCCGCGAAGGATCTGCGATCGCTCCGGTGCCCGTCAGTGGGCAGAGCGCACATCGCCCA		941000000
hsa-mir-410	gtcttctcacctttgatgtcccatccgtcctcaggactgcttcccgggggcagcgctggcaccacgggacgcggcagccacgttcttgaGCCGATGGCACTCTGGGTACCTGAGAAGAGGTTGTCTGTGATGAGTTCGCTTTTATTAATGACGAATATAACACAGATGGCCTGTTTTCAGTACCGCTACCGCCCGGTggtgtgcgggcgccacgcctgaggcgggactttccagggtacgtgaa	AATTGGATCCGTCTTCTCACCTTTGATGTCCCATCCGTCCTCAGGACTGCTTCCCGGGGGCAGCGCTGGCACCACGGGACGCGGCAGCCACGTTCTTGAGCCGATGGCACTCTGGGTACCTGAGAAGAGGTTGTCTGTGATGAGTTCGCTTTTATTAATGACGAATATAACACAGATGGCCTGTTTTCAGTACCGCTACCGCCCGGTGGTGTGCGGGCGCCACGCCTGAGGCGGGACTTTCCAGGGTACGTGAAGAATTCGATCCGCGGCCGCGAAGGATCTGCGATCGCTCCGGTGCCCG		1040000000
hsa-mir-411	cttggagggctttctggatgtgtcctgagcctttgTCCTCGGCATCTCTGTGTGGTACTTGGAGAGATAGTAGACCGTATAGCGTACGCTTTATCTGTGACGTATGTAACACGGTCCACTAACCCTCAGTATCAAATCCATCCCCGAGGctcctggaaacaacgctgtcttcggggaggaacggttggacccaccaccacttctccatgacacccgaagagatgattt	AATTGGATCCCTTGGAGGGCTTTCTGGATGTGTCCTGAGCCTTTGTCCTCGGCATCTCTGTGTGGTACTTGGAGAGATAGTAGACCGTATAGCGTACGCTTTATCTGTGACGTATGTAACACGGTCCACTAACCCTCAGTATCAAATCCATCCCCGAGGCTCCTGGAAACAACGCTGTCTTCGGGGAGGAACGGTTGGACCCACCACCACTTCTCCATGACACCCGAAGAGATGATTTGAATTCGATCCGCGGCCGCGAAGGATCTGCGATCGCTCCGGTGCCCGTCAGTGGCAGAGCGCACATCGCC		294000000
hsa-mir-412	tcggtatcaaattccaccagggaggccgtcttggaggctggggcacctcggggaaggacgccggcatcagcaccattCTGGGGTACGGGGATGGATGGTCGACCAGTTGGAAAGTAATTGTTTCTAATGTACTTCACCTGGTCCACTAGCCGTCCGTATCCGCTGCAGcctgtggggcctgcgggccggggagccgatcgcgcttcagctcagcgcctttcctggtacttgaagg	AATTGGATCCTCGGTATCAAATTCCACCAGGGAGGCCGTCTTGGAGGCTGGGGCACCTCGGGGAAGGACGCCGGCATCAGCACCATTCTGGGGTACGGGGATGGATGGTCGACCAGTTGGAAAGTAATTGTTTCTAATGTACTTCACCTGGTCCACTAGCCGTCCGTATCCGCTGCAGCCTGTGGGGCCTGCGGGCCGGGGAGCCGATCGCGCTTCAGCTCAGCGCCTTTCCTGGTACTTGAAGGGAATTCGATCCGCGGCCGCGAAGGATCTGCGATCGCTCCGGTGCCCGTCAGTGGGCACGA		678000000
hsa-mir-421	gcaaggacagtgccttactcatctttgtattcacagtGCCTAATCCGGTGCACATTGTAGGCCTCATTAAATGTTTGTTGAATGAAAAAATGAATCATCAACAGACATTAATTGGGCGCCTGCTCTGTGATCTCCATGGGCtcagcttgtccccgccagttgccaacaacgtccaagctctc	AATTGGATCCGCAAGGACAGTGCCTTACTCATCTTTGTATTCACAGTGCCTAATCCGGTGCACATTGTAGGCCTCATTAAATGTTTGTTGAATGAAAAAATGAATCATCAACAGACATTAATTGGGCGCCTGCTCTGTGATCTCCATGGGCTCAGCTTGTCCCCGCCAGTTGCCAACAACGTCCAAGCTCTCGAATTCGATCCGCGGCCGCGAAGGATCTGCGATCGCTCCGGTGCCCGTCAGTGGGCAGAGCGCACATCGCC		448000000
hsa-mir-422a	agcagatgcatacctcattggtgagcatataatactgtatgttgctgggggaagcccacaatgtgaggacacGAGAGAAGCACTGGACTTAGGGTCAGAAGGCCTGAGTCTCTCTGCTGCAGATGGGCTCTCTGTCCCTGAGCCAAGCTTTGTCCTCCCTGGgcctcagtttcctcctttgttcatttaggcatggcct	AATTGGATCCAGCAGATGCATACCTCATTGGTGAGCATATAATACTGTATGTTGCTGGGGGAAGCCCACAATGTGAGGACACGAGAGAAGCACTGGACTTAGGGTCAGAAGGCCTGAGTCTCTCTGCTGCAGATGGGCTCTCTGTCCCTGAGCCAAGCTTTGTCCTCCCTGGGCCTCAGTTTCCTCCTTTGTTCATTTAGGCATGGCCTGAATTCGATCCGCGGCCGCGAAGGATCTGCGATCGCTCCGGTGCCCGTCAGTGGGCAGAGCGCACATCGCCCA		686000000
hsa-mir-423	ggaagtgaagggactgtgtcgtcaagggtagagacgggaaaaaacgagaagtcctgaggaacatagattcccctcccccgtacattttcccggatggaagcccgaagtttgagggaGAAACTTGTGAGGAAATAAAGGAAGTTAGGCTGAGGGGCAGAGAGCGAGACTTTTCTATTTTCCAAAAGCTCGGTCTGAGGCCCCTCAGTCTTGCTTCCTAACCCGCGCTTGAGTTTCtccccgcttggatgctctcaggggcagtgtgaagagagacagttcctggcttccttaga	AATTGGATCCGGAAGTGAAGGGACTGTGTCGTCAAGGGTAGAGACGGGAAAAAACGAGAAGTCCTGAGGAACATAGATTCCCCTCCCCCGTACATTTTCCCGGATGGAAGCCCGAAGTTTGAGGGAGAAACTTGTGAGGAAATAAAGGAAGTTAGGCTGAGGGGCAGAGAGCGAGACTTTTCTATTTTCCAAAAGCTCGGTCTGAGGCCCCTCAGTCTTGCTTCCTACCCCGCGCTTGAGTTTCTCCCCGCTTGGATGCTCTCAGGGGCAGTGTGAAGAGAGACAGTTCCTGGCTTCCTTAGAGAATTCGATCCGCGGCCGCGAAGGATCTGCGATCGCTCCGGTGCCCGTCAGTGGCAGAGCGCAC		224000000
hsa-mir-424	gcttccttcagtcatccagtctttattcacccgcaggtacccccagatcGATCCCCCTTCATTGACTCCGAGGGGATACAGCAGCAATTCATGTTTTGAAGTGTTCTAAATGGTTCAAAACGTGAGGCGCTGCTATACCCCCTCGTGGGGAAGGTAGAAGGTGGGGTCTgccggacgcgtgttcctgccaccaggtgcccgctccccgcgaggccggctcaggagcaggtaggtggg	aattggatccgcttccTTCAGTCATCCAGTCTTTATTCACCCGCAGGTACCCCCAGATCGATCCCCCTTCATTGACTCCGAGGGGATACAGCAGCAATTCATGTTTTGAAGTGTTCTAAATGGTTCAAAACGTGAGGCGCTGCTATACCCCCTCGTGGGGAAGGTAGAAGGTGGGGTCTGCCGGACGCGTGTTCCTGCCACCAGGTGCCCGCTCCCCGCGAGGCCGGCTCAGGAGCAGGTAGGTGGGGAATTCGATCCGCGGCCGCGAAGGATCTGCGATCGCTCCGGTGCCCGTCAGTGGGCAGAGCGCACATCGCCCACAGTCCCCGAGAAGTTGGGGGGAGGGGTCGGCAATTGAACGG		666000000
hsa-mir-425	tgctaagcagttgtctccaggtcatgcaccttcagaatgGAAAGCGCTTTGGAATGACACGATCACTCCCGTTGAGTGGGCACCCGAGAAGCCATCGGGAATGTCGTGTCCGCCCAGTGCTCTTTCggcgcctcccagcagggcctcagccctggcccagaaaggggccttgccaagcttttcctgcccctgggtttccctgctctccggatttcccaactctctctactga	AATTGGATCCTGCTAAGCAGTTGTCTCCAGGTCATGCACCTTCAGAATGGAAAGCGCTTTGGAATGACACGATCACTCCCGTTGAGTGGGCACCCGAGAAGCCATCGGGAATGTCGTGTCCGCCCAGTGCTCTTTCGGCGCCTCCCAGCAGGGCCTCAGCCCTGGCCCAGAAAGGGGCCTTGCCAAGCTTTTCCTGCCCCTGGGTTTCCCTGCTCTCCGGATTTCCCAACTCTCTCTACTGAGAATTCGATCCGCGGCCGCGAAGGATCTGCGATCGCTCCGGTGCCCGTCAGTGGGCAGAGCGCACATCGCCCA		499000000
hsa-mir-429	agacaccagcccaggacccggaggccacccacaccacCGCCGGCCGATGGGCGTCTTACCAGACATGGTTAGACCTGGCCCTCTGTCTAATACTGTCTGGTAAAACCGTCCATCCGCTGCctgatcaccgttagaggagagagctgcctgccctgcagctcatcagtgcaaagcc	aattggatccAGACACCAGCCCAGGACCCGGAGGCCACCCACACCACCGCCGGCCGATGGGCGTCTTACCAGACATGGTTAGACCTGGCCCTCTGTCTAATACTGTCTGGTAAAACCGTCCATCCGCTGCCTGATCACCGTTAGAGGAGAGAGCTGCCTGCCCTGCAGCTCATCAGTGCAAAGCCGAATTCGATCCGCGGCCGCGAAGGATCTGCGATCGCTCCGGTGCCCGTCAGTGGGCAGAGCGCACATCGCCCACAGTCCCCGAGAAGTTGGGGGGAGGGGTCGGCAATTGAGG		909000000
hsa-mir-431	ctaccaaggaattccaggacctggggatccatcaggtggcgtgggcggggtgggtgggtggctgctgtgtggctgggtggggcctcctgcacgtcgttgTCCTGCTTGTCCTGCGAGGTGTCTTGCAGGCCGTCATGCAGGCCACACTGACGGTAACGTTGCAGGTCGTCTTGCAGGGCTTCTCGCAAGACGACATCCTCATCACCAACGACGtgcagctccaggtagcggttctgacgcagggcagggaggtggccctcctggggggtgactctgacaccgaagaactcacaca	aattggatccctaccaaggaattccaggacctggggatccatcaggtggcgtgggcggggtgggtgggtggctgctgtgtggctgggtggggcctcctgcacgtcgttgTCCTGCTTGTCCTGCGAGGTGTCTTGCAGGCCGTCATGCAGGCCACACTGACGGTAACGTTGCAGGTCGTCTTGCAGGGCTTCTCGCAAGACGACATCCTCATCACCAACGACGtgcagctccaggtagcggttctgacgcagggcagggaggtggccctcctggggggtgactctgacaccgaagaactcacaca		758000000
hsa-mir-432	tcctatcagatgctccactgagtggatccccccttgcctggtgtgaaccGTTGCATGACTCCTCCAGGTCTTGGAGTAGGTCATTGGGTGGATCCTCTATTTCCTTACGTGGGCCACTGGATGGCTCCTCCATGTCTTGGAGTAGATCAGTGGGCAGCtcttccatttcctggagtgggccactggggggctccttcttttcctgggctgggccgctggctggccctgcctctccccgcactccactgcccgacgtcgcctcggtggtgttggatgagccct	AATTCTCCTATCAGATGCTCCACTGAGTGGATCCCCCCTTGCCTGGTGTGAACCGTTGCATGACTCCTCCAGGTCTTGGAGTAGGTCATTGGGTGGATCCTCTATTTCCTTACGTGGGCCACTGGATGGCTCCTCCATGTCTTGGAGTAGATCAGTGGGCAGCTCTTCCATTTCCTGGAGTGGGCCACTGGGGGGCTCCTTCTTTTCCTGGGCTGGGCCGCTGGCTGGCCCTGCCTCTCCCCGCACTCCACTGCCCGACGTCGCCTCGGTGGTGTTGGATGAGCCCTAGATCCGCGGCCGCGAAGGATCTGCGATCGCTCCGGTGCCCGTCAGTGGGCAGAGCGCACATCGCCCACAGTCCCCGAGAAGTTGGGGGGAGGGGTCGGCAATTGAACGG		181000000
hsa-mir-433	tctggcagctccatgacgtcaaagttgaagtgggagaagaagaagacccaatgcCCGGGGAGAAGTACGGTGAGCCTGTCATTATTCAGAGAGGCTAGATCCTCTGTGTTGAGAAGGATCATGATGGGCTCCTCGGTGTTCTCCAGGtagcggcaccacaccatgaaggcagcccgtattggaagaatcttcatctccgcttgagagt	AATTGGATCCTCTGGCAGCTCCATGACGTCAAAGTTGAAGTGGGAGAAGAAGAAGACCCAATGCCCGGGGAGAAGTACGGTGAGCCTGTCATTATTCAGAGAGGCTAGATCCTCTGTGTTGAGAAGGATCATGATGGGCTCCTCGGTGTTCTCCAGGTAGCGGCACCACACCATGAAGGCAGCCCGTATTGGAAGAATCTTCATCTCCGCTTGAGAGTGAATTCGATCCGCGGCCGCGAAGGATCTGCGATCGCTCCGGTGCCCGTCAGTGGGCAGAGCGCACATCGCCC		4280000000
hsa-mir-448	agaaactggaacttcatggtgcagcagttcatcttcgcaTGGGCCGGGAGGTTGAACATCCTGCATAGTGCTGCCAGGAAATCCCTATTTCATATAAGAGGGGGCTGGCTGGTTGCATATGTAGGATGTCCCATCTCCCAGCCCActtcgtcatgacagacaccagaaacaccactctgcttcactgaa	AATTGGATCCAGAAACTGGAACTTCATGGTGCAGCAGTTCATCTTCGCATGGGCCGGGAGGTTGAACATCCTGCATAGTGCTGCCAGGAAATCCCTATTTCATATAAGAGGGGGCTGGCTGGTTGCATATGTAGGATGTCCCATCTCCCAGCCCACTTCGTCATGACAGACACCAGAAACACCACTCTGCTTCACTGAAGAATTCGATCCGCGGCCGCGAAGGATCTGCGATCGCTCCGGTGCCCGTCAGTGGCAGAGCGCAC		2700000000
hsa-mir-449a	agtcagcagccacaactaccctgccacttgcttctggataaattcttcttgtcaatgaagtgctctggatacCTGTGTGTGATGAGCTGGCAGTGTATTGTTAGCTGGTTGAATATGTGAATGGCATCGGCTAACATGCAACTGCTGTCTTATTGCATATACAatgaacatcagagtgtaactgaatctgtaattagtgtgtgtttatgtgtactttctgctatgaagcaagccac	AATTGGATCCAGTCAGCAGCCACAACTACCCTGCCACTTGCTTCTGGATAAATTCTTCTTGTCAATGAAGTGCTCTGGATACCTGTGTGTGATGAGCTGGCAGTGTATTGTTAGCTGGTTGAATATGTGAATGGCATCGGCTAACATGCAACTGCTGTCTTATTGCATATACAATGAACATCAGAGTGTAACTGAATCTGTAATTAGTGTGTGTTTATGTGTACTTTCTGCTATGAAGCAAGCCACGAATTCGATCCGCGGCCGCGAAGGATCTGCGATCGCTCCGGTGCCCGTCAGTGGGCAGAGCGCACATCGCC		300000000
hsa-mir-449b	agagttctgccactatgtttcatgttacaaatttagcctcagtgactgcctgggccacgagaatcggcagTGACCTGAATCAGGTAGGCAGTGTATTGTTAGCTGGCTGCTTGGGTCAAGTCAGCAGCCACAACTACCCTGCCACTTGCTTCTGGATAAATTCTTCTtgtcaatgaagtgctctggatacctgtgtgtgatgagctggcagtgtattg	AATTGGATCCAGAGTTCTGCCACTATGTTTCATGTTACAAATTTAGCCTCAGTGACTGCCTGGGCCACGAGAATCGGCAGTGACCTGAATCAGGTAGGCAGTGTATTGTTAGCTGGCTGCTTGGGTCAAGTCAGCAGCCACAACTACCCTGCCACTTGCTTCTGGATAAATTCTTCTTGTCAATGAAGTGCTCTGGATACCTGTGTGTGATGAGCTGGCAGTGTATTGGAATTCGATCCGCGGCCGCGAAGGATCTGCGATCGCTCCGGTGCCCGTCAGTGGGCAGAGCGCACATCGCC		1580000000
hsa-mir-450a-1	gtggttatcgctgacttgtgtcactataggcaatcaaAAACGATACTAAACTGTTTTTGCGATGTGTTCCTAATATGCACTATAAATATATTGGGAACATTTTGCATGTATAGTTTTGTATCAATATAcagatgaaaagatggagggaataagcaaaaaatctaacagcggctatctgtgg	AATTGGATCCGTGGTTATCGCTGACTTGTGTCACTATAGGCAATCAAAAACGATACTAAACTGTTTTTGCGATGTGTTCCTAATATGCACTATAAATATATTGGGAACATTTTGCATGTATAGTTTTGTATCAATATACAGATGAAAAGATGGAGGGAATAAGCAAAAAATCTAACAGCGGCTATCTGTGGGAATTCGATCCGCGGCCGCGAAGGATCTGCGATCGCTCCGGTGCCCGTCAGTGGGCAGAGCGCACATCGCCCA		806000000
hsa-mir-450a-2	agggagcattctgtatgaatagttttgtatcaacatacagataaaaggctaggaggaaacatataaaaactttattgtgattatctctgagttgtggtataaaggtgaCCAAAGAAAGATGCTAAACTATTTTTGCGATGTGTTCCTAATATGTAATATAAATGTATTGGGGACATTTTGCATTCATAGTTTTGTATCAATAATATGGggaaaagaggctatcaggaagtataccaaaagtctagaggtggttatcgctgactt	aattggatccagggagcattctgtatgaaTAGTTTTGTATCAACATACAGATAAAAGGCTAGGAGGAAACATATAAAAACTTTATTGTGATTATCTCTGAGTTGTGGTATAAAGGTGACCAAAGAAAGATGCTAAACTATTTTTGCGATGTGTTCCTAATATGTAATATAAATGTATTGGGGACATTTTGCATTCATAGTTTTGTATCAATAATATGGGGAAAAGAGGCTATCAGGAAGTATACCAAAAGTCTAGAGGTGGTTATCGCTGACTTGAATTCGATCCGCGGCCGCGAAGGATCTGCGATCGCTCCGGTGCCCGTCAGTGGGCAGAGCGCACATCGCCCACAGTCCCCGAGAAGTGGGGGGAGGGGTCGGCAATTGAGG		1340000000
hsa-mir-450b	agcggctatctgtggtttacttctgtgataaatgtaagatGCAGAATTATTTTTGCAATATGTTCCTGAATATGTAATATAAGTGTATTGGGATCATTTTGCATCCATAGTTTTGTATcaacatatggagaaaagtctaggaagaaatataccaaaacttgt	aattggatccAGCGGCTATCTGTGGTTTACTTCTGTGATAAATGTAAGATGCAGAATTATTTTTGCAATATGTTCCTGAATATGTAATATAAGTGTATTGGGATCATTTTGCATCCATAGTTTTGTATCAACATATGGAGAAAAGTCTAGGAAGAAATATACCAAAACTTGTGAATTCGATCCGCGGCCGCGAAGGATCTGCGATCGCTCCGGTGCCCGTCAGTGGGCAGAGCGCACATCGCCCACAGTCCCCGAGAAGTTGGGGGGAGGGGTCGGCAATTGAAGG		552000000
hsa-mir-451	caaggaggacaggagagatgctgcaagcccaagaagctctctgctcagcctgtcacaacctaCTGACTGCCAGGGCACTTGGGAATGGCAAGGAAACCGTTACCATTACTGAGTTTAGTAATGGTAATGGTTCTCTTGCTATACCCAGAAAACGTGCCAGGAAGAGAACTCAGgaccctgaagcagactactggaagggagactccagctca	aattggatcccaaGGAGGACAGGAGAGATGCTGCAAGCCCAAGAAGCTCTCTGCTCAGCCTGTCACAACCTACTGACTGCCAGGGCACTTGGGAATGGCAAGGAAACCGTTACCATTACTGAGTTTAGTAATGGTAATGGTTCTCTTGCTATACCCAGAAAACGTGCCAGGAAGAGAACTCAGGACCCTGAAGCAGACTACTGGAAGGGAGACTCCAGCTCAGAATTCGATCCGCGGCCGCGAAGGATCTGCGATCGCTCCGGTGCCCGTCAGTGGGCAGAGCGCACATCGCCCACAGTCCCCGAGAAGTTGGGGGGAGGGGTCGGCAATTGAAGG		1790000000
hsa-mir-452	ccgtgcaaacattgtaagacatggctcctgtcttataattGCTAAGCACTTACAACTGTTTGCAGAGGAAACTGAGACTTTGTAACTATGTCTCAGTCTCATCTGCAAAGAAGTAAGTGCTTTGCcaagctccttgagaggttaggtaagtagataaagttctgctgctgtcg	AATTGGATCCCCGTGCAAACATTGTAAGACATGGCTCCTGTCTTATAATTGCTAAGCACTTACAACTGTTTGCAGAGGAAACTGAGACTTTGTAACTATGTCTCAGTCTCATCTGCAAAGAAGTAAGTGCTTTGCCAAGCTCCTTGAGAGGTTAGGTAAGTAGATAAAGTTCTGCTGCTGTCGGAATTCGATCCGCGGCCGCGAAGGATCTGCGATCGCTCCGGTGCCCGTCAGTGGGCAGAGCGCACATCGCC		726000000
hsa-mir-453	acctggtccactcatcctcagggtcccatccaccctcagaggccactcccaagctgcccaggctgtgcagaagatGCAGGAATGCTGCGAGCAGTGCCACCTCATGGTACTCGGAGGGAGGTTGTCCGTGGTGAGTTCGCATTATTTAATGATGCccaatacacggtcgacctcttttcggtatcagatctcaccagg	AATTGGATCCACCTGGTCCACTCATCCTCAGGGTCCCATCCACCCTCAGAGGCCACTCCCAAGCTGCCCAGGCTGTGCAGAAGATGCAGGAATGCTGCGAGCAGTGCCACCTCATGGTACTCGGAGGGAGGTTGTCCGTGGTGAGTTCGCATTATTTAATGATGCCCAATACACGGTCGACCTCTTTTCGGTATCAGATCTCACCAGGGAATTCGATCCGCGGCCGCGAAGGATCTGCGATCGCTCCGGTGCCCGTCAGTGGGCAGAGCGCACATCGCC		1090000000
hsa-mir-454	atttgcgcgatttatcagacactaatgagttttagattatcataattgcttagtgaatttctgccatctaactaaaaaaaatTCTGTTTATCACCAGATCCTAGAACCCTATCAATATTGTCTCTGCTGTGTAAATAGTTCTGAGTAGTGCAATATTGCTTATAGGGTTTTGGTGTTTGGAAAGAACAATGGGCAGGctgcagaaagtatgtagcagaaacaagcaaaagtcatctttaggaagaaaacaaggaactagatttcactataaaca	AATTGGATCCATTTGCGCGATTTATCAGACACTAATGAGTTTTAGATTATCATAATTGCTTAGTGAATTTCTGCCATCTAACTAAAAAAAATTCTGTTTATCACCAGATCCTAGAACCCTATCAATATTGTCTCTGCTGTGTAAATAGTTCTGAGTAGTGCAATATTGCTTATAGGGTTTTGGTGTTTGGAAAGAACAATGGGCAGGCTGCAGAAAGTATGTAGCAGAAACAAGCAAAAGTCATCTTTAGGAAGAAAACAAGGAACTAGATTTCACTATAAACAGAATTCGATCCGCGGCCGCGAAGGATCTGCGATCGCTCCGGTGCCCGTCAGTGGGCAGAGCGCACATCGCCCA		635000000
hsa-mir-455	gagcttccttctgcaggtcctggagccctggcgtggggcgggcctcctgccggcgagcgcctgcgccctTCCCTGGCGTGAGGGTATGTGCCTTTGGACTACATCGTGGAAGCCAGCACCATGCAGTCCATGGGCATATACACTTGCCTCAAGGCCTATGTCATCgaggagccaccggagctgccactgccaccagggaggaagagg	AATTGGATCCGAGCTTCCTTCTGCAGGTCCTGGAGCCCTGGCGTGGGGCGGGCCTCCTGCCGGCGAGCGCCTGCGCCCTTCCCTGGCGTGAGGGTATGTGCCTTTGGACTACATCGTGGAAGCCAGCACCATGCAGTCCATGGGCATATACACTTGCCTCAAGGCCTATGTCATCGAGGAGCCACCGGAGCTGCCACTGCCACCAGGGAGGAAGAGGGAATTCGATCCGCGGCCGCGAAGGATCTGCGATCGCTCCGGTGCCCGTCAGTGGGCAGAGCGCACATCGCC		191000000
hsa-mir-483	gctcctgctccctcctccggctgatggcacctgccctttggcaccccaaggtggagcccccagcgaccttccccttccagctgagcattgctgtgggggaGAGGGGGAAGACGGGAGGAAAGAAGGGAGTGGTTCCATCACGCCTCCTCACTCCTCTCCTCCCGTCTTCTCCTCTCctgcccttgtctccctgtctcagcagctccaggg	AATTGGATCCGCTCCTGCTCCCTCCTCCGGCTGATGGCACCTGCCCTTTGGCACCCCAAGGTGGAGCCCCCAGCGACCTTCCCCTTCCAGCTGAGCATTGCTGTGGGGGAGAGGGGGAAGACGGGAGGAAAGAAGGGAGTGGTTCCATCACGCCTCCTCACTCCTCTCCTCCCGTCTTCTCCTCTCCTGCCCTTGTCTCCCTGTCTCAGCAGCTCCAGGGGAATTCGATCCGCGGCCGCGAAGGATCTGCGATCGCTCCGGTGCCCGTCAGTGGGCAGAGCGCACATCGCC		735000000
hsa-mir-484	GCGGGGCCTCGCGGCCCTGCAGCCTCGTCAGGCTCAGTCCCCTCCCGATAAACCCCTAAATAGGGACTTTCCCGGGGGGTGACCCTGGCTTTTTTGGCGAAAACCCCCAGTTTAAGGAG	AATTCGCGGGGCCTCGCGGCCCTGCAGCCTCGTCAGGCTCAGTCCCCTCCCGATAAACCCCTAAATAGGGACTTTCCCGGGGGGTGACCCTGGCTTTTTTGGCGAAAACCCCCAGTTTAAGGAGGGATCCGCGGCCGCGAAGGATCTGCGATCGCTCCGGTGCCCGTCAGTGGGCAGAGCGCACATCGCC		7100000000
hsa-mir-485	CACCAGTGTTCATGTGTGGTACTTGGAGAGAGGCTGGCCGTGATGAATTCGATTCATCAAAGCGAGTCATACACGGCTCTCCTCTCTTTTAGTGTCAAATTCTGCCTCGGAGG	AATTCCACCAGTGTTCATGTGTGGTACTTGGAGAGAGGCTGGCCGTGATGAATTCGATTCATCAAAGCGAGTCATACACGGCTCTCCTCTCTTTTAGTGTCAAATTCTGCCTCGGAGGGGATCCGCGGCCGCGAAGGATCTGCGATCGCTCCGGTGCCCGTCAGTGGGCAGAGCGCACATCGCC		1440000000
hsa-mir-486	ctccagcaggtgtgtgtggtgctgggggcttcagcggccggctctgatctccatcctccctgggGCATCCTGTACTGAGCTGCCCCGAGGCCCTTCATGCTGCCCAGCTCGGGGCAGCTCAGTACAGGATACtcggggtgggagtcagcaggaggtgagggggcatggtggccccagtgcagcactaaccaggccgttaccat	aattggatccctccagcaGGTGTGTGTGGTGCTGGGGGCTTCAGCGGCCGGCTCTGATCTCCATCCTCCCTGGGGCATCCTGTACTGAGCTGCCCCGAGGCCCTTCATGCTGCCCAGCTCGGGGCAGCTCAGTACAGGATACCTCGGGGTGGGAGTCAGCAGGAGGTGAGGGGGCATGGTGGCCCCAGTGCAGCACTAACCAGGCCGTTACCATGAATTCGATCCGCGGCCGCGAAGGATCTGCGATCGCTCCGGTGCCCGTCAGTGGGCAGAGCGCACAT		1000000000
hsa-mir-487a	ggactagctggaaggaaggcagactctggtgaagacgtgGGCCGTCACCGTCAGCCTTCGGTACTTGAAGAGTGGTTATCCCTGCTGTGTTCGCTTAATTTATGACGAATCATACAGGGACATCCAGTTTTTCAGTATCAAATACTGCTTTGGAAGGCTtcccggacagcgtcccgccttcaggcaaggggtcttggcttcacctcccacccaaggtatgtatgtgaacgggc	AATTGGATCCGGACTAGCTGGAAGGAAGGCAGACTCTGGTGAAGACATGGGCCGTCACCGTCAGCCTTCGGTACTTGAAGAGTGGTTATCCCTGCTGTGTTCGCTTAATTTATGACGAATCATACAGGGACATCCAGTTTTTCAGTATCAAATACTGCTTTGGAAGGCTTCCCGGACAGCGTCCCGCCTTCAGGCAGGGGGTCTTGGCTTCACCTCCCACCCAAGGTATGTATGTGAACGGGCGAATTCGATCCGCGGCCGCGAAGGATCTGCGATCGCTCCGGTGCCCGTCAGTGGGCAGAGCGCACATCGCCC		679000000
hsa-mir-487b	cttgaagacgtaccaagtccacccaaggcagtggcttTCTTTTCCGTGCTAACCTTTGGTACTTGGAGAGTGGTTATCCCTGTCCTGTTCGTTTTGCTCATGTCGAATCGTACAGGGTCATCCACTTTTTCAGTATCAAGAGCGCAGACTCTGGAgctcgatttcctgtgtttggatcccacctctgacatttactaaccgtccaa	AATTGGATCCCTTGAAGACGTACCAAGTCCACCCAAGGCAGTGGCTTTCTTTTCCGTGCTAACCTTTGGTACTTGGAGAGTGGTTATCCCTGTCCTGTTCGTTTTGCTCATGTCGAATCGTACAGGGTCATCCACTTTTTCAGTATCAAGAGCGCAGACTCTGGAGCTCGATTTCCTGTGTTTGGATCCCACCTCTGACATTTACTAACCGTCCAAGAATTCGATCCGCGGCCGCGAAGGATCTGCGATCGCTCCGGTGCCCGTCAGTGGGCAGAGCGCACATCGCC		735000000
hsa-mir-488	accacaactggtgtttcctcctaaggaagaaagaagagcctagagtggaaaatttcaGAGAATCATCTCTCCCAGATAATGGCACTCTCAAACAAGTTTCCAAATTGTTTGAAAGGCTATTTCTTGGTCAGATGACTCTCAatttcttctggaagactcaggagtcatattttgctgttcagacaaacaaagttaataaagtgtgttgtatgtgaaaagatggatactatatgtacccctgcttcctctaccacattggccttg	AATTGGATCCACCACAACTGGTGTTTCCTCCTAAGGAAGAAAGAAGAGCCTAGAGTGGAAAATTTCAGAGAATCATCTCTCCCAGATAATGGCACTCTCAAACAAGTTTCCAAATTGTTTGAAAGGCTATTTCTTGGTCAGATGACTCTCAATTTCTTCTGGAAGACTCAGGAGTCATATTTTGCTGTTCAGACAAACAAAGTTAATAAAGTGTGTTGTATGTGAAAAGATGGATACTATATGTACCCCTGCTTCCTCTACCACATTGGCCTTGGAATTCGATCCGCGGCCGCGAAGGATCTGCGATCGCTCCGGTGCCCGTCAGTGGCAGAGCGCAC		123000000
hsa-mir-489	ggcactcaaagtatttgtcgactgaaaaaaactgatgatgtttgggctgctGACTACTGCTGTTGGTGGCAGCTTGGTGGTCGTATGTGTGACGCCATTTACTTGAACCTTTAGGAGTGACATCACATATACGGCAGCTAAACTGCTACATGGGACAACAATTAAGAGTTTtgtttgtttgtatgttgaaaaatcatgtaagatggtttatatgcaaagcttt	AATTGGATCCGGCACTCAAAGTATTTGTCGACTGAAAAAAACTGATGATGTTTGGGCTGCTGACTACTGCTGTTGGTGGCAGCTTGGTGGTCGTATGTGTGACGCCATTTACTTGAACCTTTAGGAGTGACATCACATATACGGCAGCTAAACTGCTACATGGGACAACAATTAAGAGTTTTGTTTGTTTGTATGTTGAAAAATCATGTAAGATGGTTTATATGCAAAGCTTTGAATTCGATCCGCGGCCGCGAAGGATCTGCGATCGCTCCGGTGCCCGTCAGTGGGCAGAGCGCACATCGCCCA		944000000
hsa-mir-490	accaacggtggtgaagaggatctcccttcactttaTGGAGGCCTTGCTGGTTTGGAAAGTTCATTGTTCGACACCATGGATCTCCAGGTGGGTCAAGTTTAGAGATGCACCAACCTGGAGGACTCCATGCTGTTGAGCTGTTCACAAGCAGCGGACACTTCCAactccatcttcccaagaactaaatgggtgtcttctatagtgtatgtgcaaatctccttcaaaaggaagtcttactcttcctgctttcaaaaatgggaacaaaattcacacctcagcatccaagta	AATTGGATCCACCAACGGTGGTGAAGAGGATCTCCCTTCACTTTATGGAGGCCTTGCTGGTTTGGAAAGTTCATTGTTCGACACCATGGATCTCCAGGTGGGTCAAGTTTAGAGATGCACCAACCTGGAGGACTCCATGCTGTTGAGCTGTTCACAAGCAGCGGACACTTCCAACTCCATCTTCCCAAGAACTAAATGGGTGTCTTCTATAGTGTATGTGCAAATCTCCTTCAAAAGGAAATCTTACTCTTCCTGCTTTCAAAAATGGGAACAAAATTCACACCTCAGCATCCAAGTAGAATTCGATCCGCGGCCGCGAAGGATCTGCGATCGCTCCGGTGCCCGTCAGTGGGCAGAGCGCAC		1570000000
hsa-mir-491	aacaacatacagcaccttggatactttcaacaattaacttcggagatgtctGCTGTGGGAATTGACTTAGCTGGGTAGTGGGGAACCCTTCCATGAGGAGTAGAACACTCCTTATGCAAGATTCCCTTCTACCTGGCTGGGTTGGAGTCATATCCTGCAGgtccttaccatgaagaagaagatgaaggcttggaggatac	AATTGGATCCAACAACATACAGCACCTTGGATACTTTCAACAATTAACTTCGGAGATGTCTGCTGTGGGAATTGACTTAGCTGGGTAGTGGGGAACCCTTCCATGAGGAGTAGAACACTCCTTATGCAAGATTCCCTTCTACCTGGCTGGGTTGGAGTCATATCCTGCAGGTCCTTACCATGAAGAAGAAGATGAAGGCTTGGAGGATACGAATTCGATCCGCGGCCGCGAAGGATCTGCGATCGCTCCGGTGCCCGTCAGTGGGCAGAGCGCACATCGCC		889000000
hsa-mir-492	tccgtgactagtaccagaagcaggggcacaggccctcccaCAACTACAGCCACTACTACAGGACCATCGAGGACCTGCGGGACAAGATTCTTGGTGCCACCATTGAGAACGCCAGGATTGTCCTGCAGATCAACAATGCTCAACTGGCTGCAGATGacttctgaaccaagtttggtttgagtgtttgggtgct	AATTGGATCCTCCGTGACTAGTACCAGAAGCAGGGGCACAGGCCCTCCCACAACTACAGCCACTACTACAGGACCATCGAGGACCTGCGGGACAAGATTCTTGGTGCCACCATTGAGAACGCCAGGATTGTCCTGCAGATCAACAATGCTCAACTGGCTGCAGATGACTTCTGAACCAAGTTTGGTTTGAGTGTTTGGGTGCTGAATTCGATCCGCGGCCGCGAAGGATCTGCGATCGCTCCGGTGCCCGTCAGTGGGCAGAGCGCACATCGC		7390000000
hsa-mir-493	catctcatctctggccattccagcctccatcacccgcctcacctccatcatcctcgcttcggggctcattCTGGCCTCCAGGGCTTTGTACATGGTAGGCTTTCATTCATTCGTTTGCACATTCGGTGAAGGTCTACTGTGTGCCAGGCCCTGTGCCAGgcatcgtgtagatggacgttgcccttgtgagtg	AATTGGATCCCATCTCATCTCTGGCCATTCCAGCCTCCATCACCCGCCTCACCTCCATCATCCTCGCTTCGGGGCTCATTCTGGCCTCCAGGGCTTTGTACATGGTAGGCTTTCATTCATTCGTTTGCACATTCGGTGAAGGTCTACTGTGTGCCAGGCCCTGTGCCAGGCATCGTGTAGATGGACGTTGCCCTTGTGAGTGGAATTCGATCCGCGGCCGCGAAGGATCTGCGATCGCTCCGGTGCCCGTCAGTGGGCAGAGCGCACATCGCC		2090000000
hsa-mir-494	tggaggtgacaccaacatcggcgaagattcggcagttctgttttgattttttttgtttgttttttgatcagtgctaatcttcGATACTCGAAGGAGAGGTTGTCCGTGTTGTCTTCTCTTTATTTATGATGAAACATACACGGGAAACCTCTTTTTTAGTATCaaatcccaccctggaggcacttcctgttcctgatgcag	AATTGGATCCTGGAGGTGACACCAACATCGGCGAAGATTCGGCAGTTCTGTTTTGATTTTTTTTGTTTGTTTTTTGATCAGTGCTAATCTTCGATACTCGAAGGAGAGGTTGTCCGTGTTGTCTTCTCTTTATTTATGATGAAACATACACGGGAAACCTCTTTTTTAGTATCAAATCCCACCCTGGAGGCACTTCCTGTTCCTGATGCAGGAATTCGATCCGCGGCCGCGAAGGATCTGCGATCGCTCCGGTGCCCGTC		784000000
hsa-mir-495	accctcagtgtcccttcacgcccaggtgtgcctctggcagggaggacgtgctcatctcTGGTACCTGAAAAGAAGTTGCCCATGTTATTTTCGCTTTATATGTGACGAAACAAACATGGTGCACTTCTTTTTCGGTATCAaatatctccttgaagtgcctccatccccgacgggaccctgagcatgggacctggtgtcactacctctcttggtatgtacatgga	AATTGGATCCACCCTCAGTGTCCCTTCACGCCCAGGTGTGCCTCTGGCAGGGAGGACGTGCTCATCTCTGGTACCTGAAAAGAAGTTGCCCATGTTATTTTCGCTTTATATGTGACGAAACAAACATGGTGCACTTCTTTTTCGGTATCAAATATCTCCTTGAAGTGCCTCCATCCCCGACGGGACCCTGAGCATGGGACCTGGTGTCACTACCTCTCTTGGTATGTACATGGAGAATTCGATCCGCGGCCGCGAAGGATCTGCGATCGCTCCGGTGCCCGTCAGTGGGCAGAGCGCACATCGCCCA		1030000000
hsa-mir-496	agtatcccgtccgtcctcaggcctgctgctgggacgcgctggaaGCGAGCACCCAAGTCAGGTACTCGAATGGAGGTTGTCCATGGTGTGTTCATTTTATTTATGATGAGTATTACATGGCCAATCTCCTTTCGGTACTCAATTCTTCTTGGGAAACGTcacgaggggaaagcccagccggcacctgcgcagggtaaggaagtggatcacc	AATTGGATCCAGTATCCCGTCCGTCCTCAGGCCTGCTGCTGGGACGCGCTGGAAGCGAGCACCCAAGTCAGGTACTCGAATGGAGGTTGTCCATGGTGTGTTCATTTTATTTATGATGAGTATTACATGGCCAATCTCCTTTCGGTACTCAATTCTTCTTGGGAAACGTCACGAGGGGAAAGCCCAGCCGGCACCTGCGCAGGGTAAGGAAGTGGATCACCGAATTCGATCCGCGGCCGCGAAGGATCTGCGATCGCTCCGGTGCCCGTCAGTGGGCAGAGCGCACATCGCC		174000000
hsa-mir-497	tcccagcactgctatgtgctctcttcctttcaacCCACCCCGGTCCTGCTCCCGCCCCAGCAGCACACTGTGGTTTGTACGGCACTGTGGCCACGTCCAAACCACACTGTGGTGTTAGAGCGAGGGTGGGGGAGGCACCGCCGAGGcttggccctgggaggccatcctggagaagtgacaca	AATTGGATCCTCCCAGCACTGCTATGTGCTCTCTTCCTTTCAACCCACCCCGGTCCTGCTCCCGCCCCAGCAGCACACTGTGGTTTGTACGGCACTGTGGCCACGTCCAAACCACACTGTGGTGTTAGAGCGAGGGTGGGGGAGGCACCGCCGAGGCTTGGCCCTGGGAGGCCATCCTGGAGAAGTGACACAGAATTCGATCCGCGGCCGCGAAGGATCTGCGATCGCTCCGGTGCCCGTCAGTGGGCAGAGCGCACATCGCCC		1280000000
hsa-mir-498	tgagagtggactgctctgggatgccttttgtttgcactctgatttcagatggaccctgagaatgctcaagccccaAACCCTCCTTGGGAAGTGAAGCTCAGGCTGTGATTTCAAGCCAGGGGGCGTTTTTCTATAACTGGATGAAAAGCACCTCCAGAGCTTGAAGCTCACAGTTTGAGAGCAATCGTCTAAGGAAGTTgatggcaatgttaatagttttttaaacaagcatgaaatcagattcctgtgtttacttctggatgc	AATTGGATCCTGAGAGTGGACTGCTCTGGGATGCCTTTTGTTTGCACTCTGATTTCAGATGGACCCTGAGAATGCTCAAGCCCCAAACCCTCCTTGGGAAGTGAAGCTCAGGCTGTGATTTCAAGCCAGGGGGCGTTTTTCTATAACTGGATGAAAAGCACCTCCAGAGCTTGAAGCTCACAGTTTGAGAGCAATCGTCTAAGGAAGTTGATGGCAATGTTAATAGTTTTTTAAACAAGCATGAAATCAGATTCCTGTGTTTACTTCTGGATGCGAATTCGATCCGCGGCCGCGAAGGATCTGCGATCGCTCCGGTGCCCGTCAGTGGGCAGAGCGCACATCGCCCACAGTCCCCGAGAAGTTGGGGGGAGGGGTCGGCAATTGAACGG		1270000000
hsa-mir-499	agacagaccctccctcttggcagcctccagccccgtccttcaccccctGCCCTGTCCCCTGTGCCTTGGGCGGGCGGCTGTTAAGACTTGCAGTGATGTTTAACTCCTCTCCACGTGAACATCACAGCAAGTCTGTGCTGCTTCCCGTCCCTACGCTGCCTGGGCAGGGTttgtggggaaggggtgggagccctggggctctgggagggacggggatttggcagggaagtgaagactttggtgg	AATTGGATCCAGACAGACCCTCCCTCTTGGCAGCCTCCAGCCCCGTCCTTCACCCCCTGCCCTGTCCCCTGTGCCTTGGGCGGGCGGCTGTTAAGACTTGCAGTGATGTTTAACTCCTCTCCACGTGAACATCACAGCAAGTCTGTGCTGCTTCCCGTCCCTACGCTGCCTGGGCAGGGTTTGTGGGGAAGGGGTGGGAGCCCTGGGGCTCTGGGAGGGACGGGGATTTGGCAGGGAAGTGAAGACTTTGGTGGGAATTCGATCCGCGGCCGCGAAGGATCTGCGATCGCTCCGGTGCCCGTCAGTGGGCAGAGCGCACATCGCCCA		424000000
hsa-mir-500	aagaatgagccctctcactgaacattcacagggcttTGTGTTCTGCTCCCCCTCTCTAATCCTTGCTACCTGGGTGAGAGTGCTGTCTGAATGCAATGCACCTGGGCAAGGATTCTGAGAGCGAGAGCTTCATcttcgtgtaggacagagcgtctttctgtcctcctatcatccattcc	AATTGGATCCAAGAATGAGCCCTCTCACTGAACATTCACAGGGCTTTGTGTTCTGCTCCCCCTCTCTAATCCTTGCTACCTGGGTGAGAGTGCTGTCTGAATGCAATGCACCTGGGCAAGGATTCTGAGAGCGAGAGCTTCATCTTCGTGTAGGACAGAGCGTCTTTCTGTCCTCCTATCATCCATTCCGAATTCGATCCGCGGCCGCGAAGGATCTGCGATCGCTCCGGTGCCCGTCAGTGGGCAGAGCGCACATCGCC		528000000
hsa-mir-501	gatatacatgcagggtgcaggtgcctgagtcttctgctctGCTCTTCCTCTCTAATCCTTTGTCCCTGGGTGAGAGTGCTTTCTGAATGCAATGCACCCGGGCAAGGATTCTGAGAGGGTGAGCcccctctgcgtggagaacagaagatctgtatgtcacctctcagctgc	AATTGGATCCGATATACATGCAGGGTGCAGGTGCCTGAGTCTTCTGCTCTGCTCTTCCTCTCTAATCCTTTGTCCCTGGGTGAGAGTGCTTTCTGAATGCAATGCACCCGGGCAAGGATTCTGAGAGGGTGAGCCCCCTCTGCGTGGAGAACAGAAGATCTGTATGTCACCTCTCAGCTGCGAATTCGATCCGCGGCCGCGAAGGATCTGCGATCGCTCCGGTGCCCGTCAGTGGGCAGAGCGCACATCGCCC		792000000
hsa-mir-502	agaaccttctctgcttcgagcacggcaggtgcccaagccttctgcccTGCTCCCCCTCTCTAATCCTTGCTATCTGGGTGCTAGTGCTGGCTCAATGCAATGCACCTGGGCAAGGATTCAGAGAGGGGGAGCTcaactgtaccaagaaggacagagagcctagacatca	aattggatccagaaccttctctgcttcgAGCACGGCAGGTGCCCAAGCCTTCTGCCCTGCTCCCCCTCTCTAATCCTTGCTATCTGGGTGCTAGTGCTGGCTCAATGCAATGCACCTGGGCAAGGATTCAGAGAGGGGGAGCTCAACTGTACCAAGAAGGACAGAGAGCCTAGACATCAGAATTC		749000000
hsa-mir-503	acgcagcagggctgtagtccggggagggcagtattcctggctaggctggggcgcataggcggtgcgagtcgaggagaGACGCGGTGCCCGCGCTCAGCCGTGCCCTAGCAGCGGGAACAGTTCTGCAGTGAGCGATCGGTGCTCTGGGGTATTGTTTCCGCTGCCAGGGTAAGTCTGGGACTGCCGTTCgggcctacccagcaggtaagtcttaggccatcgcctgcggtgtcggccccgggagcagcgagacccaagattgcatca	AATTGGATCCACGCAGCAGGGCTGTAGTCCGGGGAGGGCAGTATTCCTGGCTAGGCTGGGGCGCATAGGCGGTGCGAGTCGAGGAGAGACGCGGTGCCCGCGCTCAGCCGTGCCCTAGCAGCGGGAACAGTTCTGCAGTGAGCGATCGGTGCTCTGGGGTATTGTTTCCGCTGCCAGGGTAAGTCTGGGACTGCCGTTCGGGCCTACCCAGCAGGTAAGTCTTAGGCCATCGCCTGCGGTGTCGGCCCCGGGAGCAGCGAGACCCAAGATTGCATCAGAATTCGATCCGCGGCCGCGAAGGATCTGCGATCGCTCCGGTGCCCGTCAGTGGGCAGAGCGCAC		2320000000
hsa-mir-504	TGGAGTGGAATGTTGAATCAGCTGCTGTTGGGAGACCCTGGTCTGCACTCTATCTGTATTCTTACTGAAGGGAGTGCAGGGCAGGGTTTCCCATACAGAGGGCACAGACTACCACCGTATGGC	AATTCTGGAGTGGAATGTTGAATCAGCTGCTGTTGGGAGACCCTGGTCTGCACTCTATCTGTATTCTTACTGAAGGGAGTGCAGGGCAGGGTTTCCCATACAGAGGGCACAGACTACCACCGTATGGCGGATCCGCGGCCGCGAAGGATCTGCGATCGCTCCGGTGCCCGTCAGTGGGCAGAGCGCACATCGCC		2010000000
hsa-mir-505	ctgtcattgaaagcacttactgtttgtcacttgaagcagaagagcagCCTGCCGGTGGTAAATTGATGCACCCAGTGGGGGAGCCAGGAAGTATTGATGTTTCTGCCAGTTTAGCGTCAACACTTGCTGGTTTCCTCTCTGGAGCATCGCCAAGTTCGTGGattttcatttttcctgacttttggacttttgttactgctcccattcatttgctcatagtcc	aattggatccctgtcattgaAAGCACTTACTGTTTGTCACTTGAAGCAGAAGAGCAGCCTGCCGGTGGTAAATTGATGCACCCAGTGGGGGAGCCAGGAAGTATTGATGTTTCTGCCAGTTTAGCGTCAACACTTGCTGGTTTCCTCTCTGGAGCATCGCCAAGTTCGTGGATTTTCATTTTTCCTGACTTTTGGACTTTTGTTACTGCTCCCATTCATTTGCTCATAGTCCGAATTCGATCCGCGGCCGCGAAGGATCTGCGATCGCTCCGGTGCCCGTCAGTGGGCAGAGCGCACATCGCCCACAGTCCCCGAGAAGTTGGGGGGAGGGGTCGGCAATTGAGG		1120000000
hsa-mir-506	tctctgggaatagcctcatctgtagtttccccgtgttactattaagatggtcagtGCCACCACCATCAGCCATACTATGTGTAGTGCCTTATTCAGGAAGGTGTTACTTAATAGATTAATATTTGTAAGGCACCCTTCTGAGTAGAGTAATGTGCAACATGGACAACATTTGTGGTGGCattggtaatgacgagtggaatttcagtgacaatactgccctcc	AATTGGATCCTCTCTGGGAATAGCCTCATCTGTAGTTTCCCCGTGTTACTATTAAGATGGTCAGCGCCACCACCATCAGCCATACTATGTGTAGTGCCTTATTCAGGAAGGTGTTACTTAATAGATTAATATTTGTAAGGCACCCTTCTGAGTAGAGTAATGTGCAACATGGACAACATTTGTGGTGGCATTGGTAATGACGAGTGGAATTTCAGTGACAATACTGCCCTCCGAATTCGATCCGCGGCCGCGAAGGATCTGCGATCGCTCCGGTGCCCGTCAGTGGGCAGAGCGCACATCGCCC		248000000
hsa-mir-507	ttgggattctgactgaaatggcggagtgagggacattttccgctGTGCTGTGTGTAGTGCTTCACTTCAAGAAGTGCCATGCATGTGTCTAGAAATATGTTTTGCACCTTTTGGAGTGAAATAATGCACAACAGATACaagtcagaactacccactcagtgatgggtcaactca	AATTGGATCCTTGGGATTCTGACTGAAATGGCGGAGTGAGGGACATATTTTCCGCTGTGCTGTGTGTAGTGCTTCACTTCAAGAAGTGCCATGCATGTGTCTAGAAATATGTTTTGCACCTTTTGGAGTGAAATAATGCACAACAGATACAAGTCAGAACTACCCACTCAGTGATGGGTCAACTCAGAATTCGATCCGCGGCCGCGAAGGATCTGCGATCGCTCCGGTGCCCGTCAGTGGGCAGAGCGCACATCGC		767000000
hsa-mir-508	tggttagagaatgggaatggagtggcaaacatactagaaattcttcatcgtatctaaacttcacgtatatatttgggtagagccaCCACCTTCAGCTGAGTGTAGTGCCCTACTCCAGAGGGCGTCACTCATGTAAACTAAAACATGATTGTAGCCTTTTGGAGTAGAGTAATACACATCACGTAACGCATATTTGGTGGccatgggtgtgagtgtatacagccgcatgcacagagctgccctcccttgtgtccaagcaccaccctccccttgctgggctaactcaatggactccca	AATTGGATCCTGGTTAGAGAATGGGAATGGAGTGGCAAACATACTAGAAATTCTTCATCGTATCTAAACTTCACGTATATATTTGGGTAGAGCCACCACCTTCAGCTGAGTGTAGTGCCCTACTCCAGAGGGCGTCACTCATGTAAACTAAAACATGATTGTAGCCTTTTGGAGTAGAGTAATACACATCACGTAACGCATATTTGGTGGCCATGGGTGTGAGTGTATACAGCCGCATGCACAGAGCTGCCCTCCCTTGTGTCCAAGCACCACCCTCCCCTTGCTGGGCTAACTCAATGGACTCCCAGAATTCGATCCGCGGCCGCGAAGGATCTGCGATCGCTCCGGTGCCCGTCAGTGGGCAGAGCGCACATCGCC		387000000
hsa-mir-509-1	tgaatgggtgggtattaaggcaaggctgccatcctcagaCATGCTGTGTGTGGTACCCTACTGCAGACAGTGGCAATCATGTATAATTAAAAATGATTGGTACGTCTGTGGGTAGAGTACTGCATGACACATGcaacatacatgatgacactgtgtgtgtgttggaggcatttagttgcatgcagagg	AATTGGATCCTGAATGGGTGGGTATTAAGGCAAGGCTGCCATCCTCAGACATGCTGTGTGTGGTACCCTACTGCAGACAGTGGCAATCATGTATAATTAAAAATGATTGGTACGTCTGTGGGTAGAGTACTGCATGACACATGCAACATACATGATGACACTGTGTGTGTGTTGGAGGCATTTAGTTGCATGCAGAGGGAATTCGATCCGCGGCCGCGAAGGATCTGCGATCGCTCCGGTGCCCGTCAGTGGGCAGAGCGCACATCGCCC		342000000
hsa-mir-510	ccaacggccacttacagactgaaaacatttgagaggttgtttgaaaagtgtgtgattaagtatttaggctgtgctcccattttcaggaatgctgtgtatgtgtGTGGTGTCCTACTCAGGAGAGTGGCAATCACATGTAATTAGGTGTGATTGAAACCTCTAAGAGTGGAGTAACACatgacatgtactacatatgcaatgatattgcagatatttagttgcatgcagtgg	AATTGGATCCCCAACGGCCACTTACAGACTGAAAACATTTGAGAGGTTGTTTGAAAAGTGTGTGATTAAGTATTTAGGCTGTGCTCCCATTTTCAGGAATGCTGTGTATGTGTGTGGTGTCCTACTCAGGAGAGTGGCAATCACATGTAATTAGGTGTGATTGAAACCTCTAAGAGTGGAGTAACACATGACATGTACTACATATGCAATGATATTGCAGATATTTAGTTGCATGCAGTGGGAATTCGATCCGCGGCCGCGAAGGATCTGCGATCGCTCCGGTGCCC		2110000000
hsa-mir-511-1	gggaaagggttgtttcaaagaagtatatttgctttatcaacattctaagtattggaatgatccaacgataagaaaaCAATAGACACCCATCGTGTCTTTTGCTCTGCAGTCAGTAAATATTTTTTTGTGAATGTGTAGCAAAAGACAGAATGGTGGTCCATTGaatccccaggatgaagacatgaggagacgtggg	AATTGGATCCGGGAAAGGGTTGTTTCAAAGAAGTATATTTGCTTTATCAACATTCTAAGTATTGGAATGATCCAACGATAAGAAAACAATAGACACCCATCGTGTCTTTTGCTCTGCAGTCAGTAAATATTTTTTTGTGAATGTGTAGCAAAAGACAGAATGGTGGTCCATTGAATCCCCAGGATGAAGACATGAGGAGACGTGGGGAATTCGATCCGCGGCCGCGAAGGATCTGCGATCGCTCCGGTGCCCGTCAGTGGGCAGAGCGCACATC		396000000
hsa-mir-511-1	gggaaagggttgtttcaaagaagtatatttgctttatcaacattctaagtattggaatgatccaacgataagaaaaCAATAGACACCCATCGTGTCTTTTGCTCTGCAGTCAGTAAATATTTTTTTGTGAATGTGTAGCAAAAGACAGAATGGTGGTCCATTGaatccccaggatgaagacatgaggagacgtggg	AATTGGATCCGGGAAAGGGTTGTTTCAAAGAAGTATATTTGCTTTATCAACATTCTAAGTATTGGAATGATCCAACGATAAGAAAACAATAGACACCCATCGTGTCTTTTGCTCTGCAGTCAGTAAATATTTTTTTGTGAATGTGTAGCAAAAGACAGAATGGTGGTCCATTGAATCCCCAGGATGAAGACATGAGGAGACGTGGGGAATTCGATCCGCGGCCGCGAAGGATCTGCGATCGCTCCGGTGCCCGTCAGTGGGCAGAGCGCACATCGCCC		204000000
hsa-mir-512-2	cttctgcatagaggatgtgcctgcagtttccaggtactggacaatacagggagGGTACTTCTCAGTCTGTGGCACTCAGCCTTGAGGGCACTTTCTGGTGCCAGAATGAAAGTGCTGTCATAGCTGAGGTCCAATGACTGAGGCGAGCACCgaagaaacaccatgggggggagggggggcggggggctccaggagccactgcaggtaaaagctaaaccgtggtgcttgttc	aattggatcccTTCTGCATAGAGGATGTGCCTGCAGTTTCCAGGTACTGGACAATACAGGGAGGGTACTTCTCAGTCTGTGGCACTCAGCCTTGAGGGCACTTTCTGGTGCCAGAATGAAAGTGCTGTCATAGCTGAGGTCCAATGACTGAGGCGAGCACCGAAGAAACACCATGGGGGGGAGGGGGGGCGGGGGGCTCCAGGAGCCACTGCAGGTAAAAGCTAAACCGTGGTGCTTGTTCGAATTCGATCCGCGGCCGCGAAGGATCTGCGATCGCTCCGGTGCCCGTCAGTGGGCAGAGCGCACATCGCCCACAGTCCCCGAGAAGTTGGGGGGAGGGGTCGGCAATTGAACGGGTGCCTAGA		312000000
hsa-mir-512-2	cttctgcatagaggatgtgcctgcagtttccaggtactggacaatacagggagGGTACTTCTCAGTCTGTGGCACTCAGCCTTGAGGGCACTTTCTGGTGCCAGAATGAAAGTGCTGTCATAGCTGAGGTCCAATGACTGAGGCGAGCACCgaagaaacaccatgggggggagggggggcggggggctccaggagccactgcaggtaaaagctaaaccgtggtgcttgttc	AATTGGATCCCTTCTGCATAGAGGATGTGCCTGCAGTTTCCAGGTACTGGACAATACAGGGAGGGTACTTCTCAGTCTGTGGCACTCAGCCTTGAGGGCACTTTCTGGTGCCAGAATGAAAGTGCTGTCATAGCTGAGGTCCAATGACTGAGGCGAGCACCGAAGAAACACCATGGGGGGGAGGGGGGGCGGGGGGCTCCAGGAGCCACTGCAGGTAAAAGCTAAACCGTGGTGCTTGTTCGAATTCGATCCGCGGCCGCGAAGGATCTGCGATCGCTCCGGTGCCCGTCAGTGGGCAGAGCGCACATCGCCCA		1360000000
hsa-mir-513a-2	gtcccttggcataaatcttggtggccatgccaaggcatacacctatagggacttgaaaaaaaacggcatgaatagggagcatttgttcttGGATGCCACATTCAGCCATTCAGTGTGCAGTGCCTTTCACAGGGAGGTGTCATTTATGTGAACTAAAATATAAATTTCACCTTTCTGAGAAGGGTAATGTACAGCATGCACTGCATATGTGGTGTCCctgaggatgggggtgtagctgcgagcatggtgatgcctgttttgcatcctgtgcacccactcttcagtgctgggctact	aattggatccgtcccTTGGCATAAATCTTGGTGGCCATGCCAAGGCATACACCTATAGGGACTTGAAAAAAAACGGCATGAATAGGGAGCATTTGTTCTTGGATGCCACATTCAGCCATTCAGTGTGCAGTGCCTTTCACAGGGAGGTGTCATTTATGTGAACTAAAATATAAATTTCACCTTTCTGAGAAGGGTAATGTACAGCATGCACTGCATATGTGGTGTCCCTGAGGATGGGGGTGTAGCTGCGAGCATGGTGATGCCTGTTTTGCATCCTGTGCACCCACTCTTCAGTGCTGGGCTACTGAATTCGATCCGCGGCCGCGAAGGATCTGCGATCGCTCCGGTGCCCGTCAGTGGGCAGAGCGCACATCGCCCACAGTCCCCGAGAAGTTGGGG…		2920000000
hsa-mir-513b	aatagggagcatttggtctgggatgccacattcagccattcaGTGTACAGTGCCTTTCACAAGGAGGTGTCATTTATGTGAACTAAAATATAAATGTCACCTTTTTGAGAGGAGTAATGTACAGCAtgcactgcatatgtggtgtccctagggatggggctgtagctgcgagcatggtgatgcctgttttggatcctgtgcacccactcctcagtgctgggcta	AATTGGATCCAATAGGGAGCATTTGGTCTGGGATGCCACATTCAGCCATTCAGCGTACAGTGCCTTTCACAGGGAGGTGTCATTTATGTGAACTAAAATATAAATTTCACCTTTCTGAGAAGGGTAATGTACAGCATGCACTGCATATGTGGTGTCCCTGAGGATGGGGGTGTAGCTGCGAGCATGGTGATGCCTGTTTTGCATCCTGTGCACCCACTCCTCAGTGCTGGGCTAGAATTCGATCCGCGGCCGCGAAGGATCTGCGATCGCTCCGGTGCCCGTCAGTGGGCAGAGCGCACATCGCCC		4160000000
hsa-mir-513b	aatagggagcatttggtctgggatgccacattcagccattcaGTGTACAGTGCCTTTCACAAGGAGGTGTCATTTATGTGAACTAAAATATAAATGTCACCTTTTTGAGAGGAGTAATGTACAGCAtgcactgcatatgtggtgtccctagggatggggctgtagctgcgagcatggtgatgcctgttttggatcctgtgcacccactcctcagtgctgggcta	AATTGGATCCAATAGGGAGCATTTGGTCTGGGATGCCACATTCAGCCATTCAGTGTACAGTGCCTTTCACAAGGAGGTGTCATTTATGTGAACTAAAATATAAATGTCACCTTTTTGAGAGGAGTAATGTACAGCATGCACTGCATATGTGGTGTCCCTAGGGATGGGGCTGTAGCTGCGAGCATGGTGATGCCTGTTTTGGATCCTGTGCACCCACTCCTCAGTGCTGGGCTAGAATTCGATCCGCGGCCGCGAAGGATCTGCGATCGCTCCGGTGCCCGTCAGTGGGCAGAGCGCACATCGCC		2040000000
hsa-mir-513c	atagggaacatttggtctgggatgccacattcagccattcaGCGTACAGTGCCTTTCTCAAGGAGGTGTCGTTTATGTGAACTAAAATATAAATTTCACCTTTCTGAGAAGAGTAATGTACAGCAtgcactgcatatgtggtgtccctagggatggggctgtagctgcgagcatggtgatgcctg	AATTGGATCCATAGGGAACATTTGGTCTGGGATGCCACATTCAGCCATTCAGCGTACAGTGCCTTTCTCAAGGAGGTGTCGTTTATGTGAACTAAAATATAAATTTCACCTTTCTGAGAAGAGTAATGTACAGCATGCACTGCATATGTGGTGTCCCTAGGGATGGGGCTGTAGCTGCGAGCATGGTGATGCCTGGAATTCGATCCGCGGCCGCGAAGGATCTGCGATCGCTCCGGTGCCCGTCAGTGGCAGAG		587000000
hsa-mir-514-2	agcctgaaagcattgagaagttgtttcaaaagtgcacaaatgggtgcttagggagggcttccatccttaaacatGTTGTCTGTGGTACCCTACTCTGGAGAGTGACAATCATGTATAACTAAATTTGATTGACACTTCTGTGAGTAGAGTAACGCATGACACttacgacagacaatggcactgtgggtgcattgagggtgttttattgtacacagagggaagctttctct	AATTGGATCCAGCCTGAAAGCATTGAGAAGTTGTTTCAAAAGTGCACAAATGGGTGCTTAGGGAGGGCTTCCATCCTTAAACATGTTGTCTGTGGTACCCTACTCTGGAGAGTGACAATCATGTATAACTAAATTTGATTGACACTTCTGTGAGTAGAGTAACGCATGACACTTACGACAGACAATGGCACTGTGGGTGCATTGAGGGTGTTTTATTGTACACAGAGGGAAGCTTTCTCTGAATTCGATCCGCGGCCGCGAAGGATCTGCGATCGCTCCGGTGCCCGTCAGTGGGCAGAGCGCACATCGCC		862000000
hsa-mir-514-2	agcctgaaagcattgagaagttgtttcaaaagtgcacaaatgggtgcttagggagggcttccatccttaaacatGTTGTCTGTGGTACCCTACTCTGGAGAGTGACAATCATGTATAACTAAATTTGATTGACACTTCTGTGAGTAGAGTAACGCATGACACttacgacagacaatggcactgtgggtgcattgagggtgttttattgtacacagagggaagctttctct	AATTGGATCCCTCACATCCTGAAAGCATTGAGAAGTTGTTTCAAAAGTGCACAAATGGGTGCTTAGGGAGGGCTTCCATCCTTAAACATGTTGTCTGTGGTACCCTACTCTGGAGAGTGACAATCATGTATAACTAAATTTGATTGACACTTCTGTGAGTAGAGTAACGCATGACACTTACGACAGACAATGGCACTGTGGGTGCATTGAGGGTGTTTTATTGTACACAGAGGGAAGCTTTCTCTGAATTCGATCCGCGGCCGCGAAGGATCTGCGATCGCTCCGGTGCCCGTC		224000000
hsa-mir-515-1	tgaccagcctcccaaagtgttgggattccaggcgtgagccaccgcgcctggccaatgaatgcatctttatttttgtgttcattttaatctggtaaggtaaattccaacaaaaaacccagagttttggagtgagaagaTCTCATGCAGTCATTCTCCAAAAGAAAGCACTTTCTGTTGTCTGAAAGCAGAGTGCCTTCTTTTGGAGCGTTACTGTTTGAGAaaaaccacgttgaagttgatgctgatcttggtaacacatttgcagagcgt	AATTGGATCCTGACCAGCCTCCCAAAGTGTTGGGATTCCAGGCGTGAGCCACCGCGCCTGGCCAATGAATGCATCTTTATTTTTGTGTTCATTTTAATCTGGTAAGGTAAATTCCAACAAAAAACCCAGAGTTTTGGAGTGAGAAGATCTCATGCAGTCATTCTCCAAAAGAAAGCACTTTCTGTTGTCTGAAAGCAGAGTGCCTTCTTTTGGAGCGTTACTGTTTGAGAAAACCACGTTGAAGTTGATGCTGATCTTGGTAACACATTTGCAGAGCGTGAATTCGATCCGCGGCCGCGAAGGATCTGCGATCGCTCCGGTGCCCGTCAGTGGGCAGAGCGCACATCG		919000000
hsa-mir-515-2	AAGGAACTGGAGATGGTCCTTTTAGGGGTTTATATTCTGGATTCCAGAAAACATGCAGAGAGAGTCAATAAATGTATCTTTATTTTTGTGTCCATTTTAACCAGGTGAGGAAAATTCCGTCAAAAAACCCAGACTTTTGGAGCGAGAAGATCTCATGCAGTCATTCTCCAAAAGAAAGCACTTTCTGTTGTCTGAAAGCAGAGTGCCTTCTTTTGGAGCGTTACTGTTTGAGACGTTGAAGTTGATGCTGATCTTGGTAACACATTTGCAGAGCGTGCTTATCATCAGACTTGCATGATGTTGGGGTTCTGTTTTTGTTTAGTTGTTTTGCATCATGGGGTCTCTGTTGCCCAGGCTGGAGTGCGGTGGCGCTTCC	aattggatccCATGCAGAGAGAGTCAATAAATGTATCTTTATTTTTGTGTCCATTTTAACCAGGTAAGGAAAATTCCGTCAAAAAACCCAGACTTTTGGAGCGAGAAGATCTCATGCAGTCATTCTCCAAAAGAAAGCACTTTCTGTTGTCTGAAAGCAGAGTGCCTTCTTTTGGAGCGTTACTGTTTGAGAAAAACCACGTTGAAGTTGATGCTGATCTTGGTAACACATTTGCAGAGCGTGAATTCGATCCGCGGCCGCGAAGGATCTGCGATCGCTCCGGTGCCCGTCAGTGGGCAGAGCGCACATCGCCCACAGTCCCCGAGAAGTGGGGGGAGGGGTCGGCAATTGCGG		1060000000
hsa-mir-516a-1	caaacagggccaataaatgcatctttatgtttctgtccattttaacttgatctaggaaaattccaacaaaaaacccacggtgctggagcaagaTCTCAGGCTGTGACCTTCTCGAGGAAAGAAGCACTTTCTGTTGTCTGAAAGAAAAGAAAGTGCTTCCTTTCAGAGGGTTACGGTTTGAGAaaagcaacgttgaagttgacgctgatcttggtaatacatttgcagagcg	AATTGGATCCCAAACAGGGCCAATAAATGCATCTTTATGTTTCTGTCCATTTTAACTTGATCTAGGAAAATTCCAACAAAAAACCCACGGTGCTGGAGCAAGATCTCAGGCTGTGACCTTCTCGAGGAAAGAAGCACTTTCTGTTGTCTGAAAGAAAAGAAAGTGCTTCCTTTCAGAGGGTTACGGTTTGAGAAAAGCAACGTTGAAGTTGACGCTGATCTTGGTAATACATTTGCAGAGCGGAATTCGATCCGCGGCCGCGAAGGATCTGCGATCGCTCCGGTGCCCGCTCAGTGGGCAGAGCGCACATCGCC		643000000
hsa-mir-516b-1	tggtcgaagaacattccaacaaaaaatccaccatgcaccgagcaagaataTCTCAGGCTGTGACCATCTGGAGGTAAGAAGCACTTTCTGTTTTGTGAAAGAAAAGAAAGTGCTTCCTTTCAGAGGGTTACTCTTTGAGAaaagcaacgttgaagttgatgctgatcttggtaatacatttggagagcatgcttat	AATTGGATCCTGGTCGAAGAACATTCCAACAAAAAATCCACCATGCACCGAGCAAGAATATCTCAGGCTGTGACCATCTGGAGGTAAGAAGCACTTTCTGTTTTGTGAAAGAAAAGAAAGTGCTTCCTTTCAGAGGGTTACTCTTTGAGAAAAGCAACGTTGAAGTTGATGCTGATCTTGGTAATACATTTGGAGAGCATGCTTATGAATTCGATCCGCGGCCGCGAAGGATCTGCGATCGCTCCGGTGCCCGTCAGTGGGCAGAGCGCACATCGCCC		1180000000
hsa-mir-516b-2	caaacagggccaataaatgcatctttatttttgtgtccattttaacctagtcaaagaaaattacaacaaaaaatccacagtgctggagcaagaagaTCTCATGATGTGACCATCTGGAGGTAAGAAGCACTTTGTGTTTTGTGAAAGAAAGTGCTTCCTTTCAGAGGGTTACTCTTTGAGAaaagcagcattgaagttgatgctgatcttggtaatacatttgaagagcatgcttatcatcagacttggatgatcttggg	AATTGGATCCCAAACAGGGCCAATAAATGCATCTTTATTTTTGTGTCCATTTTAACCTAGTCAAAGAAAATTACAACAAAAAATCCACAGTGCTGGAGCAAGAAGATCTCATGATGTGACCATCTGGAGGTAAGAAGCACTTTGTGTTTTGTGAAAGAAAGTGCTTCCTTTCAGAGGGTTACTCTTTGAGAAAAGCAGCATTGAAGTTGATGCTGATCTTGGTAATACATTTGAAGAGCATGCTTATCATCAGACTTGGATGATCTTGGGGAATTCGATCCGCGGCCGCGAAGGATCTGCGATCGCTCCGGTGCCCGTCAGTGGGCAGAGCGCACATCGCCCA		850000000
hsa-mir-517a	gcggcagagtgagactccgtgtcaaaaaaaagaagaTCTCAGGCAGTGACCCTCTAGATGGAAGCACTGTCTGTTGTATAAAAGAAAAGATCGTGCATCCCTTTAGAGTGTTACTGTTTGAGAcaagcaacgttgaagatgctgctgatcttggtaatacatttgcagagcgtgcttatcatcag	AATTGGATCCGCGGCAGAGTGAGACTCCGTGTCAAAAAAAAGAAGATCTCAGGCAGTGACCCTCTAGATGGAAGCACTGTCTGTTGTATAAAAGAAAAGATCGTGCATCCCTTTAGAGTGTTACTGTTTGAGACAAGCAACGTTGAAGATGCTGCTGATCTTGGTAATACATTTGCAGAGCGTGCTTATCATCAGGAATTCGATCCGCGGCCGCGAAGGATCTGCGATCGCTCCGGTGCCCGTCAGTGGGCAGAGCGCACATCGCCCA		1480000000
hsa-mir-517b	ctagcctcggcaacagagcaagactccgtcaaaaagaaacaaaaacaaaaacaaaaaaaagaaccctacagtactggagcaagaagacctcatgctGTGACCCTCTAGATGGAAGCACTGTCTGTTGTCTAAGAAAAGATCGTGCATCCCTTTAGAGTGTTACtgtttgagaaaagcaacgttgaagatgctgctgatctt	AATTGGATCCCTAGCCTCGGCAACAGAGCAAGACTCCGTCAAAAAGAAACAAAAACAAAAACAAAAAAAGAACCCTACAGTACTGGAGCAAGAAGACCTCATGCTGTGACCCTCTAGATGGAAGCACTGTCTGTTGTCTAAGAAAAGATCGTGCATCCCTTTAGAGTGTTACTGTTTGAGAAAAGCAACGTTGAAGATGCTGCTGATCTTGAATTCGATCCGCGGCCGCGAAGGATCTGCGATCGCTCCGGTGCCCGTCAGTGGGCAGAGCGCACATCGCCCA		366000000
hsa-mir-517c	agaaggagattgcagtgagctaaaatcacaccattgcactgcagcctgggcgactccatctcaaaaaataaatacataaataaataaatacataaatacataaaaaataacccagagtactggagcaaGAAGATCTCAGGCAGTGACCCTCTAGATGGAAGCACTGTCTGTTGTCTAAGAAAAGATCGTGCATCCTTTTAGAGTGTTACTGTTTGAGAAAATCaacgttgaagatgctgctgatcttggtaacacatttgcagagcgt	AATTGGATCCAGAAGGAGATTGCAGTGAGCTAAAATCACACCATTGCACTGCAGCCTGGGCGACTCCATCTCAAAAAATAAATACATAAATAAATAAATACATAAATACATAAAAAATAACCCAGAGTACTGGAGCAAGAAGATCTCAGGCAGTGACCCTCTAGATGGAAGCACTGTCTGTTGTCTAAGAAAAGATCGTGCATCCTTTTAGAGTGTTACTGTTTGAGAAAATCAACGTTGAAGATGCTGCTGATCTTGGTAACACATTTGCAGAGCGTGAATTCGATCCGCGGCCGCGAAGGATCTGCGATCGCTCCGGTGCCCGTCAGTGGGCAGAGCGCACATCGCCCA		402000000
hsa-mir-518a-1	tttcaacaagaaacccagagtgccggagcaagaagaTCTCAAGCTGTGACTGCAAAGGGAAGCCCTTTCTGTTGTCTGAAAGAAGAGAAAGCGCTTCCCTTTGCTGGATTACGGTTTGAGAaaaacaacactgaagctgatgccgatcgtggtaatac	AATTGGATCCTTTCAACAAGAAACCCAGAGTGCCGGAGCAAGAAGATCTCAAGCTGTGACTGCAAAGGGAAGCCCTTTCTGTTGTCTGAAAGAAGAGAAAGCGCTTCCCTTTGCTGGATTACGGTTTGAGAAAAACAACACTGAAGCTGATGCCGATCGTGGTAATACGAATTCGATCCGCGGCCGCGAAGGATCTGCGATCGCTCCGGTGCCCGTCAGTGGGCAGAGCGCACATCGCCC		751000000
hsa-mir-518a-2	tttcaacaagaaacccagagtgccggagcaagaagaTCTCAAGCTGTGGGTCTGCAAAGGGAAGCCCTTTCTGTTGTCTAAAAGAAGAGAAAGCGCTTCCCTTTGCTGGATTACGGTTTGAGAaagcgacgttgaagttgatgcatttgcagagcatgcttat	AATTGGATCCTTTCAACAAGAAACCCAGAGTGCCGGAGCAAGAAGATCTCAAGCTGTGGGTCTGCAAAGGGAAGCCCTTTCTGTTGTCTAAAAGAAGAGAAAGCGCTTCCCTTTGCTGGATTACGGTTTGAGAAAGCGACGTTGAAGTTGATGCATTTGCAGAGCATGCTTATGAATTCGATCCGCGGCCGCGAAGGATCTGCGATCGCTCCGGTGCCCGTCAGTGGGCAGAGCGCACATCGCC		2860000000
hsa-mir-518b	gcaaacagggcaaataaatgcatctttattttgtgtccattttaacctggtcaaggaaaattccaacagcaacatcaaaaaaccagtgttggagcaagaatatgTCATGCTGTGGCCCTCCAGAGGGAAGCGCTTTCTGTTGTCTGAAAGAAAACAAAGCGCTCCCCTTTAGAGGTTTACGGTTTGAgtaaagcagcgttgaagttgatgctgatcttggtaatacatttgcagagcgtgcttatcatcag	AATTGGATCCGCAAACAGGGCAAATAAATGCATCTTTATTTTGTGTCCATTTTAACCTGGTCAAGGAAAATTCCAACAGCAACAACAAAAAACCAGTGTTGGAGCAAGAATATGTCATGCTGTGGCCCTCCAGAGGGAAGCGCTTTCTGTTGTCTGAAAGAAAACAAAGCGCTCCCCTTTAGAGGTTTACGGTTTGAGTAAAGCAGCGTTGAAGTTGATGCTGATCTTGGTAATACATTTGCAGAGCGTGCTTATCATCAGGAATTCGATCCGCGGCCGCGAAGGATCTGCGATCGCTCCGGTGCCCGTCAGTGGGCAGAGCGCACATCGCCCA		899000000
hsa-mir-518c	ggtcaaacagcgaataaatgcatctttatatttgtgtccatcttaacctggtcaaggaaaatttcaacaaaaatcccagatggctggaGCGAGAAGATCTCATGCTGTGACTCTCTGGAGGGAAGCACTTTCTGTTGTCTGAAAGAAAACAAAGCGCTTCTCTTTAGAGTGTTACGGTTTGAGAAAAGCaacgttgaagttgatgctgatcttggtaatacattcgcagagca	AATTGGATCCGGTCAAACAGCGAATAAATGCATCTTTATATTTGTGTCCATCTTAACCTGGTCAAGGAAAATTTCAACAAAAATCCCAGATGGCTGGAGCGAGAAGATCTCATGCTGTGACTCTCTGGAGGGAAGCACTTTCTGTTGTCTGAAAGAAAACAAAGCGCTTCTCTTTAGAGTGTTACGGTTTGAGAAAAGCAACGTTGAAGTTGATGCTGATCTTGGTAATACATTCGCAGAGCAGAATTCGATCCGCGGCCGCGAAGGATCTGCGATCGCTCCGGTGCCCGTCAGTGGGCAGAGCGCACATCGCC		646000000
hsa-mir-518d	ttccaacaagaaacccagagtgctggagtgagaagaTCCCATGCTGTGACCCTCTAGAGGGAAGCACTTTCTGTTGTCTGAAAGAAACCAAAGCGCTTCCCTTTGGAGCGTTACGGTTTGAGAaactcaatgttgaagttgatgctgacttcagtaatacatttgtagaggatgcttatcatcagacttggatgatatcggg	AATTGGATCCTTCCAACAAGAAACCCAGAGTGCTGGAGCAAGAAGATCCCATGCTGTGACCCTCTAGAGGGAAGCACTTTCTGTTGTCTGAAAGAAACCAAAGCGCTTCCCTTTGGAGCGTTACGGTTTGAGAAACTCAATGTTGAAGTTGATGCTGACTTCAGTAATACATTTGTAGAGGATGCTTATCATCAGACTTGGATGAGAATTCGATCCGCGGCCGCGAAGGATCTGCGATCGCTCCGGTGCCCGTCAGTGGGCAGAGCGCACATCGCCCA		1180000000
hsa-mir-518e	ggccaatacatgcatctttacttttgtgtccattttaacccggtgaaggaaaattccaacaaaaaacccacaatgctggagcaagaTCTCAGGCTGTGACCCTCTAGAGGGAAGCGCTTTCTGTTGGCTAAAAGAAAAGAAAGCGCTTCCCTTCAGAGTGTTAACGCTTTGAGAaaagcaacgttgatcttggtaatacacttgcagagaatgc	AATTGGATCCGGCCAATACATGCATCTTTACTTTTGTGTCCATTTTAACCCGGTGAAGGAAAATTCCAACAAAAAACCCACAATGCTGGAGCAAGATCTCAGGCTGTGACCCTCTAGAGGGAAGCGCTTTCTGTTGGCTAAAAGAAAAGAAAGCGCTTCCCTTCAGAGTGTTAACGCTTTGAGAAAAGCAACGTTGATCTTGGTAATACACTTGCAGAGAATGCGAATTCGATCCGCGGCCGCGAAGGATCTGCGATCGCTCCGGTGCCCGTCAGTGGGCAGAGCGCACATCGCCC		959000000
hsa-mir-518f	caaacagggccaataaatgcatctttgtttttgtgtccattttaaccgggtgaaggaaaattccaacaaaaaacccagagtgttggagcaagaagaTCTCATGCTGTGACCCTCTAGAGGGAAGCACTTTCTCTTGTCTAAAAGAAAAGAAAGCGCTTCTCTTTAGAGGATTACTCTTTGAGAaaagcaacgttgaagttgatgcttatcttggtaataaatttgcagagaatgcttataatcagacgtggatgatgttggtgtttc	AATTGGATCCCAAACAGGGCCAATAAATGCATCTTTATTTTTGTGTCCATTTTAACCGGGTGAAGGAAAATTCCAACAAAAAACCCAGAGTGTTGGAGCAAGAAGATCTCATGCTGTGACCCTCTAGAGGGAAGCACTTTCTCTTGTCTAAAAGAAAAGAAAGCGCTTCTCTTTAGAGGATTACTCTTTGAGAAAAGCAACGTTGAAGTTGATGCTTATCTTGGTAATAAATTTGCAGAGAATGCTTATAATCAGACGTGGATGATGTTGGTGTTTCGAATTCGATCCGCGGCCGCGAAGGATCTGCGATCGCTCCGGTGCCCGTCAGTGGCAGAGCGCACATCGCCC		678000000
hsa-mir-519a-1	tcgtcaaggaagattccaacaaaaaatccacagtgccggagcaagaagacCTCAGGCTGTGACACTCTAGAGGGAAGCGCTTTCTGTTGTCTGAAAGAAAGGAAAGTGCATCCTTTTAGAGTGTTACTGTTTGAGaaaagcaacattgaagctgatgctgatcttggtaa	AATTGGATCCTCGTCAAGGAAGATTCCAACAAAAAATCCACAGTGCCGGAGCAAGAAGACCTCAGGCTGTGACACTCTAGAGGGAAGCGCTTTCTGTTGTCTGAAAGAAAGGAAAGTGCATCCTTTTAGAGTGTTACTGTTTGAGAAAAGCAACATTGAAGCTGATGCTGATCTTGGTAAGAATTCGATCCGCGGCCGCGAAGGATCTGCGATCGCTCCGGTGCCCGTCAGTGGGCAGAGCGCACATCGCC		696000000
hsa-mir-519a-2	tggtcaaggaagattccaacaaaaaatccacagtgcCGGAGCAAGAAGATCTCAGGCTGTGTCCCTCTACAGGGAAGCGCTTTCTGTTGTCTGAAAGAAAGGAAAGTGCATCCTTTTAGAGTGTTACTGTTTGAGAAAAGCAACGTtgaagttgatgctgattttggtaatacatttgcagagcatgcttat	AATTGGATCCTGGTCAAGGAAGATTCCAACAAAAAATCCACAGTGCCGGAGCAAGAAGATCTCAGGCTGTGTCCCTCTACAGGGAAGCGCTTTCTGTTGTCTGAAAGAAAGGAAAGTGCATCCTTTTAGAGTGTTACTGTTTGAGAAAAGCAACGTTGAAGTTGATGCTGATTTTGGTAATACATTTGCAGAGCATGCTTATGAATTCGATCCGCGGCCGCGAAGGATCTGCGATCGCTCCGGTGCCCGTCAGTGGGCAGAGCGCACATCGCC		530000000
hsa-mir-519b	tgcaaacagagccaataaataggtctttatttttgtctctattttaacctggtcaaggaaaatttctacaaaaaacccagggtgctggagcaagaagatccCATGCTGTGACCCTCTAGAGGGAAGCGCTTTCTGTTGTCTGAAAGAAAAGAAAGTGCATCCTTTTAGAGGTTTACTGTTTGaggaaagcaacagtgaagttgatgctgatcttggtaatacatttgcagagcatgcttat	AATTGGATCCTGCAAACAGAGCCAATAAATAGGTCTTTATTTTTGTCTCTATTTTAACCTGGTCAAGGAAAATTTCTACAAAAAACCCAGGGTGCTGGAGCAAGAAGATCCCATGCTGTGACCCTCTAGAGGGAAGCGCTTTCTGTTGTCTGAAAGAAAAGAAAGTGCATCCTTTTAGAGGTTTACTGTTTGAGGAAAGCAACAGTGAAGTTGATGCTGATCTTGGTAATACATTTGCAGAGCATGCTTATGAATTCGATCCGCGGCCGCGAAGGATCTGCGATCGCTCCGGTGCCCGTCAG		636000000
hsa-mir-519c	tccagaaatcatgcaaacagggccaataaatgcatctttatttttgtgtccattttaacctggtcaaggaaaattccaacaaaaaatcaatggtgctggagcaagaagaTCTCAGCCTGTGACCCTCTAGAGGGAAGCGCTTTCTGTTGTCTGAAAGAAAAGAAAGTGCATCTTTTTAGAGGATTACAGTTTGAGAaaagcaacgttaacgttcatgctgatctcggcaatacatttgcagagcgtgcttatcatcag	aattggatcctccagaaatcatgcaaacaGGGCCAATAAATGCATCTTTATTTTTGTGTCCATTTTAACCTGGTCAAGGAAAATTCCAACAAAAAATCAATGGTGCTGGAGCAAGAAGATCTCAGCCTGTGACCCTCTAGAGGGAAGCGCTTTCTGTTGTCTGAAAGAAAAGAAAGTGCATCTTTTTAGAGGATTACAGTTTGAGAAAAGCAACGTTAACGTTCATGCTGATCTCGGCAATACATTTGCAGAGCGTGCTTATCATCAGGAATTCGATCCGCGGCCGCGAAGGATCTGCGATCGCTCCGGTGCCCGTCAGTGGGCAGAGCGCACATCGCCCACAGTCCCCGAGAAGTTGGGGGGAGGGGTCGGCAATTGAAGG		1100000000
hsa-mir-519d	ctggtcaaggaagatttcaacaaaaaacccagagtgctggagcaagaagaTCCCATGCTGTGACCCTCCAAAGGGAAGCGCTTTCTGTTTGTTTTCTCTTAAACAAAGTGCCTCCCTTTAGAGTGTTACCGTTTGGGAaaagccacgttgaagatgatgctgatcttggtaatacatttgcagaccatgcttgtaatca	AATTGGATCCCTGGTCAAGGAAGATTTCAACAAAAAACCCAGAGTGCTGGAGCAAGAAGATCCCATGCTGTGACCCTCCAAAGGGAAGCGCTTTCTGTTTGTTTTCTCTTAAACAAAGTGCCTCCCTTTAGAGTGTTACCGTTTGGGAAAAGCCACGTTGAAGATGATGCTGATCTTGGTAATACATTTGCAGACCATGCTTGTAATCAGAATTCGATCCGCGGCCGCGAAGGATCTGCGATCGCTCCGGTGCCCGTCAGTGGGCAGAGCGCACATCGCCC		562000000
hsa-mir-519e	caaacagggacaatgaatgcatctttatttttgtgtccattttaacctggtaaggaaaattccaacaaaaacccagagttttggagcgagaagaTCTCATGCAGTCATTCTCCAAAAGGGAGCACTTTCTGTTTGAAAGAAAACAAAGTGCCTCCTTTTAGAGTGTTACTGTTTGAGAaaaaccacgttgaagttgatgctgatcttggtaacgcatt	AATTGGATCCCAAACAGGGACAATGAATGCATCTTTATTTTTGTGTCCATTTTAACCTGGTAAGGAAAATTCCAACAAAAACCCAGAGTTTTGGAGCGAGAAGATCTCATGCAGTCATTCTCCAAAAGGGAGCACTTTCTGTTTGAAAGAAAACAAAGTGCCTCCTTTTAGAGTGTTACTGTTTGAGAAAAACCACGTTGAAGTTGATGCTGATCTTGGTAACGCATTGAATTCGATCCGCGGCCGCGAAGGATCTGCGATCGCTCCGGTGCCCGTCAGTGGGCAGAGCGCACATCGCC		3090000000
hsa-mir-520a	ttccaacaataaacccagagtgctggagcaagaagatCTCAGGCTGTGACCCTCCAGAGGGAAGTACTTTCTGTTGTCTGAGAGAAAAGAAAGTGCTTCCCTTTGGACTGTTTCGGTTTGAGtaaagcagcgttgaagttgatgctgatcttggtaatacatttgcagagcacgctcatcatcagactcggat	AATTGGATCCTTCCAACAATAAACCCAGAGTGCTGGAGCAAGAAGATCTCAGGCTGTGACCCTCCAGAGGGAAGTACTTTCTGTTGTCTGAGAGAAAAGAAAGTGCTTCCCTTTGGACTGTTTCGGTTTGAGTAAAGCAGCGTTGAAGTTGATGCTGATCTTGGTAATACATTTGCAGAGCACGCTCATCATCAGACTCGGATGAATTCGATCCGCGGCCGCGAAGGATCTGCGATCGCTCCGGTGCCCGTCAGTGGGCAGAGCGCACATCGCC		508000000
hsa-mir-520b	ctggttaaggaagattccaacaaaaaatccacggtgccacagcaagaagatgtcaggctgtgtCCCTCTACAGGGAAGCGCTTTCTGTTGTCTGAAAGAAAAGAAAGTGCTTCCTTTTAGAGGGttaccgtttaagaaaagcaacgtttaggtggatgctgatcttggcaataa	AATTGGATCCCTGGTTAAGGAAGATTCCAACAAAAAATCCACGGTGCCACAGCAAGAAGATGTCAGGCTGTGTCCCTCTACAGGGAAGCGCTTTCTGTTGTCTGAAAGAAAAGAAAGTGCTTCCTTTTAGAGGGTTACCGTTTAAGAAAAGCAACGTTTAGGTGGATGCTGATCTTGGCAATAAGAATTCGATCCGCGGCCGCGAAGGATCTGCGATCGCTCCGGTGCCCGTCAGTGGCAGAGCGCACATCGCC		372000000
hsa-mir-520c	gcaaacagggcaaataaatgcatctttatttttgcgtccattttaacctggtcaaggaagattcccacaaaaaatccacagtgccagagcaagaagaTCTCAGGCTGTCGTCCTCTAGAGGGAAGCACTTTCTGTTGTCTGAAAGAAAAGAAAGTGCTTCCTTTTAGAGGGTTACCGTTTGAGAaaagcaacattgaagttgatgctgatcttggtaatacattttcagagcatgcttatcatcagagatggatgatggtgg	AATTGGATCCGCAAACAGGGCAAATAAATGCATCTTTATTTTTGCGTCCATTTTAACCTGGTCAAGGAAGATTCCCACAAAAAATCCACAGTGCCAGAGCAAGAAGATCTCAGGCTGTCGTCCTCTAGAGGGAAGCACTTTCTGTTGTCTGAAAGAAAAGAAAGTGCTTCCTTTTAGAGGGTTACCGTTTGAGAAAAGCAACATTGAAGTTGATGCTGATCTTGGTAATACATTTTCAGAGCATGCTTATCATCAGAGATGGATGATGGTGGGAATTCGATCCGCGGCCGCGAAGGATCTGCGATCGCTCCGGTGCCCGTCAGTGGGCAGAGCGCACAT		750000000
hsa-mir-520d	tttcaacaagaaacccagagtgccggagcaagaagaTCTCAAGCTGTGAGTCTACAAAGGGAAGCCCTTTCTGTTGTCTAAAAGAAAAGAAAGTGCTTCTCTTTGGTGGGTTACGGTTTGAGAaaagcaacgttgaagttgatgctgatttcggtaatacatttgcagagcatgcttat	aattggatcctttcaacaagaaaCCCAGAGTGCCGGAGCAAGAAGATCTCAAGCTGTGAGTCTACAAAGGGAAGCCCTTTCTGTTGTCTAAAAGAAAAGAAAGTGCTTCTCTTTGGTGGGTTACGGTTTGAGAAAAGCAACGTTGAAGTTGATGCTGATTTCGGTAATACATTTGCAGAGCATGCTTATGAATTCGATCCGCGGCCGCGAAGGATCTGCGATCGCTCCGGTGCCCGTCAGTGGGCAGAGCGCACATCGCCCACAGTCCCCGAGAAGTTGGGGGGAGGGGTCGGCAATTGAAGG		543000000
hsa-mir-520e	gaaaccaataaacacccagagtgctggagcaagactgTCTCCTGCTGTGACCCTCAAGATGGAAGCAGTTTCTGTTGTCTGAAAGGAAAGAAAGTGCTTCCTTTTTGAGGGTTACTGTTTGAGAaaagcaaccttgaggttgatgctgatgtttgtaacacacctgcagagtatacttataatcagacttgggtgatgtgaggtt	AATTGGATCCGAAACCAATAAACACCCAGAGTGCTGGAGCAAGACTGTCTCCTGCTGTGACCCTCAAGATGGAAGCAGTTTCTGTTGTCTGAAAGGAAAGAAAGTGCTTCCTTTTTGAGGGTTACTGTTTGAGAAAAGCAACCTTGAGGTTGATGCTGATGTTTGTAACACACCTGCAGAGTATACTTATAATCAGACTTGGGTGATGTGAGGTTGAATTCGATCCGCGGCCGCGAAGGATCTGCGATCGCTCCGGTGCCCGTCAGTGGGCAGAGCGCACATCGCC		734000000
hsa-mir-520f	tgtgtccatttaaacctggtcaaggaagattcccacaaaaaatccacggtgctggagcaagaggaTCTCAGGCTGTGACCCTCTAAAGGGAAGCGCTTTCTGTGGTCAGAAAGAAAAGCAAGTGCTTCCTTTTAGAGGGTTACCGTTTGGGAaaagcaatgttgaagttgatgctgatcttggtaaaatatttgcagagcgtgcttatcatcag	AATTGGATCCTGTGTCCATTTAAACCTGGTCAAGGAAGATTCCCACAAAAAATCCACGGTGCTGGAGCAAGAGGATCTCAGGCTGTGACCCTCTAAAGGGAAGCGCTTTCTGTGGTCAGAAAGAAAAGCAAGTGCTTCCTTTTAGAGGGTTACCGTTTGGGAAAAGCAATGTTGAAGTTGATGCTGATCTTGGTAAAATATTTGCAGAGCGTGCTTATCATCAGGAATTCGATCCGCGGCCGCGAAGGATCTGCGATCGCTCCGGTGCCCGTCAGTGGGCAGAGCGCACATC		610000000
hsa-mir-520g	ttccaacaagaaacccagagtgctggagcaagaagaTCCCATGCTGTGACCCTCTAGAGGAAGCACTTTCTGTTTGTTGTCTGAGAAAAAACAAAGTGCTTCCCTTTAGAGTGTTACCGTTTGGGAaaagcagtgttgaagttgatgctgatgttggtaatatatttgcatgcttattatcagacttggatgatgttggg	aattggatccttccaacaagaaaCCCAGAGTGCTGGAGCAAGAAGATCCCATGCTGTGACCCTCTAGAGGAAGCACTTTCTGTTTGTTGTCTGAGAAAAAACAAAGTGCTTCCCTTTAGAGTGTTACCGTTTGGGAAAAGCAGTGTTGAAGTTGATGCTGATGTTGGTAATATATTTGCATGCTTATTATCAGACTTGGATGATATCGGGGAATTCGATCCGCGGCCGCGAAGGATCTGCGATCGCTCCGGTGCCCGTCAGTGGGCAGAGCGCACATCGCCCACAGTCCCCGAGAAGTTGGGGGGAGGGGTCGGCAATTGAAGG		1840000000
hsa-mir-521-1	caaacagggacaatgaatgcatctttatttttctgtccattttaacctggtaaacgaaaatttcaccaaaaaacccagagtcctggagcaagaagaTCTCAGGCTGTGACCCTCCAAAGGGAAGAACTTTCTGTTGTCTAAAAGAAAAGAACGCACTTCCCTTTAGAGTGTTACCGTGTGAGAaaagcaacgttgaagctgatgctgatcttggtaataagtttgcagagcctgcttatc	AATTGGATCCCAAACAGGGACAATGAATGCATCTTTATTTTTCTGTCCATTTTAACCTGGTAAACGAAAATTTCACCAAAAAACCCAGAGTCCTGGAGCAAGAAGATCTCAGGCTGTGACCCTCCAAAGGGAAGAACTTTCTGTTGTCTAAAAGAAAAGAACGCACTTCCCTTTAGAGTGTTACCGTGTGAGAAAAGCAACGTTGAAGCTGATGCTGATCTTGGTAATAAGTTTGCAGAGCCTGCTTATCGAATTCGATCCGCGGCCGCGAAGGATCTGCGATCGCTCCGGTGCCCGTCAGTGGGCAGAGCGCACATCGCC		590000000
hsa-mir-521-2	gtaaacagggccaatacgtgcatctttattttgtgtccagtttagcctggtcaacaaaaatgtcaacaaaaaacccagagtgctggagtaagaaggTCTCGGGCTGTGACTCTCCAAAGGGAAGAATTTTCTCTTGTCTAAAAGAAAAGAACGCACTTCCCTTTAGAGTGTTACCGTGTGAGAaaagcaatgctgaagttgatgctgatcttgcaaataactttgcagagcctgcttataatcagactttgacaatggtggg	AATTGGATCCGTAAACAGGGCCAATACATGCATCTTTATTTTGTGCCCAGTTTAGCCTGGTCAACAAAAATGTCACCAAAAAACCCAGAGTGCTGGAGTAAGAAGGTCTCGGGCTGTGACTCTCCAAAGGGAAGAATTTTCTCTTGTCTAAAAGAAAAGAACGCACTTCCCTTTAGAGTGTTACCGTGTGAGAAAAGCAATGCTGAAGTTGATGCTGATCTTGCAAATAACTTTGCAGAGCCTGCTTATAATCAGACTTTGACAATGGTGGGGAATTCGATCCGCGGCCGCGAAGGATCTGCGATCGCTCCGGTGCCCGTCAGTGGGCAGAG		4950000000
hsa-mir-522	caaacaggaccaataaatgcgtgcttatttttgtgtctgttttaacctggtcaaggaaaattccaacaaaaaatccacgatgctggagcaagaagaTCTCAGGCTGTGTCCCTCTAGAGGGAAGCGCTTTCTGTTGTCTGAAAGAAAAGAAAATGGTTCCCTTTAGAGTGTTACGCTTTGAGAaaagcatcgctgatcttggtaacacatttgcagagaatg	AATTGGATCCCAAACAGGACCAATAAATGCGTGCTTATTTTTGTGTCTGTTTTAACCTGGTCAAGGAAAATTCCAACAAAAAATCCACGATGCTGGAGCAAGAAGATCTCAGGCTGTGTCCCTCTAGAGGGAAGCGCTTTCTGTTGTCTGAAAGAAAAGAAAATGGTTCCCTTTAGAGTGTTACGCTTTGAGAAAAGCATCGCTGATCTTGGTAACACATTTGCAGAGAATGGAATTCGATCCGCGGCCGCGAAGGATCTGCGATCGCTCCGGTGCCCGTCAGTGGGCAGAGCGCACATCGCCC		1200000000
hsa-mir-523	caaacagggccagtaaatgcatctttatttttgtgttcattttaacctggtcaaggaaaattgctacaaaaaacccagggtgctggagcaagaagaTCTCATGCTGTGACCCTCTAGAGGGAAGCGCTTTCTGTTGTCTGAAAGAAAAGAACGCGCTTCCCTATAGAGGGTTACCCTTTGAGAaaagcagcattgaagttgatgctgatcttgctaatacatttgcagagcatgcttat	aattggatcccaaacagggccagtaaaTGCATCTTTATTTTTGTGTTCATTTTAACCTGGTCAAGGAAAATTGCTACAAAAAACCCAGGGTGCTGGAGCAAGAAGATCTCATGCTGTGACCCTCTAGAGGGAAGCGCTTTCTGTTGTCTGAAAGAAAAGAACGCGCTTCCCTATAGAGGGTTACCCTTTGAGAAAAGCAGCATTGAAGTTGATGCTGATCTTGCTAATACATTTGCAGAGCATGCTTATGAATTCGATCCGCGGCCGCGAAGGATCTGCGATCGCTCCGGTGCCCGTCAGTGGGCAGAGCGCACATCGCCCACAGTCCCCGAGAAGTTGGGGGGAGGGGTCGGCAATTGAAGG		105000000
hsa-mir-524	caaacagggccaataaatgcatcctcatttttgtgtccattttaacctgggcaaggaaaattccaacaaaaaacccagagttctggagcaagaagaTCTCATGCTGTGACCCTACAAAGGGAAGCACTTTCTCTTGTCCAAAGGAAAAGAAGGCGCTTCCCTTTGGAGTGTTACGGTTTGAGAaaagcagcgttgaagttgatgcttatctcggtaatacatttgtagagcatgcttatcatgaggcttggac	AATTGGATCCCAAACAGGGCCAATAAATGCATCCTCATTTTTGTGTCCATTTTAACCTGGGCAAGGAAAATTCCAACAAAAAACCCAGAGTTCTGGAGCAAGAAGATCTCATGCTGTGACCCTACAAAGGGAAGCACTTTCTCTTGTCCAAAGGAAAAGAAGGCGCTTCCCTTTGGAGTGTTACGGTTTGAGAAAAGCAGCGTTGAAGTTGATGCTTATCTCGGTAATACATTTGTAGAGCATGCTTATCATGAGGCTTGGACGAATTCGATCCGCGGCCGCGAAGGATCTGCGATCGCTCCGGTGCCCGTCAGTGGGCAGAGCGCACATCGCCC		866000000
hsa-mir-525	cagtgaaggaagatttcaaccaaaaacccacggtgctggagcaagaagatCTCAAGCTGTGACTCTCCAGAGGGATGCACTTTCTCTTATGTGAAAAAAAAGAAGGCGCTTCCCTTTAGAGCGTTACGGTTTGGGtaaagcaacgttgaagttgatgctgatcttggtaatatatttgcagagcatgcttataattaagacttggatgatggtgggtttctgtt	aattggatcccagtgaaggaagatttcaaCCAAAAACCCACGGTGCTGGAGCAAGAAGATCTCAAGCTGTGACTCTCCAGAGGGATGCACTTTCTCTTATGTGAAAAAAAAGAAGGCGCTTCCCTTTAGAGCGTTACGGTTTGGGTAAAGCAACGTTGAAGTTGATGCTGATCTTGGTAATATATTTGCAGAGCACGCTTATAATTAAGACTTGGATGATGGTGGGTTTCTGTTGAATTCGATCCGCGGCCGCGAAGGATCTGCGATCGCTCCGGTGCCCGTCAGTGGGCAGAGCGCACATCGCCCACAGTCCCCGAGAAGTTGGGGGGAGGGGTCGGCAATTGAAGG		1450000000
hsa-mir-526a-1	caaacagggccaataaatgcatcctcatttttgtgtccattttaacctggtgaaggaaaattccaacaaaaaacccacagtgctggagcaagaagagCTCAGGCTGTGACCCTCTAGAGGGAAGCACTTTCTGTTGCTTGAAAGAAGAGAAAGCGCTTCCTTTTAGAGGATTACTCTTTGAGaaaaacaacattgaagttaatgctgatcttggagatc	AATTGGATCCCAAACAGGGCCAATAAATGCATCCTCATTTTTGTGTCCATTTTAACCTGGTGAAGGAAAATTCCAACAAAAAACCCACAGTGCTGGAGCAAGAAGAGCTCAGGCTGTGACCCTCTAGAGGGAAGCACTTTCTGTTGCTTGAAAGAAGAGAAAGCGCTTCCTTTTAGAGGATTACTCTTTGAGAAAAACAACGTTGAAGTTAATGCTGATCTTGGAGATCGAATTCGATCCGCGGCCGCGAAGGATCTGCGATCGCTCCGGTGCCCGTCAGTGGGCAGAGCGCAC		589000000
hsa-mir-526a-2	acatatccatggtgctgaagtaagaagatctcgtgctGTGACCCTCTAGAGGGAAGCACTTTCTGTTGAAAGAAAAGAACATGCATCCTTTCAGAGGGTTACtctttgagaagagcaacgtttagtttgatgttgatcttggtagtacatttgcagagcatgcttt	aattggatccACATATCCATGGTGCTGAAGTAAGAAGATCTCGTGCTGTGACCCTCTAGAGGGAAGCACTTTCTGTTGAAAGAAAAGAACATGCATCCTTTCAGAGGGTTACTCTTTGAGAAGAGCAACGTTTAGTTTGATGTTGATCTTGGTAGTACATTTGCAGAGCATGCTTTGAATTCGATCCGCGGCCGCGAAGGATCTGCGATCGCTCCGGTGCCCGTCAGTGGGCAGAGCGCACATCGCCCACAGTCCCCGAGAAGTTGGGGGGAGGGGTCGGCAATTGACGG		1860000000
hsa-mir-526b	gcatacagggtcaataaatgcatctttatttttgtgtctattttaacttggtcaaagaaaattccaggaaaaaatccacggcatcagagcaagaagatgTCAGGCTGTGACCCTCTTGAGGGAAGCACTTTCTGTTGTCTGAAAGAAGAGAAAGTGCTTCCTTTTAGAGGCTTACTGTCTGAgaaaagcaacgttgtagttgatgctgatctttgtaatatctttgcagagcacgcttataatca	AATTGGATCCGCATACAGGGTCAATAAATGCATCTTTATTTTTGTGTCTATTTTAACTTGGTCAAAGAAAATTCCAGGAAAAAATCCACGGCATCAGAGCAAGAAGATGTCAGGCTGTGACCCTCTTGAGGGAAGCACTTTCTGTTGTCTGAAAGAAGAGAAAGTGCTTCCTTTTAGAGGCTTACTGTCTGAGAAAAGCAACGTTGTAGTTGATGCTGATCTTCGTAATATCTTTGCAGAGCACGCTTATAATCAGAATTCGATCCGCGGCCGCGAAGGATCTGCGATCGCTCCGGTGCCCGTCAGTGGGCAGAGCGCACATCGC		915000000
hsa-mir-527	tttcaacaagaaacccagagtgccggagcaagaagaTCTCAAGCTGTGACTGCAAAGGGAAGCCCTTTCTGTTGTCTAAAAGAAAAGAAAGTGCTTCCCTTTGGTGAATTACGGTTTGAGAaaagcaacgttgaagttgatgctgatctcggtaatacatttgcagagcatgcttat	AATTGGATCCTGGTCAAGGAAGATTCCAACAAGAAACCCAGAGTGCCGGAGCAAGAAGATCTCAAGCTGTGACTGCAAAGGGAAGCCCTTTCTGTTGTCTAAAAGAAAAGAAAGTGCTTCCCTTTGGTGAATTACGGTTTGAGAAAAGCAACGTTGAAGTTGATGCTGATCTCGGTAATACATTTGCAGAGCATGCTTATGAATTCGATCCGCGGCCGCGAAGGATCTGCGATCGCTCCGGTGCCCGTCAGTGGCAGAGCGCACATCGCCC		502000000
hsa-mir-532	gggcacagtcatagaagtccaaggcatctgggatacgcatgcacacagtatacaggagagcagacctccCGACTTGCTTTCTCTCCTCCATGCCTTGAGTGTAGGACCGTTGGCATCTTAATTACCCTCCCACACCCAAGGCTTGCAAAAAAGCGAGCCTtctcttccctctccagtgcataggcatgagcacatggacaggtacaccaaagggag			600000000
hsa-mir-541	gaagggaagtcgtctgtgacatcttttctttctttacagcaggcctcgcatggctggcctcttgctccacttgtagcaaggcgcagagggctctctGAGCTCATGCCAACGTCAGGGAAAGGATTCTGCTGTCGGTCCCACTCCAAAGTTCACAGAATGGGTGGTGGGCACAGAATCTGGACTCTGCTTGTGGCATCCATCgtctggcccgatgcttgctggctgcccgctccaggaggcaccttctgggtgttctctgag	AATTGGATCCGAAGGGAAGTCGTCTGTGACATCTTTTCTTTCTTTACAGCAGGCCTCGCATGGCTGGCCTCTTGCTCCACTTGTAGCAAGGCGCAGAGGGCTCTCTGAGCTCATGCCAACGTCAGGGAAAGGATTCTGCTGTCGGTCCCACTCCAAAGTTCACAGAATGGGTGGTGGGCACAGAATCTGGACTCTGCTTGTGGCATCCATCGTCTGGCCCGATGCTTGCTGGCTGCCCGCTCCAGGAGGCACCTTCTGGGTGTTCTCTGAGGAATTCGCGCCTTCTGGGTGTTCTCTGAGGAATTCGATCCGCGGCCGCGAAGGATCTGCGATCGCTCCGGTGCCCGTCAGTGGGCAGAGCGCACATCGCC		377000000
hsa-mir-542	tgggtgatacagaaatttgggatcggtcaaggatgcaCAGATCTCAGACATCTCGGGGATCATCATGTCACGAGATACCAGTGTGCACTTGTGACAGATTGATAACTGAAAGGTCTGGGAGCCACTCATCTTCAtagcaaaacatgtggtaagtattacaagacgaatcaatgaaaagatcaggaggaaagtgggccctaagcaaagaagaaagg	AATTGGATCCTGGGTGATACAGAAATTTGGGATCGGTCAAGGATGCACAGATCTCAGACATCTCGGGGATCATCATGTCACGAGATACCAGTGTGCACTTGTGACAGATTGATAACTGAAAGGTCTGGGAGCCACTCATCTTCATAGCAAAACATGTGGTAAGTATTACAAGACGAATCAATGAAAAGATCAGGAGGAAAGTGGGCCCTAAGCAAAGAAGAAAGGGAATTCGATCCGCGGCCGCGAAGGATCTGCGATCGCTCCGGTGCCCGTCAGTGGGCAGAGCGCACATCGCCC		1030000000
hsa-mir-543	ccgcaggagtgataccagccgcggagaagcagtgttGTCAACGGTGCTGACGTGCGGTACTTAATGAGAAGTTGCCCGTGTTTTTTTCGCTTTATTTGTGACGAAACATTCGCGGTGCACTTCTTTTTCAGTATCCTATTCTGCCTTGAAGACGtcttggtttgggtgcaacttcagggaaggcacatgggcccctgtagtggacgctgatcag	AATTGGATCCCCGCAGGAGTGATACCAGCCGCGGAGAAGCAGTGTTGTCAACGGTGCTGACGTGCGGTACTTAATGAGAAGTTGCCCGTGTTTTTTTCGCTTTATTTGTGACGAAACATTCGCGGTGCACTTCTTTTTCAGTATCCTATTCTGCCTTGAAGACGTCTTGGTTTGGGTGCAACTTCAGGGAAGGCACATGGGCCCCTGTAGTGGACGCTGATCAGGAATTCGATCCGCGGCCGCGAAGGATCTGCGATCGCTCCGGTGCCCG		48500000
hsa-mir-543	ccgcaggagtgataccagccgcggagaagcagtgttGTCAACGGTGCTGACGTGCGGTACTTAATGAGAAGTTGCCCGTGTTTTTTTCGCTTTATTTGTGACGAAACATTCGCGGTGCACTTCTTTTTCAGTATCCTATTCTGCCTTGAAGACGtcttggtttgggtgcaacttcagggaaggcacatgggcccctgtagtggacgctgatcag	AATTGGATCCCCGCAGGAGTGATACCAGCCGCGGAGAAGCAGTGTTGTCAACGGTGCTGACGTGCGGTACTTAATGAGAAGTTGCCCGTGTTTTTTTCGCTTTATTTGTGACGAAACATTCGCGGTGCACTTCTTTTTCAGTATCCTATTCTGCCTTGAAGACGTCTTGGTTTGGGTGCAACTTCAGGGAAGGCACATGGGCCCCTGTAGTGGACGCTGATCAGGAATTCGATCCGCGGCCGCGAAGGATCTGCGATCGCTCCGGTGCCCGTCAGTGGGCAGAGCGCACATCGCC		242000000
hsa-mir-544	cgtgtgcatatgaatagttggctagagtagtgtttctcaaactttaaaaatgctcctaagATTTTCATCACCTAGGGATCTTGTTAAAAAGCAGATTCTGATTCAGGGACCAAGATTCTGCATTTTTAGCAAGTTCTCAAGTGATGCTAATaccgccggtctgtggacaacactcacagtggtttggggctggagaccaggtgctttccctgtgatatgtgtcgcctgt	AATTGGATCCCGTGTGCATATGAATAGTTGGCTAGAGTAGTGTTTCTCAAACTTTAAAAATGCTCCTAAGATTTTCATCACCTAGGGATCTTGTTAAAAAGCAGATTCTGATTCAGGGACCAAGATTCTGCATTTTTAGCAAGTTCTCAAGTGATGCTAATACCGCCGGTCTGTGGACAACACTCACAGTGGTTTGGGGCTGGAGACCAGGTGCTTTCCCTGTGATATGTGTCGCCTGTGAATTCGATCCGCGGCCGCGAAGGATCTGCGATCGCTCCGGTGCCCGTC		177000000
hsa-mir-545	cagttagactgtgagctccttgagggcaaggaaggtgtcttcatctccagagCCCAGCCTGGCACATTAGTAGGCCTCAGTAAATGTTTATTAGATGAATAAATGAATGACTCATCAGCAAACATTTATTGTGTGCCTGCTAAAGTGAGCTCCACAGGctctggattgtcagctgtttcttcaaaaagcatgtggtcagaaatttga	AATTGGATCCCAGTTAGACTGTGAGCTCCTTGAGGGCAAGGAAGGTGTCTTCATCTCCAGAGCCCAGCCTGGCACATTAGTAGGCCTCAGTAAATGTTTATTAGATGAATAAATGAATGACTCATCAGCAAACATTTATTGTGTGCCTGCTAAAGTGAGCTCCACAGGCTCTGGATTGTCAGCTGTTTCTTCAAAAAGCATGTGGTCAGAAATTTGAGAATTCGATCCGCGGCCGCGAAGGATCTGCGATCGCTCCGGTGCCCGTCAGTGGGCAGAGCGCACATCGCC		2070000000
hsa-mir-548a-1	atggaatccaaatgcacaagtatctggagataaagggttaatgttttatttccctactgaataagttattggaatagttagaacttagtgaaattaatatttatgcacTGCAGGGAGGTATTAAGTTGGTGCAAAAGTAATTGTGATTTTTGCCATTAAAAGTAACGACAAAACTGGCAATTACTTTTGCACCAAACCTGGTATTtttgatcatagctacatatgcccttcaaatatcacttagcttcctaaatggtgcaatt	AATTGGATCCATGGAATCCAAATGCACAAGTATCTGGAGATAAAGGGTTAATGTTTTATTTCCCTACTGAATAAGTTATTGGAATAGTTAGAACTTAGTGAAATTAATATTTATGCACTGCAGGGAGGTATTAAGTTGGTGCAAAAGTAATTGTGATTTGTGCCATTAAAAGTAACGACAAAACTGGCAATTACTTTTGCACCAAACCTGGTATTTTTGATCATAGCTACATATGCCCTTCAAATATCACTTAGCTTCCTAAATGGTGCAATTGAATTCGATCCGCGGCCGCGAAGGATCTGCGATCG		1180000000
hsa-mir-548a-2	gggtcaggttccctagaagtagaccctgccatgaggctgtgtgtgcgcgTGTGATGTGTATTAGGTTTGTGCAAAAGTAATTGGGGTTTTTTGCCGTTAAAAGTAATGGCAAAACTGGCAATTACTTTTGCACCAAACTAATATAAtgaaagtgctctaagagaaaggaaatgggaggtagg	AATTGGATCCGGGTCAGGTTCCCTAGAAGTAGACCCTGCCATGAGGCTGTGTGTGCGCGTGTGATGTGTATTAGGTTTGTGCAAAAGTAATTGGGGTTTTTTGCCGTTAAAAGTAATGGCAAAACTGGCAATTACTTTTGCACCAAACTAATATAATGAAAGTGCTCTAAGAGAAAGGAAATGGGAGGTAGGGAATTCGATCCGCGGCCGCGAAGGATCTGCGATCGCTCCGGTGCCCGTCAGTGGGCAGAGCGCACATCGCCCA		567000000
hsa-mir-548a-3	gaagctgcaaggctcttatgacagagtctcagacatCCTAGAATGTTATTAGGTCGGTGCAAAAGTAATTGCGAGTTTTACCATTACTTTCAATGGCAAAACTGGCAATTACTTTTGCACCAACGTAATACTTctgccacattctacgtgtcaaatcactggccaacccagattcagtagga	AATTGGATCCGAAGCTGCAAGGCTCTTATGACAGAGTCTCAGACATCCTAGAATGTTATTAGGTCGGTGCAAAAGTAATTGCGAGTTTTACCATTACTTTCAATGGCAAAACTGGCAATTACTTTTGCACCAACGTAATACTTCTGCCACATTCTACGTGTCAAATCACTGGCCAACCCAGATTCAGTAGGAGAATTCGATCCGCGGCCGCGAAGGATCTGCGATCGCTCCGGTGCCCGTC		2780000000
hsa-mir-548b	TACTATTTATTATTCCATTTCAGACTATATATTTAGGTTGGCGCAAAAGTAATTGTGGTTTTGGCCTTTATTTTCAATGGCAAGAACCTCAGTTGCTTTTGTGCCAACCTAATACTTCACATATATTTTCCAACAGA	AATTCTACTATTTATTATTCCATTTCAGACTATATATTTAGGTTGGCGCAAAAGTAATTGTGGTTTTGGCCTTTATTTTCAATGGCAAGAACCTCAGTTGCTTTTGTGCCAACCTAATACTTCACATATATTTTCCAACAGAGGATCCGCGGCCGCGAAGGATCTGCGATCGCTCCGGTGCCCGTC		465000000
hsa-mir-548c	ggaaaccttacccaccaaagataatttatactgtttacttataggcttactgtcttttgttgaaaaattgcgatgagaaaggaatcggCATTGGCATCTATTAGGTTGGTGCAAAAGTAATTGCGGTTTTTGCCATTACTTTCAGTAGCAAAAATCTCAATTACTTTTGCACCAACTTAATACTTtcaggcttgttgaagcctaagtagaaaattgttgcttaatctcttttattctgattaactcctactttaaattttttctttcagaatctttttatcaagtgaatcttttaaaaagatgtgaagagttacttctgacttt	AATTGGATCCGGAAACCTTACCCACCAAAGATAATTTATACTGTTTACTTATAGGCTTACTGTCTTTTGTTGAAAAATTGCGATGAGAAAGGAATCGGCATTGGCATCTATTAGGTTGGTGCAAAAGTAATTGCGGTTTTTGCCATTACTTTCAGTAGCAAAAATCTCAATTACTTTTGCACCAACTTAATACTTTCAGGCTTGTTGAAGCCTAAGTAGAAAATTGTTGCTTAATCTCTTTTATTCTGATTAACTCCTACTTTAAATTTTTTCTTTCAGAATCTTTTTATCAAGTGAATCTTTTAAAAAGATGTGAAGAGTTACTTCTGACTTTGAATTCGATCCGCGGCCGCGAAGGATCTGCGATCGCTCCGGTGCCCGTCAGTGGGCAGAGCGCAC…		868000000
hsa-mir-548d-1	aagattcacaccagggattggaatcccaaaccactggacacatttttagaagagctagcagaaaactgtgttggtaaacattgttttaagcagttaaaataaatactacatttatttcaaatatgAAACAAGTTATATTAGGTTGGTGCAAAAGTAATTGTGGTTTTTGCCTGTAAAAGTAATGGCAAAAACCACAGTTTCTTTTGCACCAGACTAATAAAGaaatacaaggttatatttgtttcttatctcttatttgtggca	AATTGGATCCAAGATTCACACCAGGGATTGGAATCCCAAACCACTGGACACATTTTTAGAAGAGCTAGCAGAAAACTGTGTTGGTAAACATTGTTTTAAGCAGTTAAAATAAATACTACATTTATTTCAAATATGAAACAAGTTATATTAGGTTGGTGCAAAAGTAATTGTGGTTTTTGCCTGTAAAAGTAATGGCAAAAACCACAGTTTCTTTTGCACCAGACTAATAAAGAAATACAAGGTTATATTTGTTTCTTATCTCTTATTTGTGGCAGAATTCGATCCGCGGCCGCGAAGGATCTGCGATCGCTCCGGTGCCCGTCAGTGGGCAGAGCGCACATCGCCCA		248000000
hsa-mir-548e	tactgcttcagcagcatcccacaaattctgatatgttgtattttccttttaaaagttttttctaatttacccttttgtttcttctgtgatctatggctTTATTAGGTTGGTACAAAAGCAATCGCGGTTTTTGCTATTACTTTTAAAGGCAAAAACTGAGACTACTTTTGCACCAACCTGATAGAAgaatgttattttgttcccaaaagcttgacaattttccatgatatattattgacttctaatttacctccattgtggtcaagaaca	aattggatccTTCTTATGGTGGCAGCTTGAGGTCATTAATTTGAGACCTTTCTATTATTCTCATAAAGACAGTTAGCACTGTAAATTTCCCCTTAAGTACTGCTTCAGCAGCATCCCACAAATTCTGATATGTTGTATTTTCCTTTTAAAAGTTTTTTCTAATTTACCCTTTTGTTTCTTCTGTGATCTATGGCTTTATTAGGTTGGTACAAAAGCAATCGCGGTTTTTGCTATTACTTTTAAAGGCAAAAACTGAGACTACTTTTGCACCAACCTGATAGAAGAATGTTATTTTGTTCCCAAAAGCTTGACAATTTTCCATGATATATTATTGACTTCTAATTTACCTCCATTGTGGTCAAGAACATTCCTGATAGGACTTGAATTCGATCCGCGGCC…		36600000
hsa-mir-548f-1	ttccttatgtgtgcaagtcttctcacaataaccaaaatgatgtaggcaaagcctttccaaagtgcggaagtATTAGGTTGGTGCAAAAGTAATCACAGTTTTTGACATTACTTTCAAAGACAAAAACTGTAATTACTTTTGGACCAACCTAATAGcctgattagcagtgtcttgctcacagtaggcctcatg	aattggatccTTCCTTATGTGTGCAAGTCTTCTCACAATAACCAAAATGATGTAGGCAAAGCCTTTCCAAAGTGCGGAAGTATTAGGTTGGTGCAAAAGTAATCACAGTTTTTGACATTACTTTCAAAGACAAAAACTGTAATTACTTTTGGACCAACCTAATAGCCTGATTAGCAGTGTCTTGCTCACAGTAGGCCTCATGGAATTCGATCCGCGGCCGCGAAGGATCTGCGATCGCTCCGGTGCCCGTCAGTGGGCAGAGCGCACATCGCCCACAGTCCCCGAGAAGTTGGGGGGAGGGGTCGGCAATTGAACGG		237000000
hsa-mir-548f-2	cagctgcaagaaattactaagacacttgaaaatatacatttagaagaaaatgtgtgacgaaagagatctaatttgtataaccaccatctttcTAATAACTATTAGGTTGGTGCGAACATAATTGCAGTTTTTATCATTACTTTTAATGGCAAAAACTGTAATTACTTTTGCACCAACCTAATATTTTAGTgtgcatttggaaataaatgcacgtaaaaagtaactaaatcaattcaaaacttattctcagatttgcttggagccttcta	AATTGGATCCCAGCTGCAAGAAATTACTAAGACACTTGAAAATATACATTTAGAAGAAAATGTGTGACGAAAGAGATCTAATTTGTATAACCACCATCTTTCTAATAACTATTAGGTTGGTGCGAACATAATTGCAGTTTTTATCATTACTTTTAATGGCAAAAACTGTAATTACTTTTGCACCAACCTAATATTTTAGTGTGCATTTGGAAATAAATGCACGTAAAAAGTAACTAAATCAATTCAAAACTTATTCTCAGATTTGCTTGGAGCCTTCTAGAATTCGATCCGCGGCCGCGAAGGATCTGCGATCGCTCCGGTGCCCGTCAGTGGGCAGAGCGCACATCGCCC		662000000
hsa-mir-548f-3	ccagagattgggagtgcagatatttttggcatactgattttatttcttctgaatatgtactcaaaatATTAGGTTGGTGCAAACCTAATTGCAATTTTTGCAGTTTTTTTAAGTAATTGCAAAAACTGTAATTACTTTTGCACCAACCTAATACaattgccgtatcatatggtagttctatttctaatttattgaggaacttccatactatttttcatagtagacataccaagttacattttcaccaataatgtataagcattccc	AATTGGATCCCCAGAGATTGGGAGTGCAGATATTTTTGGCATACTGATTTTATTTCTTCTGAATATGTACTCAAAATATTAGGTTGGTGCAAACCTAATTGCAATTTTTGCAGTTTTTTTAAGTAATTGCAAAAACTGTAATTACTTTTGCACCAACCTAATACAATTGCCGTATCATATGGTAGTTCTATTTCTAATTTATTGAGGAACTTCCATACTATTTTTCATAGTAGACATACCAAGTTACATTTTCACCAATAATGTATAAGCATTCCCGAATTCGATCCGCGGCCGCGAAGGATCTGCGATCGCTCCGGTGCCCGTCAGTGGGCAGAGCGCACATCGCCCA		1940000000
hsa-mir-548f-4	tgagacaaagctacagagtgagtttgtaaactgaaaggtagattgaatatcgacaatgtcattcagaaatttaaaaaaacttagaaacattaaatataaattctacaatatacagtataaaaatGAGTTCTAACGTATTAGGTTGGTGCAAAAGTAATAGTGGTTTTTGCCATTAAAAGTAATGACAAAAACTGTAATTACTTTTGGAACAATATTAATAGAATTTCAGaggagagaaaagggagaatgatggagaatcaattaaaatacgtaacatctaagaattttccagaacatttaaaaattcagattcagaaaggacaatacatccca	aattggatcctgagacaaagctacagagtgaatttgtaaactgaaaggtagattgaatatcgacaatgtcattcagaaatttaaaaaaacttagaaacattaaatataaattctacaatatacagtataaaaatGAGTTCTAACGTATTAGGTTGGTGCAAAAGTAATAGTGGTTTTTGCCATTAAAAGTAATGACAAAAACTGTAATTACTTTTGGAACAATATTAATAGAATTTCAGaggagagaaaagggagaatgatggagaatcaattaaaatacgtaacatctaagaattttccagaacatttaaaaattcagattcagaaaggacaatacatcccaGAATTCGATCCGCGGCCGCGAAGGATCTGCGATCGCTCCGGTGCCCGTCAGTGGGC…		325000000
hsa-mir-548g	tgccagcaatctacacaacttcattacccctttagagaaacactttctctgAGTTATTAGATTAGTGCAAAAGTAATTGCAGTTTTTGCATTACGTTCTATGGCAAAACTGTAATTACTTTTGTACCAACATAATACTTCatatatgtatatctgtatgtatggttatgtacatgtgtgtatatagattacatgctgtaactcagaaatatacatgtatgcacacatagcatacttgtg	AATTGGATCCTGCCAGCAATCTACACAACTTCATTACCCCTTTAGAGAAACACTTTCTCTGAGTTATTAGATTAGTGCAAAAGTAATTGCAGTTTTTGCATTACGTTCTATGGCAAAACTGTAATTACTTTTGTACCAACATAATACTTCATATATGTATATCTGTATGTATGGTTATGTACATGTGTGTATATAGATTACATGCTGTAACTCAGAAATATACATGTATGCACACATAGCATACTTGTGGAATTCGATCCGCGGCCGCGAAGGATCTGCGATCGCTCCGGTGCCCGTCAGTGGGCAGAGCGCACATCGCCCA		219000000
hsa-mir-548h-1	atgcttcagcagatcaaatgcagaaacatttgcagcacccacaTCTGTCCATTAGGTGGGTGCAAAAGTAATCGCGGTTTTTGTCATTACTTTTAATGGTAAAAACTGGAATTACTTTTGCACTGACCTAATATTAAGCCAGATAttaaagagattacaaatacataaaacaatgtcactcttctcattactatttgttttagaaaatataactactttaaaaaaatgttacttctactacagcctgggtaacacag	aattggatccATGCTTCAGCAGATCAAATGCAGAAACATTTGCAGCACCCACATCTGTCCATTAGGTGGGTGCAAAAGTAATCGCGGTTTTTGTCATTACTTTTAATGGTAAAAACTGGAATTACTTTTGCACTGACCTAATATTAAGCCAGATATTAAAGAGATTACAAATACATAAAACAATGTCACTCTTCTCATTACTATTTGTTTTAGAAAATATAACTACTTTAAAAAAATGTTACTTCTACTACAGCCTGGGTAACACAGGAATTCGATCCGCGGCCGCGAAGGATCTGCGATCGCTCCGGTGCCCGTCAGTGGGCAGAGCGCACATCGCCCACAGTCCCCGAGAAGTTGGGGGGAGGGGTCGGCAATTGAGG		1470000000
hsa-mir-548h-3	ccaaccagttctagatttccttctagattcacagagaacaaaTCTGATTCTGCATGTATTAGGTTGGTGCAAAAGTAATCGCGGTTTTTGTCATTGAAAGTAATAGCAAAAACTGCAATTACTTTTGCACCAACCTAAAAGTAGTCACTGTCTTCAGATAtttaaaaacagccataatgtcttctggaaacttctcttcttcagactgattccaa	aattggatccCCAACCAGTTCTAGATTTCCTTCTAGATTCACAGAGAACAAATCTGATTCTGCATGTATTAGGTTGGTGCAAAAGTAATCGTGGTTTTTGTCATTGAAAGTAATAGCAAAAACTGCAATTACTTTTGCACCAACCTAAAAGTAGTCGCTGTCTTCAGATATTTAAAAATAGCCATAATGTCTTCTGGAAACTTCTCTTCTTCAGACTGATTCCAAGAATTCGATCCGCGGCCGCGAAGGATCTGCGATCGCTCCGGTGCCCGTCAGTGGGCAGAGCGCACATCGCCCACAGTCCCCGAGAAGTTGGGGGGAGGGGTCGGCAATTGAACGG		274000000
hsa-mir-548h-4	agccaaacttgtgatccttcgttgttccatttccaaaGCTATTAGGTTGGTGCAAAAGTAATCGCGGTTTTTGTCATTACTTTAATTACTTTACGTTTCATTAATGACAAAAACCGCAATTACTTTTGCACCAACCTAATACTTGCTAtcatcacttcttgtctattttccattcctcttataaatgttgtacaaactaaatcacacttaaataaaataaatgggaaataaagaaaaaggaaaaaaggatgaatgcagggaaaaaacactgcctgggtctgtct	aattggatccAGCCAAACTTGTGATCCTTCGTTGTTCCATTTCCAAGCTATTAGGTTGGTGCAAAAGTAATCGC		2360000000
hsa-mir-548i-1	tgtgttcccaaactttgttgatcttcatcaatccctctgatgCAGATGGCTCTGAAGTTTGCACCCTATTAGGTTGGTGCAAAAGTAATTGCGGATTTTGCCATTAAAAGTAATGGCAAAAATAGCAATTATTTTTGTACCAGCCTAGTATCTTTTCTCCTTCTACCAAACTTTGTCCCTGAGCCATCTCAtcacctataactacctcctccatgcagttgattcccagatctg	aattggatccTGTGTTCCCAAACTTTGTTGATCTTCATCAATCCCTCTGATGCAGATGGCTCCGAAGTTTGCACCCTATTAGGTTGGTGCAAAAGTAATTGCGGATTTTACCATTAAAAGTAATGGCAAAAATAGCAATTATTTTTGTACCAGCCTAGTAAATTTTCTCCTTCTACCAAACTTTGTCCCTGAGCCATCTCATCACCTATAACTACCTCCTCCATGCAGTTGATTCCAGATCTGGAATTCGATCCGCGGCCGCGAAGGATCTGCGATCGCTCCGGTGCCCGTCAGTGGGCAGAGCGCACATCGCCCACAGTCCCCGAGAAGTTGGGGGGAGGGGTCGGCAATTGAACGG		985000000
hsa-mir-548i-2	cccaaacttcgttgatcttcatcaatccctctgatgTAGATGGCTCCGAAGTTTGCATCCTATTAGTTTGGTGCAAAAGTAATTGCGGATTTTGCCATTAAAAGTAATGGCAAAAATAGCAATTATTTTTGTACCAGCCTAGTATCTTTTCTCCTTCTAACAAAGTTCGTCCCTGATCCATCTCAtcacctataactacctcctccatgcagttgattcccagatctg	aattggatcccccaaacttcgttgaTCTTCATCAATCCCTCTGATGTAGATGGCTCCGAAGTTTGCATCCTATTAGTTTGGTGCAAAAGTAATTGCGGATTTTGCCATTAAAAGTAATGGCAAAAATAGCAATTATTTTTGTACCAGCCTAGTATCTTTTCTCCTTCTAACAAAGTTCGTCCCTGATCCATCTCATCACCTATAACTACCTCCTCCATGCAGTTGATTCCCAGATCTGGAATTCGATCCGCGGCCGCGAAGGATCTGCGATCGCTCCGGTGCCCGTCAGTGGGCAGAGCGCACATCGCCCACAGTCCCCGAGAAGTTGGGGGGAGGGGTCGGCAATTGAACGG		190000000
hsa-mir-548i-3	tgtgttcccaaactttgttgatcttcatcaatccctctgatgCAGATGGCTCCGAAGTTTACATCCTATTAGGTTTGTGCAAAAGTAATTGCGGATTTTGCCATTAAAAGTAATGGCAAAAATAGCAATTATTTTTGTACCAGCCTAGTATCTTTTCTCCTTCTACCAAACTTTGTCCCTGAGCCATCTCAtcacctataactacctcctccatgcagttgattcccagatctg	aattggatccTGTGTTCCCAAACTTTGTTGATCATCATCAAACCCTCTGATGCAGATGGCTCCGAAGTTTGCATCCTATTAGGTTGGTGCAAAAGTAATTGCGGATTTTGCCATTAAAAGTAACGGCAAAAACAGCAATTATTTTTGTACCAGCCTAGTATCTTTTCTCCGGCTACCAAACTTTGTCCCTGAGACATCTCATCACCTATAACTACCTCCTCCATGCAGTTGATTCCCAGATCTGGAATTCCAGATCTGGGAATCAACAAAGTTTGGGAACACAGGATCCA		820000000
hsa-mir-548i-4	ctggagcttctgtgaaatcccaatttttatttaaaagaattatgtgttAGGTTGGTGCAAAAGTAATTGCGGATTTTGCCATACTTTTAACGGCAAAAACCACAAATATTATTGCACCAACCTATaagagcagggcagtgcaggccggtgtgctctgcatggggctgcttgccttgccctggggcttttcacatcagggtaactagaacctgtgttccagttctcaatt	AATTGGATCCCTGGAGCTTCTGTGAAATCCCAATTTTTATTTAAAAGAATTATGTGTTAGGTTGGTGCAAAAGTAATTGCGGATTTTGCCATACTTTTAACGGCAAAAACCACAAATATTATTGCACCAACCTATAAGAGCAGGGCAGTGCAGGCCGGTGTGCTCTGCATGGGGCTGCTTGCCTTGCCCTGGGGCTTTTCACATCAGGGTAACTAGAACCTGTGTTCCAGTTCTCAATTGAATTCGATCCGCGGCCGCGAAGGATCTGCGATCGCTCCGGTGCCCGTCAGTGGGCAGAGCGCACATCGCC		644000000
hsa-mir-548j	tgggtctgtccaactttaggtctacactcctgacccctgcactccacgatgattgcattcctgagcctggcccaggtGGGCAGCCAGTGAATAGTTAGCTGGTGCAAAAGTAATTGCGGTCTTTGGTATTACTTTCAGTGGCAAAAACTGCATTACTTTTGCACCAGCCTACTAGAACGCTGAGTTCAGtgccttaagcggtgtttcacagagagggagcaagg	AATTGGATCCTGGGTCTGTCCAACTTTAGGTCTACACTCCTGACCCCTGCACTCCACGACGATTGCATTCCTGAGCCTGGCCCAGGTGGGCAGCCAGTGAATAGTTAGCTGGTGCAAAAGTAATTGCGGTCTTTGGTATTACTTTCAGTGGCAAAAACTGCATTACTTTTGCACCAGCCTACTAGAACGCTGAGTTCAGTGCCTTAAGCGGTGTTTCACAGAGAGGGAGCAAGGGAATTCGATCCGCGGCCGCGAAGGATCTGCGATCGCTCCGGTGCCCGTCAGTGGGCAGAGCGCACATCGCCC		3150000000
hsa-mir-548k	tggaagtgtccaggtttaggtataaagaatcagaagCTTTTCTCAAGTATTGCTGTTAGGTTGGTGCAAAAGTACTTGCGGATTTTGCTTTACTTTTAATGGCAAAAACCGCAATTATTTTTGCTTCAACCTAATATGATGCAAAATTGGCTacaactgtaatttgttgagtgctgcaaacaaggtac	AATTGGATCCTGGAAGTGTCCAGGTTTAGGTATAAAGAATCAGAAGCTTTTCTCAAGTATTGCTGTTAGGTTGGTGCAAAAGTACTTGCGGATTTTGCTTTACTTTTAATGGCAAAAACCGCAATTATTTTTGCTTCAACCTAATATGATGCAAAATTGGCTACAACTGTAATTTGTTGAGTGCTGCAAACAAGGTACGAATTCGATCCGCGGCCGCGAAGGATCTGCGATCGCTCCGGTGCCCGTCAGTGGGCAGAGCGCACATCGCCC		1340000000
hsa-mir-548l	ttgtatgaccttgagcaaccgcatcccttatcccttggtttgTATTAGGTTGGTGCAAAAGTATTTGCGGGTTTTGTCGTAGAAAGTAATGGCAAAAACTGCAGTTACTTGTGCACCAACCAAATGCTtcgtagatttatgagatctaaatggattaaatagtgtctgttgcacagtaggtaatctgttcccgtttctttatcc	AATTGGATCCTTGTATGACCTTGAGCAACCGCATCCCTTATCCCTTGGTTTGTATTAGGTTGGTGCAAAAGTATTTGCGGGTTTTGTCGTAGAAAGTAATGGCAAAAACTGCAGTTACTTGTGCACCAACCAAATGCTTCGTAGATTTATGAGATCTAAATGGATTAAATAGTGTCTGTTGCACAGTAGGTAATCTGTTCCCGTTTCTTTATCCGAATTCGATCCGCGGCCGCGAAGGATCTGCGATCGCTCCGGTGCCCGTCAGTGGGCAGAGCGCACATCGCCCA		900000000
hsa-mir-548m	ttttcccttctctgacttgcttattcttatattttcttaaatttacgattttattttcttgttggttcatatgagttttttttgttggtgtttattctagATATTAGGTTGGTGCAAAGGTATTTGTGGTTTTTGTCATTAAAGTAATGCAAAAGCCACAAATACCTTTGCACCAACCTAATATTAgcccctcggaattatagacatggcaagtatctactatcagtaagttgactggagtaatttactaccctgaaatattttatcttgatatagtcaatgcataaaattttgtcttacagtttgtgatttgggg	aattggatccTTTTCCCTTCTCTGACTTGCTTATTCTTATATTTTCTTAAATTTACGATTTTATTTTCTTGTTGGTTCATATGAGTTTTTTTTGTTGGTGTTTATTCTAGATATTAGGTTGG		377000000
hsa-mir-548n	ctggttggaagcctttaatcttgagtcttatcccacagcatgactgatgatatAGGTTGGTGCAAAAGTAATTGTGGATTTTGTCGTTAAAAATAGCAAAACCCGCAATTACTTTTGCACCAACCTAAtagaaagtgtcacccagggcaggttttccaagtgtggggttcctgctggtcacacaggacctcacattca	aattggatccCTGGTTGGAAGCCTTTAATCTTGAGTCTTATCCCACAGCATGACTGATGATATAGGTTGGTGCAAAAGTAATTGTGGATTTTGTCGTTAAAAATAGCAAAACCCGCAATTACTTTTGCACCAACCTAATAGAAAGTGTCACCCAGGGCAGGTTTTCCAAGTGTGGGGTTCCTGCTGGTCACACAGGACCTCACATTCAGAATTCGATCCGCGGCCGCGAAGGATCTGCGATCGCTCCGGTGCCCGTCAGTGGGCAGAGCGCACATCGCCCA		120000000
hsa-mir-548o	tccaagacttcttcaaatcccggagcatggatttttacgttatagaaataaacttatttctcatTGGTGAAAATGTGTTGATTGTAATGGTTCCTATTCTGATCAATAAACATGGTTTGAGCCTAGTTACAATGATCTAAAATTCACGGTCCAAAACTGCAGTTACTTTTGCACCAACcaaaacttttgcatgactctgccagtccgtccttatcagctg	AATTGGATCCTCCAAGACTTCTTCAAATCCCGGAGCATGGATTTTTACGTTATAGAAATAAACTTATTTCTCATTGGTGAAAATGTGTTGATTGTAATGGTTCCTATTCTGATCAATAAACATGGTTTGAGCCTAGTTACAATGATCTAAAATTCACGGTCCAAAACTGCAGTTACTTTTGCACCAACCAAAACTTTTGCATGACTCTGCCAGTCCGTCCTTATCAGCTGGAATTCGATCCGCGGCCGCGAAGGATCTGCGATCGCTCCGGTGCCCGTCAGTGGGCAGAGCGCACATCGCCC		3370000000
hsa-mir-548p	ctgttggcacagtgagattccatccttgatattcaaattcttctagaaattgtcacatttgatttttggaagaagaataacattttaagagaaaaaactatcattATTAGGTTGGTATAAAATTAATTGCAGTTTTTGTCATTACTTTCAATAGCAAAAACTGCAGTTACTTTTGCACCAATGTAATACttctaaacttttagacttctttatttaaatataaacacaaaccaatattccttgtttgtcaatatattgaatgtgagctctccttagtatcaacgttg	AATTGGATCCCTGTTGGCACAGTGAGATTCCATCCTTGATATTCAAATTCTTCTAGAAATTGTCACATTTGATTTTTGGAAGAAGAATAACATTTTAAGAGAAAAAACTATCATTATTAGGTTGGTATAAAATTAATTGCAGTTTTTGTCATTACTTTCAATAGCAAAAACTGCAGTTACTTTTGCACCAATGTAATACTTCTAAACTTTTAGACTTCTTTATTTAAATATAAACACAAACCAATATTCCTTGTTTGTCAATATATTGAATGTGAGCTCTCCTTAGTATCAACGTTGGAATTCGATCCGCGGCCGCGAAGGATCTGCGATCGCTCCGGTGCCCGTCAGTGGGCAGAGCGCACATCGCC		1500000000
hsa-mir-548p	ctgttggcacagtgagattccatccttgatattcaaattcttctagaaattgtcacatttgatttttggaagaagaataacattttaagagaaaaaactatcattATTAGGTTGGTATAAAATTAATTGCAGTTTTTGTCATTACTTTCAATAGCAAAAACTGCAGTTACTTTTGCACCAATGTAATACttctaaacttttagacttctttatttaaatataaacacaaaccaatattccttgtttgtcaatatattgaatgtgagctctccttagtatcaacgttg	AATTGGATCCCTGTTGGCACAGTGAGATTCCATCCTTGATATTCAAATTCTTCTAGAAATTGTCACATTTGATTTTTGGAAGAAGAATAACATTTTAAGAGAAAAAACTATCATTATTAGGTTGGTATAAAATTAATTGCAGTTTTTGTCATTACTTTCAATAGCAAAAACTGCAGTTACTTTTGCACCAATGTAATACTTCTAAACTTTTAGACTTCTTTATTTAAATATAAACACAAACCAATATTCCTTGTTTGTCAATATATTGAATGTGAGCTCTCCTTAGTATCAACGTTGGAATTCGATCCGCGGCCGCGAAGGATCTGCGATCGCTCCGGTGCCCGTCAGTGGGCAGAGCGCACATCGCCC		797000000
hsa-mir-549	acccaacgtgtttctattccaagagtgtgtttctaagttgactgttgagaacctggcatcacatcttctgatAGACATGCAACTCAAGAATATATTGAGAGCTCATCCATAGTTGTCACTGTCTCAAATCAGTGACAACTATGGATGAGCTCTTAATATATCCCAGGCactgtgctaggcattttccatgcatctttgtatgtaatccccgccaggaattagtatcaccatttacagatgaggaacagagttgcaggaaat	aattggatccacccaacgtgtttctattccaaGAGTGTGTTTCTAAGTTGACTGTTGAGAACCTGGCATCACATCTTCTGATAGACATGCAACTCAAGAATATATTGAGAGCTCATCCATAGTTGTCACTGTCTCAAATCAGTGACAACTATGGATGAGCTCTTAATATATCCCAAGGCACTGTGCTAGGCATTTTCCATGCATCTTTGTATGTAATCCCCGCCAGGAATTAGTATCACCATTTACAGATGAGGAACAGAGTTGCAGGAAATGAATTCGATCCGCGGCCGCGAAGGATCTGCGATCGCTCCGGTGCCCGTCAGTGGGCAGAGCGCACAT		1410000000
hsa-mir-550-2	gatctgagagcagcgtgacctaagaacctggtatttTGATGCTTTGCTGGCTGGTGCAGTGCCTGAGGGAGTAAGAGCCCTGTTGTTGTAAGATAGTGTCTTACTCCCTCAGGCACATCTCCAACAAGTCTCTtgctctcctccaatttgatcgctttgcctggtgacca	AATTGGATCCGATCTGAGAGCAGCGTGACCTAAGAACCTGGTATTTTGATGCTTTGCTGGCTGGTGCAGTGCCTGAGGGAGTAAGAGCCCTGTTGTTGTCAGATAGTGTCTTACTCCCTCAGGCACATCTCCAGCGAGTCTCTTGCTCTCCTCCAATTTGATTGCTTTGCCTGGTGACCAGAATTCGATCCGCGGCCGCGAAGGATCTGCGATCGCTCCGGTGCCCGTCAGTGGGCAGAGCGCACATCGCCCA		4500000000
hsa-mir-550-2	gatctgagagcagcgtgacctaagaacctggtatttTGATGCTTTGCTGGCTGGTGCAGTGCCTGAGGGAGTAAGAGCCCTGTTGTTGTAAGATAGTGTCTTACTCCCTCAGGCACATCTCCAACAAGTCTCTtgctctcctccaatttgatcgctttgcctggtgacca	AATTGGATCCGATCTGAGAGCAGCGTGACCTAAGAACCTGGTATTTTGATGCTTTGCTGGCTGGTGCAGTGCCTGAGGGAGTAAGAGCCCTGTTGTTGTCAGATAGTGTCTTACTCCCTCAGGCACATCTCCAGCGAGTCTCTTGCTCTCCTCCAATTTGATTGCTTTGCCTGGTGACCAGAATTCGATCCGCGGCCGCGAAGGATCTGCGATCGCTCCGGTGCCCGTCAGTGGGCAGAGCGCACATCGCCCA		560000000
hsa-mir-551a	CTGCTCCGGTGGCTGCCAGAGGGGACTGCCGGGTGACCCTGGAAATCCAGAGTGGGTGGGGCCAGTCTGACCGTTTCTAGGCGACCCACTCTTGGTTTCCAGGGTTGCCCTGGAAACCACAGATGGGGAGGGGTTG	aattcCTGCTCCGGTGGCTGCCAGAGGGGACTGCCGGGTGACCCTGGAAATCCAGAGTGGGTGGGGCCAGTCTGACCGTTTCTAGGCGACCCACTCTTGGTTTCCAGGGTTGCCCTGGAAACCACAGATGGGGAGGGGTTGGGATCCGCGGCCGCGAAGGATCTGCGATCGCTCCGGTGCCCGTCAGTGGGCAGAGCGCACATCGCCCACAGTCCCCGAGAAGTTGGGGGGAGGGGTCGGCAATTGAACGG		1550000000
hsa-mir-551b	AGACCTCTGTTAGATCTGCCAGATGTGCTCTCCTGGCCCATGAAATCAAGCGTGGGTGAGACCTGGTGCAGAACGGGAAGGCGACCCATACTTGGTTTCAGAGGCTGTGAGAATAACTGCAATTTAGAGGGAATAC	AATTCAGACCTCTGTTAGATCTGCCAGATGTGCTCTCCTGGCCCATGAAATCAAGCGTGGGTGAGACCTGGTGCAGAACGGGAAGGCGACCCATACTTGGTTTCAGAGGCTGTGAGAATAACTGCAATTTAGAGGGAATACGGATCCGCGGCCGCGAAGGATCTGCGATCGCTCCGGTGCCCGTCAGTGGG		4250000000
hsa-mir-553	gcaagaagattagcctggagaatctccaaaatccttctaactataacattCTTCAATTTTATTTTAAAACGGTGAGATTTTGTTTTGTCTGAGAAAATCTCGCTGTTTTAGACTGAGGcagtgtgttatgatagagagcactaaacagagagtgagaagacctaaattttagtcccatgtcctgtcattatcatgcatagtgactctgggctttcctta	AATTGGATCCGCAAGAAGATTAGCCTGGAGAATCTCCAAAATCCTTCTAACTATAACATTCTTCAATTTTATTTTAAAACGGTGAGATTTTGTTTTGTCTGAGAAAATCTCGCTGTTTTAGACTGAGGCAGTGTGTTATGATAGAGAGCACTAAACAGAGAGTGAGAAGACCTAAATTTTAGTCCCATGTCCTGTCATTATCATGCATAGTGACTCTGGGCTTTCCTTAGAATTCGATCCGCGGCCGCGAAGGATCTGCGATCGCTCCGGTGCCCGTCAGTGGGCAGAGCGCACATCGCCCA		602000000
hsa-mir-554	ggtgagaggaaggcctacagatagacccagggtgaagACCTGAGTAACCTTTGCTAGTCCTGACTCAGCCAGTACTGGTCTTAGACTGGTGATGGGTCAGGGTTCATATTTTGGCATCTCTCTCTGGGCATCTttcctcttcttttttagacctcatgaccaaggcagctggtgtcccctgctgctctggtttcttta	AATTGGATCCGGTGAGAGGAAGGCCTACAGATAGACCCAGGGTGAAGACCTGAGTAACCTTTGCTAGTCCTGACTCAGCCAGTACTGGTCTTAGACTGGTGATGGGTCAGGGTTCATATTTTGGCATCTCTCTCTGGGCATCTTTCCTCTTCTTTTTTAGACCTCATGACCAAGGCAGCTGGTGTCCCCTGCTGCTCTGGTTTCTTTAGAATTCGATCCGCGGCCGCGAAGGATCTGCGATCGCTCCGGTGCCCGTCAGTGGGCAGAGCGCACATCGCCCA		794000000
hsa-mir-555	agtcatagcctccatgttccccaaactgtatgtttttctacaggtatggcagcactgtgattgtatgGGAGTGAACTCAGATGTGGAGCACTACCTTTGTGAGCAGTGTGACCCAAGGCCTGTGGACAGGGTAAGCTGAACCTCTGATAAAACTCTGATCTATaagtaggagaggtagcacatggtatctcacctgtcctgct	AATTGGATCCAGTCATAGCCTCCATGTTCCCCAAACTGTATGTTTTTCTACAGGTATGGCAGCACTGTGATTGTATGGGAGTGAACTCAGATGTGGAGCACTACCTTTGTGAGCAGTGTGACCCAAGGCCTGTGGACAGGGTAAGCTGAACCTCTGATAAAACTCTGATCTATAAGTAGGAGAGGTAGCACATGGTATCTCACCTGTCCTGCTGAATTCGATCCGCGGCCGCGAAGGATCTGCGATCGCTCCGGTGCCCGTCAGTGGGCAGAGCGCACATCGCCC		619000000
hsa-mir-556	ctacagcagttgttccatgcacagggttccaaggtccctAGGAGTTCACAAAGATAGTAATAAGAAAGATGAGCTCATTGTAATATGAGCTTCATTTATACATTTCATATTACCATTAGCTCATCTTTTTTATTACTACCTTCAACAAGGCCTtctagacttatcaaaacactggatatcagttaggtaatgtaataccagctacctcatgctgatgaaa	AATTGGATCCCTACAGCAGTTGTTCCATGCACAGGGTTCCAAGGTCCCTAGGAGTTCACAAAGATAGTAATAAGAAAGATGAGCTCATTGTAATATGAGCTTCATTTATACATTTCATATTACCATTAGCTCATCTTTTTTATTACTACCTTCAACAAGGCCTTCTAGACTTATCAAAACACTGGATATCAGTTAGGTAATGTAATACCAGCTACCTCATGCTGATGAAAGAATTCGATCCGCGGCCGCGAAGGATCTGCGATCGCTCCGGTGCCCGTCAGTGGGCAGAGCGCACATCGCC		4010000000
hsa-mir-557	agcattagtggtgatcagaaaggcagggccagatcaagggtgtgcagacAGAATGGGCAAATGAACAGTAAATTTGGAGGCCTGGGGCCCTCCCTGCTGCTGGAGAAGTGTTTGCACGGGTGGGCCTTGTCTTTGAAAGGAGGTGGAgaaaggaagctccttctatgaggcacttagattcatttctatcttcctagcctgagcacaga	AATTGGATCCAGCATTAGTGGTGATCAGAAAGGCAGGGCCAGATCAAGGGTGTGCAGACAGAATGGGCAAATGAACAGTAAATTTGGAGGCCTGGGGCCCTCCCTGCTGCTGGAGAAGTGTTTGCACGGGTGGGCCTTGTCTTTGAAAGGAGGTGGAGAAAGGAAGCTCCTTCTATGAGGCACATAGATTCATTTCTATCTTCCTAGCCTGAGCACAGAGAATTCGATCCGCGGCCGCGAAGGATCTGCGATCGCTCCGGTGCCCGTCAGTGGGCAGAGCGCACATCGCCCACAGTCCCCGAGAAGTTGGGGGGAGGGGTCGGCAATTGAACGG		1840000000
hsa-mir-558	aggaagtatggtgcatggagagttgtaaaaacaaaactttgtgtttgttgaatgaagtaggggaattattctctttgatttcatgtcgtgtgtgtgtgtgtgtgtGTGTGTGTGTGTGTGTGTGGTTATTTTGGTATAGTAGCTCTAGACTCTATTATAGTTTCCTGAGCTGCTGTACCAAAATACCACAAACGGGCTGgcttaaaacaactgaaatttattctcaatagttgaggaggctgtaagtctg	aattggatccAGGAAGTATGGTGCATGGAGAGTTGTAAAAACAAAACTTTGTGTTTGTTGAATGAAGTAGGGGAATTATTCTCTTTGATTTCATGTCGTGTGTGTGTGTGTGTGTGTGTGTGTGTGTGTGTGTGTGTGTGTGGTTATTTTGGTATAGTAGCTCTAGACTCTATTATAGTTTCCTGAGCTGCTGTACCAAAATACCACAAACGGGCTGGCTTAAAACAACTGAAATTTATTCTCAATAGTTGAGGAGGCTGTAAGTCTGGAATTCGATCCGCGGCCGCGAAGGATCTGCGATCGCTCCGGTGCCCGTCAGTGGGCAGAGCGCACATCGCC		473000000
hsa-mir-559	tttgagttttcttatcctggagaacctgtccctgtggatgaGCTCCAGTAACATCTTAAAGTAAATATGCACCAAAATTACTTTTGGTAAATACAGTTTTGGTGCATATTTACTTTAGGATGTTACTGGAGCTCCCAtcttctctgctttaaggaactagtccttaactagttagcccttacttaactctttaaactctggtttaaaaaataaaaagaagcttgaatagtgtgacggaa	aattggatccTTTGAGTTTTCTTATCCTGGAGAACCTGTCCCTGTGGATGAGCTCCAGTAACATCTTAAAGTAAATATGCACCAAAATTACTTTTGGTAAATACAGTTTTGGTGCATATTTACTTTAGGATGTTACTGGAGCTCCCATCTTCTCTGCTTTAAGGAACTAGTCCTTAACTAGTTAGCCCTTACTTAACTCTTTAAACTCTGGTTTAAAAAATAAAAAGAAGCTTGAATAGTGTGACGGAAGAATTCGATCCGCGGCCGCGAAGGATCTGCGATCGCTCCGGTGCCCGTCAGTGGGCAGAGCGCACATCGCCCACAGTCCCCGAGAAGTTGGGGGGAGGGGTCGGC		1370000000
hsa-mir-561	tttcctggtatggtacagctttttcttaatattaggtgttacagttgatccatttcttgaaaCTTCATCCACCAGTCCTCCAGGAACATCAAGGATCTTAAACTTTGCCAGAGCTACAAAGGCAAAGTTTAAGATCCTTGAAGTTCCTGGGGGAACCATggatggctatccttatttctataagagaggagactgaatactgtgggc	AATTGGATCCTTTCCTGGTATGGTACAGCTTTTTCTTAATATTAGGTGTTACAGTTGATCCATTTCTTGAAACTTCATCCACCAGTCCTCCAGGAACATCAAGGATCTTAAACTTTGCCAGAGCTACAAAGGCAAAGTTTAAGATCCTTGAAGTTCCTGGGGGAACCATGGATGGCTATCCTTATTTCTATAAGAGAGGAGACTGAATACTGTGGGCGAATTCGATCCGCGGCCGCGAAGGATCTGCGATCGCTCCGGTGCCCGTCAGTGGGCAGAGCGCACATCGCCCA		888000000
hsa-mir-562	atggacatttgggttgattccccagcttgactattatgaataatgctgctatgaatatttgtgtacaggttttggtgtggacattcagttattttgggtatacacctaggAGTGAAATTGCTAGGTCATATGGTCAGTCTACTTTTAGAGTAATTGTGAAACTGTTTTTCAAAGTAGCTGTACCATTTGCACTCCCTGTGGCAATgtatgagggtctcagttgctccatatcctaacacttgttatctgtatttgtgattatagccatcattgtaggtgtggg	AATTGGATCCATGGACATTGGGTTGATTCCCCAGCTTGACTATTATGAATAATGCTGCTATGAATATTTGTGTACAGGTTTTGGTGTGGACATTCAGTTATTTTGGGTATACACCTAGGAGTGAAATTGCTAGGTCATATGGTCAGTCTACTTTTAGAGTAATTGTGAAACTGTTTTTCAAAGTAGCTGTACCATTTGCACTCCCTGTGGCAATGTATGAGGGTCTCAGTTGCTCCATATCCTAACACTTGTTATCTGTATTTGTGATTATAGCCATCATTGTAGGTGTGGGGAATTCGATCCGCGGCCGCGAAGGATCTGCGATCGCTCCGGTGCCCGTCAGTGGGCAGAGCGCACATCGCCC		128000000
hsa-mir-563	agctaggtcatgattgcttatgtcaaagaaacaaagaaaatacgacaagaatctgtaactgtaacaatgttgtttaacacaactttgaatacatttttacaggaAGCAAAGAAGTGTGTTGCCCTCTAGGAAATGTGTGTTGCTCTGATGTAATTAGGTTGACATACGTTTCCCTGGTAGCCAatataaggaatgggtccactaacccttgatatcagaa	AATTGGATCCAGCTAGGTCATGATTGCTTATGTCAAAGAAACAAAGAAAATACGACAAGAATCTGTAACTGTAACAATGTTGTTTAACACAACTTTGAATACATTTTTACAGGAAGCAAAGAAGTGTGTTGCCCTCTAGGAAATGTGTGTTGCTCTGATGTAATTAGGTTGACATACGTTTCCCTGGTAGCCAATATAAGGAATGGGTCCACTAACCCTTGATATCAGAAGAATTCGATCCGCGGCCGCGAAGGATCTGCGATCGCTCCGGTGCCCGTCAGTGGGCAGAGCGCACATCGCCC		4080000000
hsa-mir-564	GCGGCGCGCGCTCTGCCCTGCGGGCAGCGGGTGCCAGGCACGGTGTCAGCAGGCAACATGGCCGAGAGGCCGGGGCCTCCGGGCGGCGCCGTGTCCGCGACCGCGTACCCTGACACCCCCGCGGAATTCCCTCC	AATTCGCGGCGCGCGCTCTGCCCTGCGGGCAGCGGGTGCCAGGCACGGTGTCAGCAGGCAACATGGCCGAGAGGCCGGGGCCTCCGGGCGGCGCCGTGTCCGCGACCGCGTACCCTGACACCCCCGCGGAATTCCCTCCGGATCCGCGGCCGCGAAGGATCTGCGATCGCTCCGGTGCCCGTCAGTGGGCAGAGCGCACATCGCC		705000000
hsa-mir-566	TACTAAAAATACAAAAATTAGCTAGGCGTGGTGGCGGGCGCCTGTGATCCCAACTACTCAGGAGGCTGGGGCAGCAGAATCGCTTGAACCCGGGAGGCGAAGGTTGCAGTGAGCCAAGATCGCGCCATTGCACT	AATTCTACTAAAAATACAAAAATTAGCTAGGCGTGGTGGCGGGCGCCTGTGATCCCAACTACTCAGGAGGCTGGGGCAGCAGAATCGCTTGAACCCGGGAGGCGAAGGTTGCAGTGAGCCAAGATCGCGCCATTGCACTGGATCCGCGGCCGCGAAGGATCTGCGATCGCTCCGGTGCCCGT		1090000000
hsa-mir-567	aggaggaggttaggatcacctcaactttttgtgatgaatctatggaagaGGATTCTTATAGGACAGTATGTTCTTCCAGGACAGAACATTCTTTGCTATTTTGTACTGGAAGAACATGCAAAACTAAAAAAAAAAAAAGTTATTGCTtaaattcatttcttgagttgcagtatgatgctgtttatgttttaatgtcttccattgcctttcagt	aattggatccAGGAGGAGGTTAGGATCACCTCAACTTTTTGTGATGAATCTATGGAAGAGGATTCTTATAGGACAGTATGTTCTTCCAGGACAGAACATTCTTTGCTATTTTGTACTGGAAGAACATGCAAAACTAAAAAAAAAAAAAGTTATTGCTTAAATTCATTTCTTGAGTTGCAGTATGATGCTGTTTATGTTTTAATGTCTTCCATTGCCTTTCAGTGAATTCGATCCGCGGCCGCGAAGGATCTGCGATCGCTCCGGTGCCCGTCAGTGGGCAGAGCGCACATCGCCC		3060000000
hsa-mir-568	aagcatgtgctagtgtctgaacccagttcagtttatctccagttgaaacGATATACACTATATTATGTATAAATGTATACACACTTCCTATATGTATCCACATATATATAGTGTATATATTATACATGTATAGGTGTGTATATGtgcatatatacacacatgcacataacaaaatcagatgctcattacaaatccagatgc	AATTGGATCCAAGCATGTGCTAGTGTCTGAACCCAGTTCAGTTTATCTCCAGTTGAAACGATATACACTATATTATGTATAAATGTATACACACTTCCTATATGTATCCACATATATATAGTGTATATATTATACATGTATAGGTGTGTATATGTGCATATATACACACATGCACATAACAAAATCAGATGCTCATTACAAATCCAGATGCGAATTCGATCCGCGGCCGCGAAGGATCTGCGATCGCTCCGGTGCCCGTCAGTGGGCAGAGCGCACATCGCCCA		1590000000
hsa-mir-569	gagacatcattctaggacactccaaatttagagtgtgtgatttgtgaacaaggagttagtaGGTATTGTTAGATTAATTTTGTGGGACATTAACAACAGCATCAGAAGCAACATCAGCTTTAGTTAATGAATCCTGGAAAGTTAAGTGACTTTATTTccttgtctgtggagacgttttccattagaaaaatatatggctttgtcagttgtaggtagcttgctaagaaggatgactgcct	aattggatccgagacatcattctaggacACTCCAAATTTAGAGTGTGTGATTTGTGAACAAGGAGTTAGTAGGTATTGTTAGATTAATTTTGTGGGACATTAACAACAGCATCAGAAGCAACATCAGCTTTAGTTAATGAATCCTGGAAAGTTAAGTGACTTTATTTCCTTGTCTGTGGAGACGTTTTCCATTAGAAAAATATATGGCTTTGTCAGTTGTAGGTAGCTTGCTAAGAAGGATGACTGCCTGAATTCGATCCGCGGCCGCGAAGGATCTGCGATCGCTCCGGTGCCCGTCAGTGGGCAGAGCGCACATCGCCCACAGTCCCCGAGAAGTTGGGGGGAGGGGTCGGCAATTGAAGG		691000000
hsa-mir-570	tagttgtgggccaagtgtcctgggttttgggtggagaaagagtcccCTAGATAAGTTATTAGGTGGGTGCAAAGGTAATTGCAGTTTTTCCCATTATTTTAATTGCGAAAACAGCAATTACCTTTGCACCAACCTGATGGAGTcccccttgccatgcttctctctgtgaaaaaccccaagccgaagtcagcataacatcca	aattggatccTAGTTGTGGGCCAAGTGTCCTGGACCCTGGGGTGGTGATGTAGTCATGGGCCAAGTGTCCTGGGTTTTGGGTGGAGAAAGAGTCCCCTAGATAAGTTATTAGGTGGGTGCAAAGGTAATTGCAGTTTTTCCCATTATTTTAATTGCGAAAACAGCAATTACCTTTGCACCAACCTGATGGAGTcccccttgccatgcttctctctgtgaaaaaccccaagccgaagtcagcataacatccaGAATTCGATCCGCGGCCGCGAAGGATCTGCGATCGCTCCGGTGCCCGTCA		790000000
hsa-mir-571	acgtctggactgtagctgagattgaatttgagagaggttacagaactgcttcagaatCCTCAGTAAGACCAAGCTCAGTGTGCCATTTCCTTGTCTGTAGCCATGTCTATGGGCTCTTGAGTTGGCCATCTGAGTGAGGGCCTGCTTATTCTAaataaccctcgatctctggctccactgaggtttcacaaccct	aattggatccCATGGACTGTGACTGTGAGGGCTAGAACTGAGTCACAGGGCTGCTTCAGGAGCACAGCTGAGGCCAGGATATACAGGCCTGCCTCCAGGGCCATGGCTGGGTGTGTATCTCCCTGCAGGTCTCTTGATGGGAAGGACCACGTCTGGACTGTAGCTGAGATTGAATTTGAGAGAGGTTACAGAACTGCTTCAGAATCCTCAGTAAGACCAAGCTCAGTGTGCCATTTCCTTGTCTGTAGCCATGTCTATGGGCTCTTGAGTTGGCCATCTGAGTGAGGGCCTGCTTATTCTAAATAACCCTCGATCTCTGGCTCCACTGAGGTTTCACAACCCTAACCATAGGCAAGCACCTTTCTACTTCTGCTTTCTATGTGCTTACTACTTAAAATA…		1160000000
hsa-mir-572	GGGCGGGCGCATTAGGAGGTGTCGAGGCCGTGGCCCGGAAGTGGTCGGGGCCGCTGCGGGCGGAAGGGCGCCTGTGCTTCGTCCGCTCGGCGGTGGCCCAGCCAGGCCCGCGGGACTCAGACCAGCGGGGAGCGC	AATTCGGGCGGGCGCATTAGGAGGTGTCGAGGCCGTGGCCCGGAAGTGGTCGGGGCCGCTGCGGGCGGAAGGGCGCCTGTGCTTCGTCCGCTCGGCGGTGGCCCAGCCAGGCCCGCGGGACTCAGACCAGCGGGGAGCGCGGATCCGCGGCCGCGAAGGATCTGCGATCGCTCCGGTGCCCGTCAGTGGCAGAGCGCAC		1500000000
hsa-mir-573	gtatgctttccttgcctctccagaaatattttaataaccttagagaaacatgtaggattttctacaaaaagtgtcggctgcTTTAGCGGTTTCTCCCTGAAGTGATGTGTAACTGATCAGGATCTACTCATGTCGTCTTTGGTAAAGTTATGTCGCTTGTCAGGGTGAGGAGAGTTTTTGagatgcaaattttcccgtttttgttttattaccatggagaaatgtaatagttggtgtcttttggtatagctaacttttaaacagtacaggtggctcttggacagtcactgttttaaacaagcagcagtaaggcagactgaa	AATTGGATCCGTATGCTTTCCTTGCCTCTCCAGAAATATTTTAATAACCTTAGAGAAACATGTAGGATTTTCTACAAAAAGTGTCGGCTGCTTTAGCGGTTTCTCCCTGAAGTGATGTGTAACTGATCAGGATCTACTCATGTCGTCTTTGGTAAAGTTATGTCGCTTGTCAGGGTGAGGAGAGTTTTTGAGATGCAAATTTTCCCGTTTTTGTTTTATTACCATGGAGAAATGTAATAGTTGGTGTCTTTTGGTATAGCTAACTTTTAAACAGTACAGGTGGCTCTTGGACAGTCACTGTTTTAAACAAGCAGCAGTAAGGCAGACTGAAGAATTCGATCCGCGGCCGCGAAGGATCTGCGATCGCTCCGGTGCCCGTCAGTGGGCAGAGCGCACATC…		772000000
hsa-mir-574	tctgcgttagtgagaagcagtggtcagggaggacccggctctggggtgagggtctggggcggcgcggccgaGGGACCTGCGTGGGTGCGGGCGTGTGAGTGTGTGTGTGTGAGTGTGTGTCGCTCCGGGTCCACGCTCATGCACACACCCACACGCCCACACTCAGGgtctgccccctcggcctgcgtgaacctccgcggagcctgcctggatctcccaaagtatcc	aattggatccTCTGCGTTAGTGAGAAGCAGTGGTCAGGGAGGACCCGGCTCTGGGGTGAGGGTCTGGGGCGGCGCGGCCGAGGGACCTGCGTGGGTGCGGGCGTGTGAGTGTGTGTGTGTGAGTGTGTGTCGCTCCGGGTCCACGCTCATGCACACACCCACACGCCCACACTCAGGGTCTGCCCCCTCGGCCTGCGTGAACCTCCGCGGAGCCTGCCTGGATCTCCCAAAGTATCCGAATTCGATCCGCGGCCGCGAAGGATCTGCGATCGCTCCGGTGCCCGTCAGTGGGCAGAGCGCACATCGCC		245000000
hsa-mir-575	gggaaatggacactatcactgtcagagtccacccgcgtgactctggggcgcactgctttgtgcctttaAATTCAGCCCTGCCACTGGCTTATGTCATGACCTTGGGCTACTCAGGCTGTCTGCACAATGAGCCAGTTGGACAGGAGCAGTGCCACTCAACTCtggccatacacagaaccccccacccccaccccagggagcttttaacacacatagccatctagagaatgtggattaatttggtctcagg	AATTGGATCCGGGAAATGGACACTATCACTGTCAGAGTCCACCCGCGTGACTCTGGGGCGCACTGCTTTGTGCCTTTAAATTCAGCCCTGCCACTGGCTTATGTCATGACCTTGGGCTACTCAGGCTGTCTGCACAATGAGCCAGTTGGACAGGAGCAGTGCCACTCAACTCTGGCCATACACAGAACCCCCCACCCCCACCCCAGGGAGCTTTTAACACACATAGCCATCTAGAGAATGTGGATTAATTTGGTCTCAGGGAATTCGATCCGCGGCCGCGAAGGATCTGCGATCGCTCCGGTGCCCGTCAGTGGGCAGAGCGCACATCGC		661000000
hsa-mir-576	tttgagaaactgccaaactgttttccaaagtaactgcaccatttTACAATCCAACGAGGATTCTAATTTCTCCACGTCTTTGGTAATAAGGTTTGGCAAAGATGTGGAAAAATTGGAATCCTCATTCGATTGGTTATAACCAtcctagtggatgtgaaatgttatctcgttgttttgattttcattttcctaatgggattgtgatgttgagcatc	AATTGGATCCTTTGAGAAACTGCCAAACTGTTTTCCAAAGTAACTGCACCATTTTACAATCCAACGAGGATTCTAATTTCTCCACGTCTTTGGTAATAAGGTTTGGCAAAGATGTGGAAAAATTGGAATCCTCATTCGATTGGTTATAACCATCCTAGTGGATGTGAAATGTTATCTCGTTGTTTTGATTTTCATTTTCCTAATGGGATTGTGATGTTGAGCATCGAATTCGATCCGCGGCCGCGAAGGATCTGCGATCGCTCCGGTGCCCGTCAGTGGGCAGAGCGCACATCGCC		1450000000
hsa-mir-577	ccctgttgaaagaacaggtctcacaggggagaacaatagaggagatactttgttgtgatcttggtaaataactgtgacctgagggggaagtttcaggcaCCCAAGGCAGGCTGTATTTGGGGGAGTGAAGAGTAGATAAAATATTGGTACCTGATGAATCTGAGGCCAGGTTTCAATACTTTATCTGCTCTTCATTTCCCCATATCTACTTACTGTAGGtacggcctcattaaaaaatataaactctctgaagacagaacattttgtttatttattctttgatatgtcccaagtgtcagatatggtacatagcagctggtcat	AATTGGATCCCCCTGTTGAAAGAACAGGTCTCACAGGGGAGAACAATAGAGGAGATACTTTGTTGTGATCTTGGTAAATAACTGTGACCTGAGGGGGAAGTTTCAGGCACCCAAGGCAGGCTGTATTTGGGGGAGTGAAGAGTAGATAAAATATTGGTACCTGATGAATCTGAGGCCAGGTTTCAATACTTTATCTGCTCTTCATTTCCCCATATCTACTTACTGTAGGTACGGCCTCATTAAAAAATATAAACTCTCTGAAGACAGAACATTTTGTTTATTTATTCTTTGATATGTCCCAAGTGTCAGATATGGTACATAGCAGCTGGTCATGAATTCGATCCGCGGCCGCGAAGGATCTGCGATCGCTCCGGTGCCCGTCAGTGGGCAGAGCGCACAT		5920000000
hsa-mir-578	ctcccaaattcatcacctatgaaatgacaataatgtgatgattaaatgaggtggtaaatataaagttcttaattcaatatgtggcaacaattattattacctcattatggtatttcccactgttggtctacAGATAAATCTATAGACAAAATACAATCCCGGACAACAAGAAGCTCCTATAGCTCCTGTAGCTTCTTGTGCTCTAGGATTGTATTTTGTTTATATATattttttaatcctgaatgtctagtattatgcttgggacatagtggcca	AATTGGATCCCTCCCAAATTCATCACCTATGAAATGACAATAATGTGATAATTAAATGAGGTGGTAAATATAAAGTTCTTAATTCAATATGTGGCAACAATTATTATTACCTCATTATGGTATTTCCCACTGTTGGTCTACAGATAAATCTATAGACAAAATACAATCCCGGACAACAAGAAGCTCCTATAGCTCCTGTAGCTTCTTGTGCTCTAGGATTGTATTTTGTTTATATATATTTTTTAATCCTGAATGTCTAGTATTATGCTTGGGACATAGTGGCCAGAATTCGATCCGCGGCCGCGAAGGATCTGCGATCGCTCCGGTGCCCGTCAGTGGGCAGAGCGCACATCGCCCA		357000000
hsa-mir-579	ccctggacaacctctaacctttctgtctctatagatttgcctattctagagatttcatataaatggagtCATATTAGGTTAATGCAAAAGTAATCGCGGTTTGTGCCAGATGACGATTTGAATTAATAAATTCATTTGGTATAAACCGCGATTATTTTTGCATCAACttactacagtctatggtcttttgtgtctggcatcgttcacttagcgtgtt	AATTGGATCCCCCTGGACAACCTCTAACCTTTCTGTCTCTATAGATTTGCCTATTCTAGAGATTTCATATAAATGGAGTCATATTAGGTTAATGCAAAAGTAATCGCGGTTTGTGCCAGATGACGATTTGAATTAATAAATTCATTTGGTATAAACCGCGATTATTTTTGCATCAACTTACTACAGTCTATGGTCTTTTGTGTCTGGCATCGTTCACTTAGCGTGTTGAATTCGATCCGCGGCCGCGAAGGATCTGCGATCGCTCCGGTGCCCGTCAGTGGGCAGAGCGCACATCGCCC		149000000
hsa-mir-580	ATACAGATATGTGAAGTTAGATAAAATTTCCAATTGGAACCTAATGATTCATCAGACTCAGATATTTAAGTTAACAGTATTTGAGAATGATGAATCATTAGGTTCCGGTCAGAAATTTTTCATTCAGTTTCAGAATC	AATTCATACAGATATGTGAAGTTAGATAAAATTTCCAATTGGAACCTAATGATTCATCAGACTCAGATATTTAAGTTAACAGTATTTGAGAATGATGAATCATTAGGTTCCGGTCAGAAATTTTTCATTCAGTTTCAGAATCGGATCCGCGGCCGCGAAGGATCTGCGATCGCTCCGGTGCCCGTCAGTGGGCAGAGCGCACATCGCC		560000000
hsa-mir-581	gggaaggagtatatagggaaggagtaagtaaggttttccaaaaaGTTATGTGAAGGTATTCTTGTGTTCTCTAGATCAGTGCTTTTAGAAAATTTGTGTGATCTAAAGAACACAAAGAATACCTACACAGAACCACCTGCagactggtgccagtccacaaaatatctgtttgagtatgcaagaagataaatacagaaattgagagtaaacatttaggaaatttatagcaatctgacatctctgcaa	AATTGGATCCGGGAAGGAGTATATAGGGAAGGAGTAAGTAAGGTTTTCCAAAAAGTTATGTGAAGGTATTCTTGTGTTCTCTAGATCAGTGCTTTTAGAAAATTTGTGTGATCTAAAGAACACAAAGAATACCTACACAGAACCACCTGCAGACTGGTGCCAGTCCACAAAATATCTGTTTGAGTATGCAAGAAGATAAATACAGAAATTGAGAGTAAACATTTAGGAAATTTATAGCAATCTGACATCTCTGCAAGAATTCGATCCGCGGCCGCGAAGGATCTGCGATCGCTCCGGTGCCCGTCAGTGGGCAGAGCGCAC		688000000
hsa-mir-582	cctgctgaacaccactagcaaatctctctctagtagaccacaacaagtcaATCTGTGCTCTTTGATTACAGTTGTTCAACCAGTTACTAATCTAACTAATTGTAACTGGTTGAACAACTGAACCCAAAGGGTGCAAAGTAGAAACATTtcattgtgaagtcggctggggacaaagaaaacaccaccagaacccccttcaatatgcaaagggaaaattccttctcaagtacaagctacatggtgccttt	AATTGGATCCCCTGCTGAACACCACTAGCAAATCTCTCTCTAGTAGACCACAACAAGTCAATCTGTGCTCTTTGATTACAGTTGTTCAACCAGTTACTAATCTAACTAATTGTAACTGGTTGAACAACTGAACCCAAAGGGTGCAAAGTAGAAACATTTCATTGTGAAGTCGGCTGGGGACAAAGAAAACACCACCAGAACCCCCTTCAATATGCAAAGGGAAAATTCCTTCTCAAGTACAAGCTACATGGTGCCTTTGAATTCGATCCGCGGCCGCGAAGGATCTGCGATCGCTCCGGTGCCCGTCAGTGGGCAGAGCGCACATCGCC		493000000
hsa-mir-583	cctgggtgatgaaataatctgtacaacaaaaccccatgatacaagtttacctatgtaacaaacctgtatatgtacccatgcacttaaagttaaaaaaaaacctatttaaatgataggaaggctgttctttacatcttacAACTCACACATTAACCAAAGAGGAAGGTCCCATTACTGCAGGGATCTTAGCAGTACTGGGACCTACCTCTTTGGTactttcccctgggcccccttcatttcactccctacccacactctttgtc	aattggatcccctgggtgatgaaataaTCTGTACAACAAAACCCCATGATACAAGTTTACCTATGTAACAAACCTGTATATGTACCCATGCACTTAAAGTTAAAAAAAAACCTATTTAAATGATAGGAAGGCTGTTCTTTACATCTTACAACTCACACATTAACCAAAGAGGAAGGTCCCATTACTGCAGGGATCTTAGCAGTACTGGGACCTACCTCTTTGGTACTTTCCCCTGGGCCCCCTTCATTTCACTCCCTACCCACACTCTTTGTCGAATTCGATCCGCGGCCGCGAAGGATCTGCGATCGCTCCGGTGCCCGTCAGTGGGCAGAGCGCACATCGCCCACAGTCCCCGAGAAGTTGGGGGGAGGGGTCGGCAATTGAACGG		658000000
hsa-mir-584	atcaagttgaggcaatggagagttgttgctctaagaaattgtcaactcatGGGAGAGTGACTTAGGGTGACCAGCCATTATGGTTTGCCTGGGACTGAGGAATTTGCTGGGATATGTCAGTTCCAGGCCAACCAGGCTGGTTGGTCTCCCTGAAGCAACCTTCTTgctttttttcagaggagaatcaaggtagggccctgtgttctcttgtgtggt	AATTGGATCCATCAAGTTGAGGCAATGGAGAGTTGTTGCTCTAAGAAATTGTCAACTCATGGGAGAGTGACTTAGGGTGACCAGCCATTATGGTTTGCCTGGGACTGAGGAATTTGCTGGGATATGTCAGTTCCAGGCCAACCAGGCTGGTTGGTCTCCCTGAAGCAACCTTCTTGCTTTTTTTCAGAGGAGAATCAAGGTAGGGCCCTGTGTTCTCTTGTGTGGTGAATTCGATCCGCGGCCGCGAAGGATCTGCGATCGCTCCGGTGCCCGTCAGTGGGCAGAGCGCACATCGCCCA		4760000000
hsa-mir-585	aagttcagggaagggagaagccagcacgagatggagcagctgggggaggctgcagggggagtgTGGGGTGTCTGTGCTATGGCAGCCCTAGCACACAGATACGCCCAGAGAAAGCCTGAACGTTGGGCGTATCTGTATGCTAGGGCTGCTGTAACAAtgtaccacaaactgggtgccttacaacagcaatcatcctttca	AATTGGATCCAAGTTCAGGGAAGGGAGAAGCCAGCACGAGATGGAGCAGCTGGGGGAGGCTGCAGGGGGAGTGTGGGGTGTCTGTGCTATGGCAGCCCTAGCACACAGATACGCCCAGAGAAAGCCTGAACGTTGGGCGTATCTGTATGCTAGGGCTGCTGTAACAATGTACCACAAACTGGGTGCCTTACAACAGCAATCATCCTTTCAGAATTCGATCCGCGGCCGCGAAGGATCTGCGATCGCTCCGGTGCCCGTCAGTGGGCAGAGCGCACATCGCCC		476000000
hsa-mir-586	ttggtgattaatatggcagttagactcactttacactttgtaaattcaaagaaaagcaattatctaacaaagtcaaattcttattaaaagacATGGGGTAAAACCATTATGCATTGTATTTTTAGGTCCCAATACATGTGGGCCCTAAAAATACAATGCATAATGGTTTTTCACTCTTTATCTTCTTATtttatgtaaatgaaaaaatagtattgtcaatttttttctgcaaataccacaaaacttttgtctttctcatagtttaccttaattttgttacattgcatatttcaatttga	AATTGGATCCTTGGTGATTAATATGGCAGTTAGACTCACTTTACACTTTGTAAATTCAAAGAAAAGCAATTATCTAACAAAGTCAAATTCTTATTAAAAGACATGGGGTAAAACCATTATGCATTGTATTTTTAGGTCCCAATACATGTGGGCCCTAAAAATACAATGCATAATGGTTTTTCACTCTTTATCTTCTTATTTTATGTAAATGAAAAAATAGTATTGTCAATTTTTTTCTGCAAATACCACAAAACTTTTGTCTTTCTCATAGTTTACCTTAATTTTGTTACATTGCATATTTCAATTTGAGAATTCGATCCGCGGCCGCGAAGGATCTGCGATCGCTCCGGTGCCCGTCAGTGGGCAGAGCGCACATCGCC		152000000
hsa-mir-587	gcaagagagagttgctgtcctttaaaaggtctctttctgcccCTCCTATGCACCCTCTTTCCATAGGTGATGAGTCACAGGGCTCAGGGAATGTGTCTGCACCTGTGACTCATCACCAGTGGAAAGCCCATCCCATATcccacctaaaccactctttggtgcccaggatcccaagggccctgaactcacttcaggcctcttcag	AATTGGATCCGCAAGAGAGAGTTGCTGTCCTTTAAAAGGTCTCTTTCTGCCCCTCCTATGCACCCTCTTTCCATAGGTGATGAGTCACAGGGCTCAGGGAATGTGTCTGCACCTGTGACTCATCACCAGTGGAAAGCCCATCCCATATCCCACCTAAACCACTCTTTGGTGCCCAGGATCCCAAGGGCCCTGAACTCACTTCAGGCCTCTTCAGGAATTCGATCCGCGGCCGCGAAGGATCTGCGATCGCTCCGGTGCCCGTCAGTGGGCAGAGCGCACATCGTC		528000000
hsa-mir-588	agaagtctctgctggtcgtcccctccacaggaacaccaaattgaacaactatttaaataaaaaagcaccttcatgagaaccgaaaatcAGCTTAGGTACCAATTTGGCCACAATGGGTTAGAACACTATTCCATTGTGTTCTTACCCACCATGGCCAAAATTGGGCCTAAGgggtcccaattcccggcctcagctcttggatggaatt	AATTGGATCCAGAAGTCTCTGCTGGTCGTCCCCTCCACAGGAACACCAAATTGAACAACTATTTAAATAAAAAAGCACCTTCATGAGAACCGAAAATCAGCTTAGGTACCAATTTGGCCACAATGGGTTAGAACACTATTCCATTGTGTTCTTACCCACCATGGCCAAAATTGGGCCTAAGGGGTCCCAATTCCCGGCCTCAGCTCTTGGATGGAATTGAATTCGATCCGCGGCCGCGAAGGATCTGCGATCGCTCCGGTGCCCGTCAGTGGGCAGAGCGCACATCGCCC		1640000000
hsa-mir-589	cgaccctgctcataatgccatctctgtggacaaacTCCAGCCTGTGCCCAGCAGCCCCTGAGAACCACGTCTGCTCTGAGCTGGGTACTGCCTGTTCAGAACAAATGCCGGTTCCCAGACGCTGCCAGCTGGCCccgttcctctggattcctgccttctgcggcaagggagcccggacgctgcagtggaaggagcaggtg	AATTGGATCCCGACCCTGCTCATAATGCCATCTCTGTGGACAAACTCCAGCCTGTGCCCAGCAGCCCCTGAGAACCACGTCTGCTCTGAGCTGGGTACTGCCTGTTCAGAACAAATGCCGGTTCCCAGACGCTGCCAGCTGGCCCCGTTCCTCTGGATTCCTGCCTTCTGCGGCAAGGGAGCCCGGACGCTGCAGTGGAAGGAGCAGGTGGAATTCGATCCGCGGCCGCGAAGGATCTGCGATCGCTCCGGTGCCCGTCAGTGGGCAGAGCGCACATCGCC		898000000
hsa-mir-590	caggtgacgactacctgttgaataatatagttcttaaAAGTCCTGTAGCCAGTCAGAAATGAGCTTATTCATAAAAGTGCAGTATGGTGAAGTCAATCTGTAATTTTATGTATAAGCTAGTCTCTGATTGAAACATGCAGCAGCTgtcttcttagagccaaccagcagctcagggaacggcctttcccctgccagtttggtattcgcaggtgtt	aattggatccCAGGTGACGACTACCTGTTGAATAATATAGTTCTTAAAAGTCCTGTAGCCAGTCAGAAATGAGCTTATTCATAAAAGTGCAGTATGGTGAAGTCAATCTGTAATTTTATGTATAAGCTAGTCTCTGATTGAAACATGCAGCAGCTGTCTTCTTAGAGCCAACCAGCAGCTCAGGGAACGGCCTTTCCCCTGCCAGTTTGGTATTCGCAGGTGTTGAATTCGATCCGCGGCCGCGAAGGATCTGCGATCGCTCCGGTGCCCGTCAGTGGGCAGAGCGCACATCGCCCACAGTCCCCGAGAAGTTGGGGGGAGGGGTCGGCAATTGAAGG		690000000
hsa-mir-591	aaatatctgccagccttgagccattttgttgttgttgttgactcacagtcactatgatgacttaaatagtgtatgaatcttgagaattgatagatctgtcagattatagaggaggagggagTCTTATCAATGAGGTAGACCATGGGTTCTCATTGTAATAGTGTAGAATGTTGGTTAACTGTGGACTCCCTGGCTCTGTCTCAAATCTACTGATTCataatttttgggtgtggggcttgggaatgtgttttaaacaagctctccaagggaatgtagttcc	AATTGGATCCAAATATCTGCCAGCCTTGAGCCATTTTGTTGTTGTTGTTGACTCACAGTCACTATGATGACTTAAATAGTGTATGAATCTTGAGAATTGATAGATCTGTCAGATTATAGAGGAGGAGGGAGTCTTATCAATGAGGTAGACCATGGGTTCTCATTGTAATAGTGTAGAATGTTGGTTAACTGTGGACTCCCTGGCTCTGTCTCAAATCTACTGATTCATAATTTTTGGGTGTGGGGCTTGGGAATGTGTTTTAAACAAGCTCTCCAAGGGAATGTAGTTCCGAATTCGATCCGCGGCCGCGAAGGATCTGCGATCGCTCCGGTGCCCGTCAGTGGGCAGAGCGCACATCGCC		427000000
hsa-mir-592	ttaaagctctcttgcccttcctggggccaggctgtggggagtgctgatgaatttaatttgatgaTATTATGCCATGACATTGTGTCAATATGCGATGATGTGTTGTGATGGCACAGCGTCATCACGTGGTGACGCAACATCATGACGTAAGACGTCACAACgccagttaaagacgtgattccagaagggtttttaaactgagcaacaaatctacaattatttaactaaaagcttgagattttagaaaggcagctgaactataaattacaggttagaaaatgtttctttgcatgaattatggctc	AATTGGATCCTTAAAGCTCTCTTGCCCTTCCTGGGGCCAGGCTGTGGGGAGTGCTGATGAATTTAATTTGATGATATTATGCCATGACATTGTGTCAATATGCGATGATGTGTTGTGATGGCACAGCGTCATCACGTGGTGACGCAACATCATGACGTAAGACGTCACAACGCCAGTTAAAGACGTGATTCCAGAAGGGTTTTTAAACTGAGCAACAAATCTACAATTATTTAACTAAAAGCTTGAGATTTTAGAAAGGCAGCTGAACTATAAATTACAGGTTAGAAAATGTTTCTTTGCATGAATTATGGCTCGAATTCGATCCGCGGCCGCGAAGGATCTGCGATCGCTCCGGTGCCCGTCAGTGGGCAGAGCGCACATCGCC		5840000000
hsa-mir-592	ttaaagctctcttgcccttcctggggccaggctgtggggagtgctgatgaatttaatttgatgaTATTATGCCATGACATTGTGTCAATATGCGATGATGTGTTGTGATGGCACAGCGTCATCACGTGGTGACGCAACATCATGACGTAAGACGTCACAACgccagttaaagacgtgattccagaagggtttttaaactgagcaacaaatctacaattatttaactaaaagcttgagattttagaaaggcagctgaactataaattacaggttagaaaatgtttctttgcatgaattatggctc	AATTCTGATGAATTTAATTTGATGATATTATGCCATGACATTGTGTCAATATGCGATGATGTGTTGTGATGGCACAGCGTCATCACGTGGTGACGCAACATCATGACGTAAGACGTCACAACGCCAGTTAAAGACGTGATTCGGATCCGCGGCCGCGAAGGATCTGCGATCGCTCCGGTGCCCGTCAGTGGGCAGAGCGC		1810000000
hsa-mir-593	tttatctgggtggagctctgagtctcttaggtgattgtttgttcctacatacccctggctatgctgggcaggatgatttgtagCCCCCAGAATCTGTCAGGCACCAGCCAGGCATTGCTCAGCCCGTTTCCCTCTGGGGGAGCAAGGAGTGGTGCTGGGTTTGTCTCTGCTGGGGTTTCTCCTtctctagaggttaacatagccctgagtgatagccagtttccatgg	AATTGGATCCTTTATCTGGGTGGAGCTCTGAGTCTCTTAGGTGATTGTTTGTTCCTACATACCCCTGGCTATGCTGGGCAGGATGATTTGTAGCCCCCAGAATCTGTCAGGCACCAGCCAGGCATTGCTCAGCCCGTTTCCCTCTGGGGGAGCAAGGAGTGGTGCTGGGTTTGTCTCTGCTGGGGTTTCTCCTTCTCTAGAGGTTAACATAGCCCTGAGTGATAGCCAGTTTCCATGGGAATTCGATCCGCGGCCGCGAAGGATCTGCGATCGCTCCGGTGCCCGTCAGTGGGC		778000000
hsa-mir-595	acgggccacattctctctgccatgtgcagagggctcctgcACGGAAGCCTGCACGCATTTAACACCAGCACGCTCAATGTAGTCTTGTAAGGAACAGGTTGAAGTGTGCCGTGGTGTGTCTGGAGGAAGCGCCTGTtgctggtttttgttgttttgttatgtattttttgccatgttccatgctgttcctctaatca	aattggatccACGGGCCACATTCTCTCTGCCATGTGCAGAGGGCTCCTGCACGGAAGCCTGCATGCATTTAACACCAGCACGCTCAATGTAGTCTTGTAAGGAACAGGTTGAAGTGTGCCGTGGTGTGTCTGGAGGAAGCGCCTGTTGCTGGTTTTTGTTGTTTTGTTATGTATTTTTTGCCATGTTCCATGCTGTTCCTCTAATCAGAATTCGATCCGCGGCCGCGAAGGATCTGCGATCGCTCCGGTGCCCGTCAGTGGGCAGAGCGCACATCGCCCACAGTCCCCGAGAAGTTGGGGGGAGGGGTCGGCAATTGAAGG		971000000
hsa-mir-596	agttctgaggaacgcatagcaggtggatccgtcgccacagtcgggaaagcgAGCACGGCCTCTCCGAAGCCTGCCCGGCTCCTCGGGAACCTGCCTCCCGCATGGCAGCTGCTGCCCTTCGGAGGCCGacccgacccatccctgggtgctgtctaggtcactgtcc	AATTGGATCCGTCGCCACAGTCGGGAAAGCGAGCACGGCCTCTCCGAAGCCTGCCCGGCTCCTCGGGAACCTGCCTCCCGCATGGCAGCTGCTGCCCTTCGGAGGCCGACCCGACCCATCCCTGGGTGCTGTCTAGGTCACTGTCCGAATTCGATCCGCGGCCGCGAAGGATCTGCGATCGCTCCGGTGCCCGTCAGTGGGCAGAGCGCACATCGCCC		3370000000
hsa-mir-597	agctgtcacagaggataaaggaaagttaatttataaactaagtattttaccttttgatccccatcagttaagatgtTACTTACTCTACGTGTGTGTCACTCGATGACCACTGTGAAGACAGTAAAATGTACAGTGGTTCTCTTGTGGCTCAAGCGTAATGTAGAGTACTGGTCgaccttgtctaacttcacgttcccttgaggctgactt	AATTGGATCCAGCTGTCACAGAGGATAAAGGAAAGTTAATTTATAAACTAAGTATTTTACCTTTTGATCCCCATCAGTTAAGATGTTACTTACTCTACGTGTGTGTCACTCGATGACCACTGTGAAGACAGTAAAATGTACAGTGGTTCTCTTGTGGCTCAAGCGTAATGTAGAGTACTGGTCGACCTTGTCTAACTTCACGTTCCCTTGAGGCTGACTTGAATTCGATCCGCGGCCGCGAAGGATCTGCGATCGCTCCGGTGCCCGTCAG		557000000
hsa-mir-598	ccattcatgatttgatctcctggctcctgcatggccagtgggggcccaagctgccacaacgcaggaagaTGGCTTGATGATGCTGCTGATGCTGGCGGTGATCCCGATGGTGTGAGCTGGAAATGGGGTGCTACGTCATCGTTGTCATCGTCATCATCATCATCCGAGCAGCCACCAGATAGCTtgcacccacgctgggctgggcacgagactggctgtttgt	AATTGGATCCCCATTCATGATTTGATCTCCTGGCTCCTGCATGGCCAGTGGGGGCCCAAGCTGCCACAACGCAGGAAGATGGCTTGATGATGCTGCTGATGCTGGCGGTGATCCCGATGGTGTGAGCTGGAAATGGGGTGCTACGTCATCGTTGTCATCGTCATCATCATCATCCGAGCAGCCACCAGATAGCTTGCACCCACGCTGGGCTGGGCACGAGACTGGCTGTTTGTGAATTCGATCCGCGGCCGCGAAGGATCTGCGATCGCTCCGGTGCCCGTCAGTGGGCAGAGCGCACATC		547000000
hsa-mir-600	taaagagaatgcagcctgtccctggctgcagtgccaggtgtggcctttcctgtgacagcAAGTCACGTGCTGTGGCTCCAGCTTCATAGGAAGGCTCTTGTCTGTCAGGCAGTGGAGTTACTTACAGACAAGAGCCTTGCTCAGGCCAGCCCTGCCCctgcctacaggcacaggtgctttgccatctgtcccgttttcctgcttagggaaccaagatg	AATTGGATCCTAAAGAGAATGCAGCCTGTCCCTGGCTGCAGTGCCAGGTGTGGCCTTTCCTGTGACAGCAAGTCACGTGCTGTGGCTCCAGCTTCATAGGAAGGCTCTTGTCTGTCAGGCAGTGGAGTTACTTACAGACAAGAGCCTTGCTCAGGCCAGCCCTGCCCCTGCCTACAGGCACAGGTGCTTTGCCATCTGTCCCGTTTTCCTGCTTAGGGAACCAAGATGGAATTCGATCCGCGGCCGCGAAGGATCTGCGATCGCTCCGGTGCCCGTCAGTGGCAGAGCGCACATCGCC		136000000
hsa-mir-601	gctacacgctgacttcctgtgatgccttgaaaaagTGCATGAGTTCGTCTTGGTCTAGGATTGTTGGAGGAGTCAGAAAAACTACCCCAGGGATCCTGAAGTCCTTTGGGTGGAaagggggaggcccccatgtctgtctggctctcagaaa	AATTCGCTACACGCTGACTTCCTGTGATGCCTTGAAAAAGTGCATGAGTTCGTCTTGGTCTAGGATTGTTGGAGGAGTCAGAAAAACTACCCCAGGGATCCTGAAGTCCTTTGGGTGGAAAGGGGGAGGCCCCCATGTCTGTCTGGCTCTCAGAAAAGATCCGCGGCCGCGAAGGATCTGCGATCGCTCCGGTGCCCGTCAGTGGGCAGAGCGCACATCGCC		356000000
hsa-mir-602	AAACACTCCAGAAATCCCCCTTCTCACCCCCGCCTGACACGGGCGACAGCTGCGGCCCGCTGTGTTCACTCGGGCCGAGTGCGTCTCCTGTCAGGCAAGGGAGAGCAGAGCCCCCCTGGCTTTGGCAGGAGCGTCGGA	aattcAAACACTCCAGAAATCCCCCTTCTCACCCCCGCCTGACACGGGCGACAGCTGCGGCCCGCTGTGTTCACTCGGGCCGAGTGCGTCTCCTGTCAGGCAAGGGAGAGCAGAGCCCCCCTGGCTTTGGCAGGAGCGTCGGAGGATCCGCGGCCGCGAAGGATCTGCGATCGCTCCGGTGCCCGTCAGTGGGCAGAGCGCACATCGCCCACAGTCCCCGAGAAGTTGGGGGGAGGGGTCGGCAATTGACGG		1640000000
hsa-mir-603	ctgctagtaatgaggactgactgtataatgctttagtagtctcaagtatgttttttttctcattaagcctttgcttaagatgcaggcaaGATTGATGCTGTTGGTTTGGTGCAAAAGTAATTGCAGTGCTTCCCATTTAAAAGTAATGGCACACACTGCAATTACTTTTGCTCCAACTTAATACTTggctttattgacttttagcatcagtgcagtttggtta	AATTGGATCCCTGCTAGTAATGAGGACTGACTGTATAATGCTTTAGTAGTCTCAAGTATGTTTTTTTTTCTCATTAAGCCTTTGCTTAAGATGCAGGCAAGATTGATGCTGTTGGTTTGGTGCAAAAGTAATTGCAGTGCTTCCCATTTAAAAGTAATGGCACACACTGCAATTACTTTTGCTCCAACTTAATACTTGGCTTTATTGACTTTTAGCATCAGTGCAGTTTGGTTAGAATTCGATCCGCGGCCGCGAAGGATCTGCGATCGCTCCGGTGCCCGTCAGTGGGCAGAGCGCACATCGCCC		549000000
hsa-mir-604	CTGAGAGAGGTGTCTGCAGGAGAGCATCGTGCTTGACCTTCCACGCTCTCGTGTCCACTAGCAGGCAGGTTTTCTGACACAGGCTGCGGAATTCAGGACAGTGCATCATGGAGAAACATACATCTTGGGGGCCA	AATTCCTGAGAGAGGTGTCTGCAGGAGAGCATCGTGCTTGACCTTCCACGCTCTCGTGTCCACTAGCAGGCAGGTTTTCTGACACAGGCTGCGGAATTCAGGACAGTGCATCATGGAGAAACATACATCTTGGGGGCCAGGATCCGCGGCCGCGAAGGATCTGCGATCGCTCCGGTGCCCGTCAGTGGGCAGAGCGCACATCGCC		9130000000
hsa-mir-605	actttggtagaactttcacagcctgtaacatatgtctctaGCCCTAGCTTGGTTCTAAATCCCATGGTGCCTTCTCCTTGGGAAAAACAGAGAAGGCACTATGAGATTTAGAATCAAGTTAGGactgcagatacaggttacctatgttacaggctgacagc	AATTGGATCCACTTTGGTAGAACTTTCACAGCCTGTAACATATGTCTCTAGCCCTAGCTTGGTTCTAAATCCCATGGTGCCTTCTCCTTGGGAAAAACAGAGAAGGCACTATGAGATTTAGAATCAAGTTAGGACTGCAGATACAGGTTACCTATGTTACAGGCTGACAGCGAATTCGATCCGCGGCCGCGAAGGATCTGCGATCGCTCCGGTGCCCGTCAGTGGGCAGAGCGCACATCGCCC		529000000
hsa-mir-606	cagtgcgctgtcattcttagctttgttctgtgttttttttttttcccccccctctggctgctttcagaattttcacTGTATCCTTGGTTTTTAGTAGTTTTACTATGATGAGGTGTGCCATCCACCCCATCATAGTAAACTACTGAAAATCAAAGATACAAGTGCCTGACCActtctacccctcatcccctacttgggattttctgaggttctttgaactgtggtttgctc	aattggatccCAGTGCGCTGTCATTCTTAGCTTTGTTCTGTGTTTTTTTTTTTTCCCCCCCCTCTGGCTGCTTTCAGAATTTTCACTGTATCCTTGGTTTTTAGTAGTTTTACTATGATGAGGTGTGCCATCCACCCCATCATAGTAAACTACTGAAAATCAAAGATACAAGTGCCTGACCACTTCTACCCCTCATCCCCTACTTGGGATTTTCTGAGGTTCTTTGAACTGTGGTTTGCTCGAATTCGATCCGCGGCCGCGAAGGATCTGC		786000000
hsa-mir-607	aacaacccaatcgtgtatcccattttataacagagcacagagaggttaagtaacTTGCCTAAAGTCACACAGGTTATAGATCTGGATTGGAACCCAGGGAGCCAGACTGCCTGGGTTCAAATCCAGATCTATAACTTGTGTGACTTTGGGcgagttacttaaagccggctctttaaccatcacactattttttgcttccagtgctatttcggg	AATTGGATCCAACAACCCAATCGTGTATCCCATTTTATAACAGAGCACAGAGAGGTTAAGTAACTTGCCTAAAGTCACACAGGTTATAGATCTGGATTGGAACCCAGGGAGCCAGACTGCCTGGGTTCAAATCCAGATCTATAACTTGTGTGACTTTGGGCGAGTTACTTAAAGCCGGCTCTTTAACCATCACACTATTTTTTGCTTCCAGTGCTATTTCGGGGAATTCGATCCGCGGCCGCGAAGGATCTGCGATCGCTCCGGTGCCCGTCAGTGGCAGAGCGCACATCGCCCA		811000000
hsa-mir-608	catggtgggtcacacttgtaatctcaacactttgggaggccaaggcaggaggatcacttgagcccaggagttcgaggccagcctggacaatataatgagactctatctctaataaaaaataattaaaaaaaaattcccaagatccactGGGCCAAGGTGGGCCAGGGGTGGTGTTGGGACAGCTCCGTTTAAAAAGGCATCTCCAAGAGCTTCCATCAAAGGCTGCCTCTTGGTGCAGCACAGGTAGAaaatggggctggggaggcagatggaaccaggtcatg	aattggatcccatggtgggtcacacttgtaaTCTCAACACTTTGGGAGGCCAAGGCAGGAGGATCACTTGAGCCCAGGAGTTCGAGGCCAGCCTGGACAATATAATGAGACTCTATCTCTAATAAAAAATAATTAAAAAAAAATTCCCAAGATCCACTGGGCCAAGGTGGGCCAGGGGTGGTGTTGGGACAGCTCCGTTTAAAAAGGCATCTCCAAGAGCTTCCATCAAAGGCTGCCTCTTGGTGCAGCACAGGTAGAAAATGGGGCTGGGGAGGCAGATGGAACCAGGTCATGGAATTCGATCCGCGGCCGCGAAGGATCTGCGATCGCTCCGGTGCCCGTCAGTGGGCAGAGCGCACATCGCCCACAGTCCCCGAGAAGTTGGGGGGAGGGGTCGGC…		545000000
hsa-mir-609	tgtttccttctgtcacatgcagttgtctgggcacgagcagctgtggttggtgtggtggctcctcggggtcagcgtccagtctcccgctgtcatgcTGCTCGGCTGTTCCTAGGGTGTTTCTCTCATCTCTGGTCTATAATGGGTTAAATAGTAGAGATGAGGGCAACACCCTAGGAACAGCAGAGGAACCctaaaccaccggtgtattttgggagccaatggggagggaaaaggatgaggggaagggcacaaaccttctgttgaaa	AATTGGATCCTGTTTCCTTCTGTCACATGCAGTTGTCTGGGCACGAGCAGCTGTGGATGGTGTGGTGGCTCCTCGGGGTCAGCGTCCAGTCTCCCGCTGTCATGCTGCTCGGCTGTTCCTAGGGTGTTTCTCTCATCTCTGGTCTATAATGGGTTAAATAGTAGAGATGAGGGCAACACCCTAGGAACAGCAGAGGAACCCTAAACCACCGGTGTATTTTGGGAGCCAATGGGGAGGGAAAAGGATGAGGGGAAGGGCACAAACCTTCTGTTGAAAGAATTCGATCCGCGGCCGCGAAGGATCTGCGATCGCTCCGGTGCCCGTCAGTGGGCAGAGCGCACATCGTCC		3580000000
hsa-mir-610	CCTTCACTCCCAACTATTTGTCTATTTGTCTTAGGTGAGCTAAATGTGTGCTGGGACACATTTGAGCCAAATGTCCCAGCACACATTTAGCTCACATAAGAAAAATGGACTCTAGTTGGGAGTGAGGGGCTAATAA	aattcCCTTCACTCCCAACTATTTGTCTATTTGTCTTAGGTGAGCTAAATGTGTGCTGGGACACATTTGAGCCAAATGTCCCAGCACACATTTAGCTCACATAAGAAAAATGGACTCTAGTTGGGAGTGAGGGGCTAATAAGGATCCGCGGCCGCG		108000000
hsa-mir-611	ctgccgacgtgttcttccggtggcggagcggcggattagccttcgcggggcAAAATGGTGAGAGCGTTGAGGGGAGTTCCAGACGGAGATGCGAGGACCCCTCGGGGTCTGACCCACAccgcgcttatctcctcagacgccggagatccagagggctagacg	AATTGGATCCCTGCCGACGTGTTCTTCCGGTGGCGGAGCGGCGGATTAGCCTTCGCGGGGCAAAATGGTGAGAGCGTTGAGGGGAGTTCCAGACGGAGATGCGAGGACCCCTCGGGGTCTGACCCACACCGCGCTTATCTCCTCAGACGCCGGAGATCCAGAGGGCTAGACGGAATTCGATCCGCGGCCGCGAAGGATCTGCGATCGCTCCGGTGCCCGTCAGTGGGCAGAGCGCAC		752000000
hsa-mir-612	tccctgagcaggttacagtcctctctgagcctctgctTCCCATCTGGACCCTGCTGGGCAGGGCTTCTGAGCTCCTTAGCACTAGCAGGAGGGGCTCCAGGGGCCCTCCCTCCATGGCAGCCAGGACAGGACTCTCAaatgaggacagcagagctcgtggggggctcccacggacccgccgtgggcccaggggaggcagagcctgagccaacagcagtggtgctgtggac	aattggatcctccctgagcaggttacaGTCCTCTCTGAGCCTCTGCTTCCCATCTGGACCCTGCTGGGCAGGGCTTCTGAGCTCCTTAGCACTAGCAGGAGGGGCTCCAGGGGCCCTCCCTCCATGGCAGCCAGGACAGGACTCTCAAATGAGGACAGCAGAGCTCGTGGGGGGCTCCCACGGACCCGCCGTGGGCCCAGGGGAGGCAGAGCCTGAGCCAACAGCAGTGGTGCTGTGGACGAATTCGATCCGCGGCCGCGAAGGATCTGCGATCGCTCCGGTGCCCGTCAGTGGGCAGAGCGCACATCGCCCACAGTCCCCGAGAAGTTGGGGGGAGGGGTCGGCAATTGAACGGGTGCCTAG		4080000000
hsa-mir-613	aacagatggagaaggatttatttctaactttctatattttaatttttataatatattttctatttctactaggtgtgggctttattggttgatttctcGGTGAGTGCGTTTCCAAGTGTGAAGGGACCCTTCCTGTAGTGTCTTATATACAATACAGTAGGAATGTTCCTTCTTTGCCACTCATACACCTTTAtgtgcatctcacatggtgttcttccccaggtggatgtgattctccatgccagtgaagagtaaggaaggcca	aattggatccTGTGAAATGCACATGGTTGTATAAACATCAGCATTATGTAAGAACACATAGCAAACTATAAACCTCAGTATTACCTCTAGAGGGTGAAAACAGATGGAGAAGGATTTATTTCTAACTTTCTATATTTTAATTTTTATAATATATTTTCTATTTCTACTAGGTGTGGGCTTTATTGGTTGATTTCTCGGTGAGTGCGTTTCCAAGTGTGAAGGGACCCTTCCTGTAGTGTCTTATATACAATACAGTAGGAATGTTCCTTCTTTGCCACTCATACACCTTTATGTGCATCTCACATGGTGTTCTTCCCCAGGTGGATGTGATTCTCCATGCCAGTGAAGAGTAAGGAAGGCCACAGCATGGTATGGGGATAGAATAAACTCTGCTG		439000000
hsa-mir-614	ataccgtggcctctgaaagtgctgggattacaggcatgagccaccgcgcccggccccgttgtttccctTCTAAGAAACGCAGTGGTCTCTGAAGCCTGCAGGGGCAGGCCAGCCCTGCACTGAACGCCTGTTCTTGCCAGGTGGCAGAAGGTTGCTGCtcatttgagcagtacctgtcacccctcctcccactgctgcggctgttaactcatcttcaggtctcacacc	AATTGGATCCATACCGTGGCCTCTGAAAGTGCTGGGATTACAGGCATGAGCCACCGCGCCCGGCCCCGTTGTTTCCCTTCTAAGAAACGCAGTGGTCTCTGAAGCCTGCAGGGGCAGGCCAGCCCTGCACTGAACGCCTGTTCTTGCCAGGTGGCAGAAGGTTGCTGCTCATTTGAGCAGTACCTGTCACCCCTCCTCCCACTGCTGCGGCTGTTAACTCATCTTCAGGTCTCACACCGAATTCGATCCGCGGCCGCGAAGGATCTGCGATCGCTCCGGTGCCCGTCAGTGGCAGAGCGCACATCGCC		510000000
hsa-mir-615	GCTCCGGAGGATTCCAGCGACTCGGGAGGGGCGGGAGGGGGGTCCCCGGTGCTCGGATCTCGAGGGTGCTTATTGTTCGGTCCGAGCCTGGGTCTCCCTCTTCCCCCCAACCCCCCCTCAGCCCCTCCGGCTGCAG	AATTCGCTCCGGAGGATTCCAGCGACTCGGGAGGGGCGGGAGGGGGGTCCCCGGTGCTCGGATCTCGAGGGTGCTTATTGTTCGGTCCGAGCCTGGGTCTCCCTCTTCCCCCCAACCCCCCCTCAGCCCCTCCGGCTGCAGGGATCCGCGGCCGCGAAGGATCTGCGATCGCTCCGGTGCCCGTCAGTGGGCAGAGCGCACATCGCCC		4020000000
hsa-mir-616	gaatgttcaggatggaggtcagagtgttacatcaggtggtcaggaattaccTTAGGTAATTCCTCCACTCAAAACCCTTCAGTGACTTCCATGACATGAAATAGGAAGTCATTGGAGGGTTTGAGCAGAGGAATGACCTGTTTTAAAAggctcactcaggctgctgtatggtgaatagagttgcgg	AATTGGATCCGAATGTTCAGGATGGAGGTCAGAGTGTTACATCAGGTGGTCAGGAATTACCTTAGGTAATTCCTCCACTCAAAACCCTTCAGTGACTTCCATGACATGAAATAGGAAGTCATTGGAGGGTTTGAGCAGAGGAATGACCTGTTTTAAAAGGCTCACTCAGGCTGCTGTATGGTGAATAGAGTTGCGGGAATTCGATCCGCGGCCGCGAAGGATCTGCGATCGCTCCGGTGCCCGTCAGTGGGCAGAGCGCACATCGCCC		1010000000
hsa-mir-617	aagagtagagttgaagggatggcctggagccatgtcacggaagctaccataagcCATCATAAGGAGCCTAGACTTCCCATTTGAAGGTGGCCATTTCCTACCACCTTCAAATGGTAAGTCCAGGCTCCTTCTGATTCAATAAATGAGGAGCattctggaaaagagatttcatccaaggcttgatctcaattgaatgttctgtgtggaggagcaccagagttgatc	AATTGGATCCAAGAGTAGAGTTGAAGGGATGGCCTGGAGCCATGTCACGGAAGCTACCATAAGCCATCATAAGGAGCCTAGACTTCCCATTTGAAGGTGGCCATTTCCTACCACCTTCAAATGGTAAGTCCAGGCTCCTTCTGATTCAATAAATGAGGAGCATTCTGGAAAAGAGATTTCATCCAAGGCTTGATCTCAATTGAATGTTCTGTGTGGAGGAGCACCAGAGTTGATCGAATTCGATCCGCGGCCGCGAAGGATCTGCGATCGCTCCGGTGCCCGTCAGTGGGCAGAGCGCACATCGCCC		1890000000
hsa-mir-618	atgagaggaggtgctaatcggactaagatttatttttaaagtttgCTCTTGTTCACAGCCAAACTCTACTTGTCCTTCTGAGTGTAATTACGTACATGCAGTAGCTCAGGAGACAAGCAGGTTTACCCTGTGGATGAGTCTGAaaaaattcatcagcagctcatggaaaatctataaccaagagatgatgggttattggcatcaccactga	aattggatccatgagaggaggtgctaatcggactaagatttatttttaaagtttgctcttgttcacagccaaactctacttgtccttctgagtgtaattacgtacatgcagtagctcaggagacaagcagggttaccctgtggatgagtctgaaaaaattcatcagcagctcatggaaaatctataaccaagagatgatgggttattggcatcaccactgagaattcgatccgcggccgcgaaggatctgcgatcgctccggtgcccgtcagtgggcagagcgcacatcgcccacagtccccgagaagtt		566000000
hsa-mir-619	atagggtgttgccatgttggccaggctggtctcgaacccctgacctcaagtgatcCGCCCACCTCAGCCTCCCAAAATGCTGGGATTACAGGCATGAGCCACTGCGGTCGACCATGACCTGGACATGTTTGTGCCCAGTACTGTCAGTTTGCAGagtgtccctcagtgtgagtgtgtctgatgttcttgtgtgattccaccg	AATTGGATCCATAGGGTGTTGCCATGTTGGCCAGGCTGGTCTCGAACCCCTGACCTCAAGTGATCCGCCCACCTCAGCCTCCCAAAATGCTGGGATTACAGGCATGAGCCACTGCGGTCGACCATGACCTGGACATGTTTGTGCCCAGTACTGTCAGTTTGCAGAGTGTCCCTCAGTGTGAGTGTGTCTGATGTTCTTGTGTGATTCCACCGGAATTCGATCCGCGGCCGCGAAGGATCTGCGATCGCTCCGGTGCCCGTC		720000000
hsa-mir-620	gctcctctttcccaaaataagaaaatcaagataaactacttatatctATATATATCTATATCTAGCTCCGTATATATATATATATATATATAGATATCTCCATATATATGGAGATAGATATAGAAATAAAACAAGCAAAGAAgtttttagtatggattgtcaacttgacatcactttttcagtgattttatctttagctggtt	aattggatccGCTCCTCTTTCCCAAAATAAGAAAATCAAGATAAACTACTTATATCTATATATATCTATATCTAGCTCCGTATATATATATATATAGATATCTCCATATATATGGAGATAGATATAGAAATAAAACAAGCAAAGAAGTTTTTAGTATGGATTGTCAACTTGACATCACTTTTTCAGTGATTTTATCTTTAGCTGGTTGAATTCGATCCGCGGCCGCGAAGGATCTGCGATCGCTCCGGTGCCCGTCAGTGGGCAGAGCGCACATCGCCCACAGTCCCCGAGAAGTGG		138000000
hsa-mir-621	aatagcatggcctttaccagcttcccttctctcccaaagaacttcccttcttgggcttTAGATTGAGGAAGGGGCTGAGTGGTAGGCGGTGCTGCTGTGCTCTGATGAAGACCCATGTGGCTAGCAACAGCGCTTACCTTTTGTCTCTGGGTCCtggcctggggccatcaatccactttgggccactcactgtctgctctgcct	aattggatccaaTAGCATGGCCTTTACCAGCTTCCCTTCTCTCCCAAAGAACTTCCCTTCTTGGGCTTTAGATTGAGGAAGGGGCTGAGTGGTAGGCGGTGCTGCTGTGCTCTGATGAAGACCCATGTGGCTAGCAACAGCGCTTACCTTTTGTCTCTGGGTCCTGGCCTGGGGCCATCAATCCACTTTGGGCCACTCACTGTCTGCTCTGCCTGAATTCGATCCGCGGCCGCGAAGGATCTGCGATCGCTCCGGTGCCCGTCAGTGGGCAGAGCGCACATCGCCCACAGTCCCCGAGAAGTTGGGGGGAGGGGTCGGCAATTGAAGG		537000000
hsa-mir-622	caagatcatggcagacattcggcccaatacgatgagctggctgggaagaaccgAGAGAAGCTGGACAAGTACTGGTCTCAGCAGATTGAGGAGAGCACCACAGTGGTCATCACACAGTCTGCTGAGGTTGGAGCTGCTGAGATGACACTcacggagctgagacatacagtctagtccttggagatcgacttggact	AATTGGATCCCAAGATCATGGCAGACATTCGGCCCAATACGATGAGCTGGCTGGGAAGAACCGAGAGAAGCTGGACAAGTACTGGTCTCAGCAGATTGAGGAGAGCACCACAGTGGTCATCACACAGTCTGCTGAGGTTGGAGCTGCTGAGATGACACTCACGGAGCTGAGACATACAGTCTAGTCCTTGGAGATCGACTTGGACTGAATTCGATCCGCGGCCGCGAAGGATCTGCGATCGCTCCGGTGCCCGTCAGTGGGCAGAGCGCACATCGCCC		1880000000
hsa-mir-623	gctgtgctaggtatgtcaggcctctgaaaagaaatgtcattaaagtaaacaagacttgggacacatgtctgtcagactGTACACAGTAGAAGCATCCCTTGCAGGGGCTGTTGGGTTGCATCCTAAGCTGTGCTGGAGCTTCCCGATGTACTCTGTAGATGTCTTTGCACCTTCTGtcctcattgccatccccaatcagtccctggaacac	AATTGGATCCGCTGTGCTAGGTATGTCAGGCCTCTGAAAAGAAATGTCATTAAAGTAAACAAGACTTGGGACACATGTCTGTCAGACTGTACACAGTAGAAGCATCCCTTGCAGGGGCTGTTGGGTTGCATCCTAAGCTGTGCTGGAGCTTCCCGATGTACTCTGTAGATGTCTTTGCACCTTCTGTCCTCATTGCCATCCCCAATCAGTCCCTGGAACACGAATTCGATCCGCGGCCGCGAAGGATCTGCGATCGCTCCGGTGCCCGTCAGTGGGCAGAGCGCACATCGCC		472000000
hsa-mir-624	ctttagcctgggtgacagactgcagcctgggcaacagagtgagaccctgtttttttttttttttttaaagtggttttgtgttcttgtaatgaaaaagaaaaaaaggttaaaaaaggatgtgcttttgaccaatatatAATGCTGTTTCAAGGTAGTACCAGTACCTTGTGTTCAGTGGAACCAAGGTAAACACAAGGTATTGGTATTACCTTGAGATAGCATTACACCTAAGTGgtttcagtgaacaagatttaaaagactagaattaaagcaattataaatgt	aattggatccCTTTAGCCTGGGTGACAGACTGCAGCCTGGGCAACAGAGTGAGACCCTGTTTTTTTTTTTTTTTTTAAAGTGGTTTTGTGTTCTTGTAATGAAAAAGAAAAAAAGGTTAAAAAAGGATGTGCTTTTGACCAATATATAATGCTGTTTCAAGGTAGTACCAGTACCTTGTGTTCAGTGGAACCAAGGTAAACACAAGGTATTGGTATTACCTTGAGATAGCATTACACCTAAGTGGTTTCAGTGAACAAGATTTAAAAGACTAGAATTAAAGCAATTATAAATGTGAATTCGATCCGCGGCCGCGAAGGATCTGCGATCGCTCCGGTGCCCGTCAGTGGGCAGAGCGCACATCGCCCA		367000000
hsa-mir-626	tttcttgcctaatcatcctgatagaatctctagtacaagtaagtagacgtggcaagaACTGATATATTTGTCTTATTTGAGAGCTGAGGAGTATTTTTATGCAATCTGAATGATCTCAGCTGTCTGAAAATGTCTTCAATTTTAAAGGCTTcttttggtaggtatagaacattagtttttctttcaacacttcatgattggcggtaaa	aattggatcctttcttgcctaatcatCCTGATAGAATCTCTAGTACAAGTAAGTAGACGTGGCAAGAACTGATATATTTGTCTTATTTGAGAGCTGAGGAGTATTTTTATGCAATCTGAATGATCTCAGCTGTCTGAAAATGTCTTCAATTTTAAAGGCTTCTTTTGGTAGGTATAGAACATTAGTTTTTCTTTCAACACTTCATGATTGGCGGTAAAGAATTCGATCCGCGGCCGCGAAGGATCTGCGATCGCTCCGGTGCCCGTCAGTGGGCAGAGCGCACATCGCCCACAGTCCCCGAGAAGTTGGGGGGAGGGGTCGGCAATTGAAGG		1500000000
hsa-mir-627	ccaaattgtattgccctacctgcatttgggaggtgaggatgaattgctggtttaCTTATTACTGAATTACTTATTACTGGTAGTGAGTCTCTAAGAAAAGAGGAGGTGGTTGTTTTCCTCCTCTTTTCTTTGAGACTCACTACCAATAATAAGAAATACTACTAATGGGcataagcttcctgtatatatggtgtggtggtaggaaaaaaaattaggcaacatcgatttaaaatatcttgttggcttatgaggggtagaacaagaagagaggaccaggg	aattggatccccaaattgtattgcccTACCTGCATTTGGGAGGTGAGGATGAATTGCTGGTTTACTTATTACTGAATTACTTATTACTGGTAGTGAGTCTCTAAGAAAAGAGGAGGTGGTTGTTTTCCTCCTCTTTTCTTTGAGACTCACTACCAATAATAAGAAATACTACTAATGGGCATAAGCTTCCTGTATATATGGTGTGGTGGTAGGAAAAAAAATTAGGCAACATCGATTTAAAATATCTTGTTGGCTTATGAGGGGTAGAACAAGAAGAGAGGACCAGGGGAATTCGATCCGCGGCCGCGAAGGATCTGCGATCGCTGCGGGTGCCC		1060000000
hsa-mir-628	cataaaggagcagcaccagaatagtccttaatatcGGAGATAGCTGTTGTGTCACTTCCTCATGCTGACATATTTACTAGAGGGTAAAATTAATAACCTTCTAGTAAGAGTGGCAGTCGAAGGGAAGGGCTCATCTGACTTCtggaaacctatgttaaaatacagtgctttgaaccttgatc	AATTGGATCCCATAAAGGAGCAGCACCAGAATAGTCCTTAATATCGGAGATAGCTGTTGTGTCACTTCCTCATGCTGACATATTTACTAGAGGGTAAAATTAATAACCTTCTAGTAAGAGTGGCAGTCGAAGGGAAGGGCTCATCTGACTTCTGGAAACCTATGTTAAAATACAGTGCTTTGAACCTTGATCGAATTCGATCCGCGGCCGCGAAGGATCTGCGATCGCTCCGGTGCCCGTCAGTGGGCAGAGCGCACATCGCC		720000000
hsa-mir-630	aaggaggaagataaggctcactgaggttaaataactccctcaatttttcatttccttctacctgaAACTTAACATCATGCTACCTCTTTGTATCATATTTTGTTATTCTGGTCACAGAATGACCTAGTATTCTGTACCAGGGAAGGTAGTTCTTAACTATATtgtacttttaaaccacattaaagactattataaatgcctatcactgctactgttagaggttgc	AATTGGATCCAAGGAGGAAGATAAGGCTCACTGAGGTTAAATAACTCCCTCAATTTTTCATTTCCTTCTACCTGAAACTTAACATCATGCTACCTCTTTGTATCATATTTTGTTATTCTGGTCACAGAATGACCTAGTATTCTGTACCAGGGAAGGTAGTTCTTAACTATATTGTTGTACTTTTAAACCACATTAAAGACTATTATAAATGCCTATCACTGCTACTGTTAGAGGTTGCGAATTCGATCCGCGGCCGCGAAGGATCTGCGATCGCTCCGGTGCCCGTCAGTGGCAGAGCGCACATCGCCCA		411000000
hsa-mir-631	gaacaggcagagatcagagggcaggctcaggttgggaggaGTGGGGAGCCTGGTTAGACCTGGCCCAGACCTCAGCTACACAAGCTGATGGACTGAGTCAGGGGCCACACTCTCCctcctctggtgatgtgacctcagctggtttcttcccactcg	aattggatccgaacAGGCAGAGATCAGAGGGCAGGCTCAGGTTGGGAGGAGTGGGGAGCCTGGTTAGACCTGGCCCAGACCTCAGCTACACAAGCTGATGGACTGAGTCAGGGGCCACACTCTCCCTCCTCTGGTGATGTGACCTCAGCTGGTTTCTTCCCACTCGGAATTCGATCCGCGGCCGCGAAGGATCTGCGATCGCTCCGGTGCCCGTCAGTGGGCAGAGCGCACATCGCCCACAGTCCCCGAGAAGTTGGGGGGAGGGGTCGGCAATTGAACGG		1910000000
hsa-mir-632	tcttagtcccacccactcagggcggaggtctgcgtcatgtgaccctccccttcttggctcCGCCTCCTACCGCAGTGCTTGACGGGAGGCGGAGCGGGGAACGAGGCCGTCGGCCATTTTGTGTCTGCTTCCTGTGGGACGTGGTGGTAGCCGTtgggttgggaaagtgagggatttttggcctcgtttctcctgcttcttt	aattggatccTCTTAGTCCCACCCACTCAGGGCGGAGGTCTGCGTCATGTGACCCTCCCCTTCTTGGCTCCGCCTCCTACCGCAGTGCTTGACGGGAGGCGGAGCGGGGAACGAGGCCGTCGGCCATTTTGTGTCTGCTTCCTGTGGGACGTGGTGGTAGCCGTTGGGTTGGGAAAGTGAGGGATTTTTGGCCTCGTTTCTCCTGCTTCTTTGAATTCGATCCGCGGCCGCGAAGGATCTGCGATCGCTCCGGTGCCCGTCAGTGGGCAGAGCGCACATCGCCCACAGTCCCCGAGAAGTTGGGGGGAGGGGTCGGCAATTGAAGG		175000000
hsa-mir-633	cctggcttattgcttacctgattaatggttttggttatgctactcAACCTCTCTTAGCCTCTGTTTCTTTATTGCGGTAGATACTATTAACCTAAAATGAGAAGGCTAATAGTATCTACCACAATAAAATTGTTGTGAGGATAaaaaaaaatattaattaggatgcagtatgaaaaaaataaaagttagctatctttatttttgaaatttatgtaagtctaatttctccaaagtaaattggcttatattcaccaggaggaatgtctaatt	AATTGGATCCGTGAAGGGTCAATAATTTCCACATAAATCAGACCAGATGATTATTTTGATCATTAAATTGATTTAACCACAGCTTTATATACAATCAGAGTACATGGCTCTATATATAACAACAGCTCTTGGTTGTAGTCAGAGAGGACTGGGTTTGAGTCCTGGCTTATTGCTTACCTGATTAATGGTTTTGGTTATGCTACTCAACCTCTCTTAGCCTCTGTTTCTTTATTGCGGTAGATACTATTAACCTAAAATGAGAAGGCTAATAGTATCTACCACAATAAAATTGTTGTGAGGATAAAAAAAAATATTAATTAGGATGCAGTATGAAAAAAATAAAAGTTAGCTATCTTTATTTTTGAAATTTATGTAAGTCTAATTTCTCCAAAGTAAATT…		702000000
hsa-mir-634	ccaagagctttggtaggagaaatactttccccacacttctaagagagatggcagaaacaccacAAACCCACACCACTGCATTTTGGCCATCGAGGGTTGGGGCTTGGTGTCATGCCCCAAGATAACCAGCACCCCAACTTTGGACAGCATGGATTAGTCTtggcctgttttgaactctgcacaaaccgaaccttgta	aattggatccccaagagctttggtaggagaaaTACTTTCCCCACACTTCTAAGAGAGATGGCAGAAACACCACAAACCCACACCACTGCATTTTGGCCATCGAGGGTTGGGGCTTGGTGTCATGCCCCAAGATAACCAGCACCCCAACTTTGGACAGCATGGATTAGTCTTGGCCTGTTTTGAACTCTGCACAAACCGAACCTTGTAGAATTCGATCCGCGGCCGCGAAGGATCTGCGATCGCTCCGGTGCCCGTCAGTGGGCAGAGCGCACATCGCCCACAGTCCCCGAGAAGTTGGGGGGAGGGGTCGGCAATTGAAGG		325000000
hsa-mir-635	gccggaagtagtgtttgggccaagacttggagcatcagctcctagagcCAGAGAGGAGCTGCCACTTGGGCACTGAAACAATGTCCATTAGGCTTTGTTATGGAAACTTCTCCTGATCATTGTTTTGTGTCCATTGAGCTTCCAATtgtaaaaggatggagtgcaggtctggcttctttctcccgcagatc	aattggatccgccggaaGTAGTGTTTGGGCCAAGACTTGGAGCATCAGCTCCTAGAGCCAGAGAGGAGCTGCCACTTGGGCACTGAAACAATGTCCATTAGGCTTTGTTATGGAAACTTCTCCTGATCATTGTTTTGTGTCCATTGAGCTTCCAATTGTAAAAGGATGGAGTGCAGGTCTGGCTTCTTTCTCCCGCAGATCGAATTCGATCCGCGGCCGCGAAGGATCTGCGATCGCTCCGGTGCCCGTCAGTGGGCAGAGCGCACATCGCCCACAGTCCCCGAGAAGTTGGGGGGAGGGGTCGGCAATTGAACGG		579000000
hsa-mir-636	GGCGTCTGGCGGCGAGATAATGGCGGCCTGGGCGGGAGCGCGCGGGCGGGGCCGGCCCCGCTGCCTGGAATTAACCCCGCTGTGCTTGCTCGTCCCGCCCGCAGCCCTAGGCGGCGTCGCCGCAGCCGATCCCGGAGTC	AATTCGGCGTCTGGCGGCGAGATAATGGCGGCCTGGGCGGGAGCGCGCGGGCGGGGCCGGCCCCGCTGCCTGGAATTAACCCCGCTGTGCTTGCTCGTCCCGCCCGCAGCCCTAGGCGGCGTCGCCGCAGCCGATCCCGGAGTCGGATCCGCGGCCGCGAAGGATCTGCGATCGCTCCGGTGCCCGTCAGTGGGCAGAGCGCAC		1350000000
hsa-mir-637	tcacgatcagacgatcagacggggcttcagtgtctctgctcaaaaccccagggatgatgctgtgtcaccctcccagcgtcaggctgggaggcagacgctgttggggcctctcactgccgggctgttgaccttgatccttTGGCTAAGGTGTTGGCTCGGGCTCCCCACTGCAGTTACCCTCCCCTCGGCGTTACTGAGCACTGGGGGCTTTCGGGCTCTGCGTCTGCACAGATACTTCgagtctccaaggagacttctgcctgttcatttctgctgctgt	AATTGGATCCTCACGATCAGACGATCAGACGGGGCTTCAGTGTCTCTGCTCAAAACCCCAGGGATGATGCTGTGTCACCCTCCCAGCGTCAGGCTGGGAGGCAGACGCTGTTGGGGCCTCTCACTGCCGGGCTGTTGACCTTGATCCTTTGGCTAAGGTGTTGGCTCGGGCTCCCCACTGCAGTTACCCTCCCCTCGGCGTTACTGAGCACTGGGGGCTTTCGGGCTCTGCGTCTGCACAGATACTTCGAGTCTCCAAGGAGACTTCTGCCTGTTCATTTCTGCTGCTGTGAATTCGATCCGCGGCCGCGAAGGATCTGCGATCGCTCCGGTGCCCGTCAGTGGGCAGAGCGCACATCGCC		172000000
hsa-mir-638	CTGGAGAACTTCGTGGGCCGGTGAGCGGGCGCGGCAGGGATCGCGGGCGGGTGGCGGCCTAGGGCGCGGAGGGCGGACCGGGAATGGCGCGCCGTGCGCCGCCGGCGTAACTGCGGCGCTTGCGTGCCCGCGGCGGGGAA	aattcCTGGAGAACTTCGTGGGCCGGTGAGCGGGCGCGGCAGGGATCGCGGGCGGGTGGCGGCCTAGGGCGCGGAGGGCGGACCGGGAATGGCGCGCCGTGCGCCGCCGGCGTAACTGCGGCGCTTGCGTGCCCGCGGCGGGGAAGGATCCGCGGCCGCGAAGGATCTGCGATCGCTCCGGTGCCCGTCAGTGGGCAGAGCGCACATCGCCCACAGTCCCCGAGAAGTTGGGGGGAGGGGTCGGCAATTGAACGGGTGCCTAGA		2050000000
hsa-mir-639	TGGGCGCCTCGTGCCCTGATTGGCCGACGGGGCGCGCGCGGCCTGGAGGGGCGGGGCGGACGCAGAGCCGCGTTTAGTCTATCGCTGCGGTTGCGAGCGCTGTAGGGAGCCTGTGCTGTGCCGCGCAGTTAGGCAGCA	AATTCTGGGCGCCTCGTGCCCTGATTGGCCGACGGGGCGCGCGCGGCCTGGAGGGGCGGGGCGGACGCAGAGCCGCGTTTAGTCTATCGCTGCGGTTGCGAGCGCTGTAGGGAGCCTGTGCTGTGCCGCGCAGTTAGGCAGCAGGATCCGCGGCCGCGAAGGATCTGCGATCGCTCCGGTGCCCGTCAGTGGCAGAGCGCACATCGC		3020000000
hsa-mir-639	TGGGCGCCTCGTGCCCTGATTGGCCGACGGGGCGCGCGCGGCCTGGAGGGGCGGGGCGGACGCAGAGCCGCGTTTAGTCTATCGCTGCGGTTGCGAGCGCTGTAGGGAGCCTGTGCTGTGCCGCGCAGTTAGGCAGCA	AATTCTGGGCGCCTCGTGCCCTGATTGGCCGACGGGGCGCGCGCGGCCTGGAGGGGCGGGGCGGACGCAGAGCCGCGTTTAGTCTATCGCTGCGGTTGCGAGCGCTGTAGGGAGCCTGTGCTGTGCCGCGCAGTTAGGCAGCAGGATCCGCGGCCGCGAAGGATCTGCGATCGCTCCGGTGCCCGTCAGTGGGCAGAGCGCACATCGCC		2680000000
hsa-mir-640	cagacaacatgatggtgaggaggttacattgggagaatgagccctgcgtgctgcctgtgtgctctGTGACCCTGGGCAAGTTCCTGAAGATCAGACACATCAGATCCCTTATCTGTAAAATGGGCATGATCCAGGAACCTGCCTCTACGGTTGCCTTGGGGattcagagatgctgtgtgagcatagtacctggaacatactcctaagtacctattaaatgctaggtttctgggttgttt	AATTGGATCCCAGACAACATGATGGTGAGGAGGTTACATTGGGAGAATGAGCCCTGCGTGCTGCCTGTGTGCTCTGTGACCCTGGGCAAGTTCCTGAAGATCAGACACATCAGATCCCTTATCTGTAAAATGGGCATGATCCAGGAACCTGCCTCTACGGTTGCCTTGGGGATTCAGAGATGCTGTGTGAGCATAGTACCTGGAACATACTCCTAAGTACCTATTAAATGCTAGGTTTCTGGGTTGTTTGAATTCGATCCGCGGCCGCGAAGGATCTGCGATCGCTCCGGTGCCCGTCAGTGGGCAGAGCGCACATCGCCCA		578000000
hsa-mir-641	tagtgccatgcattccttgctcaccaggttccaggcTGGGTGAAAGGAAGGAAAGACATAGGATAGAGTCACCTCTGTCCTCTGTCCTCTACCTATAGAGGTGACTGTCCTATGTCTTTCCTTCCTCTTACCCCTgagcctcaggctgccctgagcatctctgcctacagccag	aattggatccTAGTGCCATGCATTCCTTGCTCACCAGGTTCCAGGCTGGGTGAAAGGAAGGAAAGACATAGGATAGAGTCACCTCTGTCCTCTGTCCTCTACCTATAGAGGTGACTGTCCTATGTCTTTCCTTCCTCTTACCCCTGAGCCTCAGGCTGCCCTGAGCATCTCTGCCTACAGCCAGGAATTCGATCCGCGGCCGCGAAGGATCTGCGATCGCTCCGGTGCCCGTCAGTGGGCAGAGCGCACATCGCCCACAGTCCCCGAGAAGTTGGGGGGAGGGGTCGGCAATTGAACGGGTGCCTAGA		471000000
hsa-mir-642	gaccaggaagttctcagtccatttcctatctcctacactctccacagtttATCTGAGTTGGGAGGGTCCCTCTCCAAATGTGTCTTGGGGTGGGGGATCAAGACACATTTGGAGAGGGAACCTCCCAACTCGGCCTCTGCCATCATTtaactctcccagcctatcactcccatactggaattttccgttcctctccctcattatt	aattggatccGACCAGGAAGTTCTCAGTCCATTTCCTATCTCCTACACTCTCCACAGTTTATCTGAGTTGGGAGGGTCCCTCTCCAAATGTGTCTTGGGGTGGGGGATCAAGACACATTTGGAGAGGGAACCTCCCAACTCGGCCTCTGCCATCATTtaactctcccagcctatcactcccatactggaattttccgttcctctccctcattattGAATTCGATCCGCGGCCGCGAAGGATCTGCGATCGCTCCGGTGCCCGTCAGTGGGCAGAGCGCACATC		1210000000
hsa-mir-643	tgattctaatgcccagacacaaaattaacccacaattctatagaagtgttaggtattatgttcgacacACCAAGTGATATTCATTGTCTACCTGAGCTAGAATACAAGTAGTTGGCGTCTTCAGAGACACTTGTATGCTAGCTCAGGTAGATATTGAATGAAAAAtctacactagtttaaagaatatcataactttttatggaaaagtataataaaactcaatcacagacacataactagctcaaaaataccttaatgtggatatgtcagaatgttcacgtcagc	AATTGGATCCTGATTCTAATGCCCAGACACAAAATTAACCCACAATTCTATAGAAGTGTTAGGTATTATGTTCGACACACCAAGTGATATTCATTGTCTACCTGAGCTAGAATACAAGTAGTTGGCGTCTTCAGAGACACTTGTATGCTAGCTCAGGTAGATATTGAATGAAAAATCTACACTAGTTTAAAGAATATCATAACTTTTTATGGAAAAGTATAATAAAACTCAATCACAGACACATAACTAGCTCAAAAATACCTTAATGTGGATATGTCAGAATGTTCACGTCAGCGAATTCGATCCGCGGCCGCGAAGGATCTGCGATCGCTCCGGTGCCCGTCAGTGGGCAGAGCGCAC		646000000
hsa-mir-644	ttctgttaatgtggtatattatgttgatttttcataggttgaaccttttttgcattccaggaataaatcctacttagtcaaaaggattaaagtgtgcttttaatatgctgctgagatttttttgctgaTTTTTTTTTAGTATTTTTCCATCAGTGTTCATAAGGAATGTTGCTCTGTAGTTTTCTTATAGTGTGGCTTTCTTAGAGCAAAGATGGTTCCCTAttactttctaattttatacttctacacattaacaacttttatatttaaagcagaaactggaaaatcaggccaatttggtattaatgaaattacagaggtaa	aattggatccTTCTGTTAATGTGGTATATTATGTTGATTTTTCATAGGTTGAACCTTTTTTGCATTCCAGGAATAAATCCTACTTAGTCAAAAGGATTAAAGTGTGCTTTTAATATGCTGCTGAGATTTTTTTGCTGATTTTTTTTTAGTATTTTTCCATCAGTGTTCATAAGGAATGTTGCTCTGTAGTTTTCTTATAGTGTGGCTTTCTTAGAGCAAAGATGGTTCCCTATTACTTTCTAATTTTATACTTCTACACATTAACAACTTTTATATTTAAAGCAGAAACTGGAAAATCAGGCCAATTTGGTATTAATGAAATTACAGAGGTAAGAATTCGATCCGCGGCCGCGAAGGATCTGCGATCGCTCCGGTGCCCGTCAGTGGGCAGAGCGCACA…		977000000
hsa-mir-645	caggtggtcatgctcagtcgctcgccactcacctcctgccatgcagtcCAGTTCCTAACAGGCCTCAGACCAGTACCGGTCTGTGGCCTGGGGGTTGAGGACCCCTGCTCTAGGCTGGTACTGCTGATGCTTAAAAAGAGAGggtttgccagaaatcagatgggacaaaagggcaaaggccgtgccacagagtgcccatatagg	AATTGGATCCCAGGTGGTCATGCTCAGTCGCTCGCCACTCACCTCCTGCCATGCAGTCCAGTTCCTAACAGGCCTCAGACCAGTACCGGTCTGTGGCCTGGGGGTTGAGGACCCCTGCTCTAGGCTGGTACTGCTGATGCTTAAAAAGAGAGGGTTTGCCAGAAATCAGATGGGACAAAAGGGCAAAGGCCGTGCCACAGAGTGCCCATATAGGGAATTCGATCCGCGGCCGCGAAGGATCTGCGATCGCTCCGGTGCCCGTCAGTGGGCAGAGCGCACATCG		1990000000
hsa-mir-646	acagcactgactaccacagccaggacagttcagaagcctggaGATCAGGAGTCTGCCAGTGGAGTCAGCACACCTGCTTTTCACCTGTGATCCCAGGAGAGGAAGCAGCTGCCTCTGAGGCCTCAGGCTCAGTGGCctatctttaccccaatgcatgcaggtcagaatgtagctgaacagcagc	aattggatccACAGCACTGACTACCACAGCCAGGACGGTTCAGAAGCCTGGAGACCAGGAGTCTGCCAGTGGAGTCAGCACACCTGCTTTTCACCTGTGATCCCAGGAGAGGAAGCAGCTGCCTCTGAGGCCTCAGGCTCAGTGGCCTATCTTTACCCCAATGCATGCAGGTCAGAATGTAGCTGAACAGCAGCGAATTCGATCCGCGGCCGCGAAGGATCTGCGATCGCTCCGGTGCCCGTCAGTGGGCAGAGCGCACATCGCCCACAGTCCCCGAGAAGTTGGGGGGAGGGGTCGGCAATTGAAGG		380000000
hsa-mir-647	tgaacgcagccagacacattttccgtcgtctggtcagccaAGGAAGTGTTGGCCTGTGGCTGCACTCACTTCCTTCAGCCCCAGGAAGCCTTGGTCGGGGGCAGGAGGGAGGGTCAGGCAGGGCTGGGGGCCTGACcgcccacactcctcctcaggcctgcggggaacgccctgctccccaactaagcagccttctct	aattggatccTGAACGCAGCCAGACACATTTTCCGTCGTCTGGTCAGCCAAGGAAGTGTTGGCCTGTGGCTGCACTCACTTCCTTCAGCCCCAGGAAGCCTTGGTCGGGGGCAGGAGGGAGGGGCAGGCAGGGCTGGGGGCCTGACCGCCCACACTCCTCCTCAGGCCTGCGGGGAACGCCCTGCTCCCCAACTAAGCAGCCTTCTCTGAATTCGATCCGCGGCCGCGAAGGATCTGCGATCGCTCCGGTGCCCGTCAGTGGGCAGAGCGCACATCGCCCACAGTCCCCGAGAAGTTGGGGGGAGGGGTCGGCAATTGAACGG		611000000
hsa-mir-648	cagtactgcagtgggtgaagtaaatactgccctcctgcagtccacagtgtctggaggggaccaatagacagatgATCACAGACACCTCCAAGTGTGCAGGGCACTGGTGGGGGCCGGGGCAGGCCCAGCGAAAGTGCAGGACCTGGCACTTAGTCGGAAGTGAGGGTGcagttgagcaggaactgagggtgacgggccagcacagccgcatctgggcgaggctgaggcagaggagcaga	AATTGGATCCCAGTACTGCAGTGGGTGAAGTAAATACTGCCCTCCTGCAGTCCACAGTGTCTGGAGGGGACCAATAGACAGATGATCACAGACACCTCCAAGTGTGCAGGGCACTGGTGGGGGCCGGGGCAGGCCCAGCGAAAGTGCAGGACCTGGCACTTAGTCGGAAGTGAGGGTGCAGTTGAGCAGGAACTGAGGGTGACGGGCCAGCACAGCCGCATCTGGGCGAGGCTGAGGCAGAGGAGCAGAGAATTCGATCCGCGGCCGCGAAGGATCTGCGATCGCTCCGGTGCCCGTCAGTGGGCAGAGCGCACATCGCCCACAGTCCCCGAGAAGTTGGGGGGAGGGGTCGGCAATTGAACGGGTGCCTAGA		1990000000
hsa-mir-649	agtgatcctctcacctcagcctcccaaagtgatgggattaccggtgtgagccactgGGCCTAGCCAAATACTGTATTTTTGATCGACATTTGGTTGAAAAATATCTATGTATTAGTAAACCTGTGTTGTTCAAGAGTCCACTGTGTTTTGCTGgggatttctacatctatattcataagggattttggtctgtggttttcttttcttgtgatgtctttgttgagtttagtgtcagggtaatcctggc	AATTGGATCCAGTGATCCTCTCACCTCAGCCTCCCAAAGTGATGGGATTACCGGTGTGAGCCACTGGGCCTAGCCAAATACTGTATTTTTGATCGACATTTGGTTGAAAAATATCTATGTATTAGTAAACCTGTGTTGTTCAAGAGTCCACTGTGTTTTGCTGGGGATTTCTACATCTATATTCATAAGGGATTTTGGTCTGTGGTTTTCTTTTCTTGTGATGTCTTTGTTGAGTTTAGTGTCAGGGTAATCCTGGCGAATTCGATCCGCGGCCGCGAAGGATCTGCGATCGCTCCGGTGCCCGTCAGTGGGCAGAGCGCAC		620000000
hsa-mir-650	GACAGGGCTGGGGGCAGGCCCAGTGCTGGGGTCTCAGGAGGCAGCGCTCTCAGGACGTCACCACCATGGCCTGGGCTCTGCTCCTCCTCACCCTCCTCACTCAGGGCACAGGTGATGCCTCCAGGGAAGGGGCCAC	AATTCGACAGGGCTGGGGGCAGGCCCAGTGCTGGGGTCTCAGGAGGCAGCGCTCTCAGGACGTCACCACCATGGCCTGGGCTCTGCTCCTCCTCACCCTCCTCACTCAGGGCACAGGTGATGCCTCCAGGGAAGGGGCCACGGATCCGCGGCCGCGAAGGATCTGCGATCGCTCCGGTGCCCGTCAGTGGCAGAGCGCACATCGCCC		5560000000
hsa-mir-650-HOM	0	AATTGGATCCCTCTGAGGCAGAGGGGATAAGACAGGGCTGGGGTCAGGCCCAGTGCTGGGATCTCAGGAGGCAGCTCTCTCGGAATATCTCCACCATGGCCTGGGCTCTGCTCCTCCTCACCCTCCTCACTCAGGGCACAGGTGAGGCCTCCAGGGAAGGGGCTTCGGGGACCTCTGGGCTGATCCTGAATTCGATCCGCGGCCGCGAAGGATCTGCGATCGCTCCGGTGCCCGTCAGTGGGCAGAGCGCACATCGCCC		617000000
hsa-mir-651	agcagctgtgtacaaatgtatgatacagataacaaaatgtattaacaattccctagatctacagaAATCTATCACTGCTTTTTAGGATAAGCTTGACTTTTGTTCAAATAAAAATGCAAAAGGAAAGTGTATCCTAAAAGGCAATGACAGTTTAATGTGTTTctgacatgcaaccttcaagagatccatatatgaaccattttgtgtggatagtacaactctaaacataatgttatgtggaaatttgtatacagaatatttagcaaagaagagtcaggatgaa	AATTGGATCCAGCAGCTGTGTACAAATGTATGATACAGATAACAAAATGTATTAACAATTCCCTAGATCTACAGAAATCTATCACTGCTTTTTAGGATAAGCTTGACTTTTGTTCAAATAAAAATGCAAAAGGAAAGTGTATCCTAAAAGGCAATGACAGTTTAATGTGTTTCTGACATGCAACCTTCAAGAGATCCATATATGAACCATTTTGTGTGGATAGTACAACTCTAAACATAATGTTATGTGGAAATTTGTATACAGAATATTTAGCAAAGAAGAGTCAGGATGAAGAATTCGATCCGCGGCCGCGAAGGATCTGCGATCGCTCCGGTGCCCGTCAGTGGGCAGAGCGCACATCGCC		607000000
hsa-mir-652	ttggctttgttctcaaacactaggaatgtttccaagcagggccgccACGAATGGCTATGCACTGCACAACCCTAGGAGAGGGTGCCATTCACATAGACTATAATTGAATGGCGCCACTAGGGTTGTGCAGTGCACAACCTACACaactgtactcggcggccctggcataatgtaatgtcagtactttcttcatcaaggtaccagtttgggatt	aattggatccTTGGCTTTGTTCTCAAACACTAGGAATGTTTCCAAGCAGGGCCGCCACGAATGGCTATGCACTGCACAACCCTAGGAGAGGGTGCCATTCACATAGACTATAATTGAATGGCGCCACTAGGGTTGTGCAGTGCACAACCTACACAACTGTACTCGGCGGCCCTGGCATAATGTAATGTCAGTACTTTCTTCATCAAGGTACCAGTTTGGGATTGAATTCGATCCGCGGCCGCGAAGGATCTGCGATCGCTCCGGTGCCCGTCAGTGGGCAGAGCGCACATCGCCCACAGTCCCCGAGAAGTTGGGGGGAGGGGTCGGCAATTGAAGG		4920000000
hsa-mir-653	aaccagaccaggaactgatgcagattattactgctcatctgacaacagAGGTTCTAATTTTTCATTCCTTCAGTGTTGAAACAATCTCTACTGAACCAGCTTCAAACAAGTTCACTGGAGTTTGTTTCAATATTGCAAGAATGATAAGATGGAAGCTActttcatcagcatgaattataactactcgtatacagattgtcgtatttccactg	AATTGGATCCAACCAGACCAGGAACTGATGCAGATTATTACTGCTCATCTGACAACAGAGGTTCTAATTTTTCATTCCTTCAGTGTTGAAACAATCTCTACTGAACCAGCTTCAAACAAGTTCACTGGAGTTTGTTTCAATATTGCAAGAATGATAAGATGGAAGCTACTTTCATCAGCATGAATTATAACTACTCGTATACAGATTGTCGTATTTCCACTGGAATTCGATCCGCGGCCGCGAAGGATCTGCGATCGCTCCGGTGCCCG		1800000000
hsa-mir-654	cagtatcaaatgctgccttgggatcatggctggactgaagccaccatcagggacgtgaggtgGGGCTGAGCCCTCCAGGGTAAGTGGAAAGATGGTGGGCCGCAGAACATGTGCTGAGTTCGTGCCATATGTCTGCTGACCATCACCTTTAGAAGCCCCCTTTCGCTGAGGAGCCAGCTTggtgcacaggctgtggtgtgttgtcacagctatgctacgggactg	aattggatccCAGTATCAAATGCTGCCTTGGGATCATGGCTGGACTGAAGCCACCATCAGGGACGTGAGGTGGGGCTGAGCCCTCCAGGGTAAGTGGAAAGATGGTGGGCCGCAGAACATGTGCTGAGTTCGTGCCATATGTCTGCTGACCATCACCTTTAGAAGCCCCCTTTCGCTGAGGAGCCAGCTTGGTGCACAGGCTGTGGTGTGTTGTCACAGCTATGCTACGGGACTGGAATTCGATCCGCGGCCGCGAAGGATCTGCGATCGCTCCGGTGCCCGTCAGTGGGCAGAGCGCACATCGCCCACAGTCCCCGAGAAGTTGGGGGGAGGGGTCGGCAATTGAAGG		1200000000
hsa-mir-655	attcagctcatcccaagaagaatcttctggaagcaaagacaacggtggggaagaggccatggttttcgtttcagAACTATGCAAGGATATTTGAGGAGAGGTTATCCGTGTTATGTTCGCTTCATTCATCATGAATAATACATGGTTAACCTCTTTTTGAATATCAGACTCtgcctcggagggccgcccccacaggagacgtgagagtgt	AATTGGATCCATTCAGCTCATCCCAAGAAGAATCTTCTGGAAGCAAAGACAACGGTGGGGAAGAGGCCATGGTTTTCGTTTCAGAACTATGCAAGGATATTTGAGGAGAGGTTATCCGTGTTATGTTCGCTTCATTCATCATGAATAATACATGGTTAACCTCTTTTTGAATATCAGACTCTGCCTCGGAGGGCCGCCCCCACAGGAGACGTGAGAGTGTGAATTCGATCCGCGGCCGCGAAGGATCTGCGATCGCTCCGGTGCCCGTCAGTGGGCAGAGCGCACAT		590000000
hsa-mir-656	cttccctgtggaagaagcctcctccctggagtcagtgctgctcagTGGTACCTGAAATAGGTTGCCTGTGAGGTGTTCACTTTCTATATGATGAATATTATACAGTCAACCTCTTTCCGATATCGaatcccaccttggatgccttcctctttgctgtcaac	AATTGGATCCCTTCCCTGTGGAAGAAGCCTCCTCCCTGGAGTCAGTGCTGCTCAGTGGTACCTGAAATAGGTTGCCTGTGAGGTGTTCACTTTCTATATGATGAATATTATACAGTCAACCTCTTTCCGATATCGAATCCCACCTTGGATGCCTTCCTCTTTGCTGTCAACGAATTCGATCCGCGGCCGCGAAGGATCTGCGATCGCTCCGGTGCCCGTCAGTGGGCAGAGCGCACATCGCC		254000000
hsa-mir-657	catcaattcccacctcctggggagccgagagtgataGTGTAGTAGAGCTAGGAGGAGAGGGTCCTGGAGAAGCGTGGACCGGTCCGGGTGGGTTCCGGCAGGTTCTCACCCTCTCTAGGCCCCATTCTCCTCTGcactgtaacatttgaggcccacgcacacagtccctccccaggtctcagggttgggcacagagtagg	AATTGGATCCCATCAATTCCCACCTCCTGGGGAGCCGAGAGTGATAGTGTAGTAGAGCTAGGAGGAGAGGGTCCTGGAGAAGCGTGGACCGGTCCGGGTGGGTTCCGGCAGGTTCTCACCCTCTCTAGGCCCCATTCTCCTCTGCACTGTAACATTTGAGGCCCACGCACACAGTCCCTCCCCAGGTCTCAGGGTTGGGCACAGAGTAGGGAATTCGATCCGCGGCCGCGAAGGATCTGCGATCGCTCCGGTGCCCGTC		341000000
hsa-mir-658	CTCGGCCTGAGCCCGCCCCCGCTCGGTTGCCGTGGTTGCGGGCCCTGCCCGCCCGCCAGCTCGCTGACAGCACGACTCAGGGCGGAGGGAAGTAGGTCCGTTGGTCGGTCGGGAACGAGGCTCAGGCGGCCAGGCCCGCG	AATTCCTCGGCCTGAGCCCGCCCCCGCTCGGTTGCCGTGGTTGCGGGCCCTGCCCGCCCGCCAGCTCGCTGACAGCACGACTCAGGGCGGAGGGAAGTAGGTCCGTTGGTCGGTCGGGAACGAGGCTCAGGCGGCCAGGCCCGCGGGATCCGCGGCCGCGAAGGATCTGCGATCGCTCCGGTGCCCGTCAGTGGGCAGAGCGCACATCGCCCA		1680000000
hsa-mir-659	tttcttccttgtgctgtcaccagaggtgacacaaatttggaaataatggagcttaagcttTACCGACCCTCGATTTGGTTCAGGACCTTCCCTGAACCAAGGAAGAGTCACAGTCTCTTCCTTGGTTCAGGGAGGGTCCCCAACAATGTCCTCATGGtcctttgcttttgtaaaatttgtgaaatatttttattgctgaaaccacctttgcaaa	aattggatccTTTCTTCCTTGTGCTGTCACCAGAGGTGACACAAATTTGGAAATAATGGAGCTTAAGCTTTACCGACCCTCGATTTGGTTCAGGACCTTCCCTGAACCAAGGAAGAGTCACAGTCTCTTCCTTGGTTCAGGGAGGGTCCCCAACAATGTCCTCATGGTCCTTTGCTATTGTAAAATTTGTGAAATATTTTTATTGCTGAAACCACCTTTGCAAAGAATTCGATCCGCGGCCGCGAAGGATCTGCGATCGCTCCGGTGCCCGTCAGTGGGCAGAGCGCACATCGCCCACAGTCCCCGAGAAGTTGGGGGGAGGGGTCGGCAATTGAACGG		366000000
hsa-mir-660	CCCATGTGCAGAAGAATGAACTGCTCCTTCTCCCATACCCATTGCATATCGGAGTTGTgaattcTCAAAACACCTCCTGTGTGCATGGATTACAGGAGGGTGAGCCTTGTCATCGTGAATCTTCTGCTGAACAATCC	AATTCCCCATGTGCAGAAGAATGAACTGCTCCTTCTCCCATACCCATTGCATATCGGAGTTGTGAATTCTCAAAACACCTCCTGTGTGCATGGATTACAGGAGGGTGAGCCTTGTCATCGTGAATCTTCTGCTGAACAATCCGGATCCGCGGCCGCGAAGGATCTGCGATCGCTCCGGTGCCCGTCAGTGGGCAGAGCGCACATCGCCC		1410000000
hsa-mir-661	gagaggcgtctccatcccagatccctgggaccccaGGAGAGGCTGTGCTGTGGGGCAGGCGCAGGCCTGAGCCCTGGTTTCGGGCTGCCTGGGTCTCTGGCCTGCGCGTGACTTTGGGGTGGCTgtcccggccaccggtggggccaggtgctgtgttgagtgac	AATTGGATCCGAGAGGCGTCTCCATCCCAGATCCCTGGGACCCCAGGAGAGGCTGTGCTGTGGGGCAGGCGCAGGCCTGAGCCCTGGTTTCGGGCTGCCTGGGTCTCTGGCCTGCGCGTGACTTTGGGGTGGCTGTCCCGGCCACCGGTGGGGCCAGGTGCTGTGTTGAGTGACGAATTCGATCCGCGGCCGCGAAGGATCTGCGATCGCTCCGGTGCCCGTCAGTGGGCAGAGCGCACATCGCCCA		1310000000
hsa-mir-662	CCGAGCTGGCCCAGGGTGGAGCTGTTGAGGCTGCGCAGCCAGGCCCTGACGGTGGGGTGGCTGCGGGCCTTCTGAAGGTCTCCCACGTTGTGGCCCAGCAGCGCAGTCACGTTGCCAACATCCAGGCTCTGCGGA	AATTCCCGAGCTGGCCCAGGGTGGAGCTGTTGAGGCTGCGCAGCCAGGCCCTGACGGTGGGGTGGCTGCGGGCCTTCTGAAGGTCTCCCACGTTGTGGCCCAGCAGCGCAGTCACGTTGCCAACATCCAGGCTCTGCGGAGGATCCGCGGCCGCGAAGGATCTGCGATCGCTCCGGTGCCCGTCAG		1480000000
hsa-mir-663	GTCTTGGTGGGTGCCGAGGGCCTTCCGGCGTCCCAGGCGGGGCGCCGCGGGACCGCCCTCGTGTCTGTGGCGGTGGGATCCCGCGGCCGTGTTTTCCTGGTGGCCCGGCCATGCCTGAGGTTTCTCCCTCAGC	AATTCGTCTTGGTGGGTGCCGAGGGCCTTCCGGCGTCCCAGGCGGGGCGCCGCGGGACCGCCCTCGTGTCTGTGGCGGTGGGATCCCGCGGCCGTGTTTTCCTGGTGGCCCGGCCATGCCTGAGGTTTCTCCCTCAGCGGATCCGCGGCCGCGAAGGATCTGCGATCGCTCCGGTGCCCGTC		1460000000
hsa-mir-663b	ttaggtttgtggctgaggtcacctcggggtcctgatggcgggacctggggctcatgaggcgggtctcggtGGTGCCGAGGGCCGTCCGGCATCCTAGGCGGGTCGCTGCGGTACCTCCCTCCTGTCTGTGGCGGTGGGATCCCGTGGCCGTGTTTTCCTGGTGGCCCGGCCGTGCCTGAGGTTTCtccccgagccgcccctctgcgggctcccaggtgcccttgccctcgcggtccctggccttgcctgtctgtgcc	AATTCTTAGGTTTGTGGCTGAGGTCACCTCGGGGTCCTGATGGCGGGACCTGGGGCTCATGAGGCGGGTCTCGGTGGTGCCGAGGGCCGTCCGGCATCCTAGGCGGGTCGCTGCGGTACCTCCCTCCTGTCTGTGGCGGTGGGATCCCGTGGCCGTGTTTTCCTGGTGGCCCGGCCGTGCCTGAGGTTTCTCCCCGAGCCGCCCCTCTGCGGGCTCCCAGGTGCCCTTGCCCTCGCGGTCCCTGGCCTTGCCTGTCTGTGCCAGATCCGCGGCCGCGAAGGATCTGCGATCGCTCCGGTGCCCGTCAGTGGGCAGAGCGCACATCGCC		178000000
hsa-mir-664	gggtagcttccctgctctgttaattaaactttgGAACATTGAAACTGGCTAGGGAAAATGATTGGATAGAAACTATTATTCTATTCATTTATCCCCAGCCTACAAAATGAAAAAAggtacaataaacgttattgtatgtacatctttatgtagaggtctggttaatttattcaacaaataaatgagtacctattaatatttgtgctagaaatacaagataggaccc	AATTGGATCCGGGTAGCTTCCCTGCTCTGTTAATTAAACTTTGGAACATTGAAACTGGCTAGGGAAAATGATTGGATAGAAACTATTATTCTATTCATTTATCCCCAGCCTACAAAATGAAAAAAGGTACAATAAACGTTATTGTATTTACATCTTTATGTAGAGGTCTGGTTAATTTATTCAACAAATAAATGAGTACCTATTAATATTTGTGCTAGAAATACAAGATAGGACCCGAATTCGATCCGCGGCCGCGAAGGATCTGCGATCGCTCCGGTGCCCGTCAGTGGGCAGAGCGCACATCGCCC		302000000
hsa-mir-665	gacagacgttggagagatggtgcccctttgtgcccagggtggagggggtggggctttggcggaccagggctggccctttctgtgccccaaGAGGAGGGTCTCCTCGAGGGGTCTCTGCCTCTACCCAGGACTCTTTCATGACCAGGAGGCTGAGGCCCCTCACAGGCGGCTTCTTACTCTCTCCTTaaacctgttctggagacatttcccctctccccaaggattcccaactctg	aattggatccGACAGACGTTGGAGAGATGGTGCCCCTTTGTGCCCAGGGTGGAGGGGGTGGGGCTTTGGCGGACCAGGGCTGGCCCTTTCTGTGCCCCAAGAGGAGGGTCTCCTCGAGGGGTCTCTGCCTCTACCCAGGACTCTTTCATGACCAGGAGGCTGAGGCCCCTCACAGGCGGCTTCTTACTCTCTCCTTAAACCTGTTCTGGAGACATTTCCCCTCTCCCCAAGGATTCCCAACTCTGGAATTCGATCCGCGGCCGCGAAGGATCTGCGATCGCTCCGGTGCCCGTCAGTGGGCAGAGCGCACATCGCCCACAGTCCCCGAGAAGTTGGGGGGAGGGGTCGGCAATTGAACGGGTGCCTAG		8030000000
hsa-mir-668	aaagctccctgtcttgtctggaaggacgaactgcatccttgctgctggggagaaggcagtgccctcagcactcccttaaGGTAAGTGCGCCTCGGGTGAGCATGCACTTAATGTGGGTGTATGTCACTCGGCTCGGCCCACTACCcaatactatcccacccattcctaacaggactcccgagaag	AATTGGATCCAAAGCTCCCTGTCTTGTCTGGAAGGACGAACTGCATCCTTGCTGCTGGGGAGAAGGCAGTGCCCTCAGCACTCCCTTAAGGTAAGTGCGCCTCGGGTGAGCATGCACTTAATGTGGGTGTATGTCACTCGGCTCGGCCCACTACCCAATACTATCCCACCCATTCCTAACAGGACTCCCGAGAAGGAATTCGATCCGCGGCCGCGAAGGATCTGCGATCGCTCCGGTGCCCGTCAGTGGGCAGAGCGCACATCGCCC		467000000
hsa-mir-671	ggagggctgcttctacaacgctgactacctggcggcccgagcccgGCTGGCAGGTGAACTGGCAGGCCAGGAAGAGGAGGAAGCCCTGGAGGGGCTGGAGGTGATGGATGTTTTCCTCCGGTTCTCAGGGCTCCACCTCTTTCGGGCCGTAGAGCCAGGGCTGGTgcagaagttctccctgcgagactgcagcccacggctcagtgaagaactctaccaccgctgc	AATTGGATCCGGAGGGCTGCTTCTACAACGCTGACTACCTGGCGGCCCGAGCCCGGCTGGCAGGTGAACTGGCAGGCCAGGAAGAGGAGGAAGCCCTGGAGGGGCTGGAGGTGATGGATGTTTTCCTCCGGTTCTCAGGGCTCCACCTCTTTCGGGCCGTAGAGCCAGGGCTGGTGCAGAAGTTCTCCCTGCGAGACTGCAGCCCACGGCTCAGTGAAGAACTCTACCACCGCTGCGAATTCGATCCGCGGCCGCGAAGGATCTGCGATCGCTCCGGTGCCCGTCAGTGGGCAGAGCGCACATCGCCCA		547000000
hsa-mir-675	GGTCCCACGAGGCACTGCGGCCCAGGGTCTGGTGCGGAGAGGGCCCACAGTGGACTTGGTGACGCTGTATGCCCTCACCGCTCAGCCCCTGGGGCTGGCTTGGCAGACAGTAC	AATTCGGTCCCACGAGGCACTGCGGCCCAGGGTCTGGTGCGGAGAGGGCCCACAGTGGACTTGGTGACGCTGTATGCCCTCACCGCTCAGCCCCTGGGGCTGGCTTGGCAGACAGTACGGATCCGCGGCCGCGAAGGATCTGCGATCGCTCCGGTGCCCGTCAGTGGGCAGAGCGCACATCGCC		885000000
hsa-mir-708	ttcctgaagcctgacttctcctgccccaggggttttcagaaacctaacccccatggttggcgagggactGCTGTGTGTGAAATGGTAACTGCCCTCAAGGAGCTTACAATCTAGCTGGGGGTAAATGACTTGCACATGAACACAACTAGACTGTGAGCTTCTAGAGGGCAGGGACCTTACCCTAGTCatctctcttctcaccctgcacaccctccctgagggatctcatccatcc	AATTGGATCCTTCCTGAAGCCTGACTTCTCCTGCCCCAGGGGTTTTCAGAAACCTAACCCCCATGGTTGGCGAGGGACTGCTGTGTGTGAAATGGTAACTGCCCTCAAGGAGCTTACAATCTAGCTGGGGGTAAATGACTTGCACATGAACACAACTAGACTGTGAGCTTCTAGAGGGCAGGGACCTTACCCTAGTCATCTCTCTTCTCACCCTGCACACCCTCCCTGAGGGATCTCATCCATCCGAATTCGATCCGCGGCCGCGAAGGATCTGCGATCGCTCCGGTGCCG		486000000
hsa-mir-7-1	gccttaaccaagcaaacttctcatttctctggtgaaaactgctgccaaaaccacttgttaaaaattgtacagagcctgtagaaaatatagaagattcaTTGGATGTTGGCCTAGTTCTGTGTGGAAGACTAGTGATTTTGTTGTTTTTAGATAACTAAATCGACAACAAATCACAGTCTGCCATATGGCACAGGCCATGCCTCTACAGgacaaatgattggtgctgtaaaatgcagcatttcacaccttactagc	AATTGGATCCGCCTTAACCAAGCAAACTTCTCATTTCTCTGGTGAAAACTGCTGCCAAAACCACTTGTTAAAAATTGTACAGAGCCTGTAGAAAATATAGAAGATTCATTGGATGTTGGCCTAGTTCTGTGTGGAAGACTAGTGATTTTGTTGTTTTTAGATAACTAAATCGACAACAAATCACAGTCTGCCATATGGCACAGGCCATGCCTCTACAGGACAAATGATTGGTGCTGTAAAATGCAGCATTTCACACCTTACTAGCGAATTCGATCCGCGGCCGCGAAGGATCTGCGATCGCTCCGGTGCCCGTCAGTGGCAGAGCGCACATCGCCC		321000000
hsa-mir-7-2	tgaaggagcatccagaccgctgacctggtggcgaggggaggggggtggtcctcgaacgccttgcagaactggcCTGGATACAGAGTGGACCGGCTGGCCCCATCTGGAAGACTAGTGATTTTGTTGTTGTCTTACTGCGCTCAACAACAAATCCCAGTCTACCTAATGGTGCCAGCCATCGCAgcggggtgcaggaaatgggggcagcccccctttttggctatccttccacgtgttct	AATTGGATCCTGAAGGAGCATCCAGACCGCTGACCTGGTGGCGAGGGGAGGGGGGTGGTCCTCGAACGCCTTGCAGAACTGGCCTGGATACAGAGTGGACCGGCTGGCCCCATCTGGAAGACTAGTGATTTTGTTGTTGTCTTACTGCGCTCAACAACAAATCCCAGTCTACCTAATGGTGCCAGCCATCGCAGCGGGGTGCAGGAAATGGGGGCAGCCCCCCTTTTTGGCTATCCTTCCACGTGTTCTGAATTCGATCCGCGGCCGCGAAGGATCTGCGATCGCTCCGGTGCCCGTCAGTGGGCAGAGCGCACATCGCCCACAGTCCCCGAGAAGTTGGGGGGAGGGGTCGGCAATTGAACGG		4080000000
hsa-mir-720	gggacctgaaaattgtttcctcaggtggcgccccgcctccgagccggccgtccttccgggggagcctggagcgagaCCGGATCTCACACGGTGGTGTTAATATCTCGCTGGGGCCTCCAAAATGTTGTGCCCAGGGGTGTTAGAGAAAACACCACACTTTGAGATGAATTAAGAGTCCTTTATTAGccggcgaccgagagaccgctaacactcaaaattctctccgcccgaggaaggggcttgattaactt	aattggatccgggacctgaaaaTTGTTTCCTCAGGTGGCGCCCCGCCTCCGAGCCGGCCGTCCTTCCGGGGGAGCCTGGAGCGAGACCGGATCTCACACGGTGGTGTTAATATCTCGCTGGGGCCTCCAAAATGTTGTGCCCAGGGGTGTTAGAGAAAACACCACACTTTGAGATGAATTAAGAGTCCTTTATTAGCCGGCGACCGAGAGACCGCTAACACTCAAAATTCTCTCCGCCCGAGGAAGGGGCTTGATTAACTTGAATTCGATCCGCGGCCGCGAAGGATCTGCGATCGCTCCGGTGCCCGTCAGTGGGCAGAGCGCACATCGCCCACAGTCCCCGAGAAGTTGGGGGGAGGGGTCGGCAATTGAAGG		1380000000
hsa-mir-7-3	tcatagcttggctcaggtgagaaggaggagctgggcaggggtctcagacatggggcagagggtggtgaagaAGATTAGAGTGGCTGTGGTCTAGTGCTGTGTGGAAGACTAGTGATTTTGTTGTTCTGATGTACTACGACAACAAGTCACAGCCGGCCTCATAGCGCAGACTCCCTTCGACcttcgccttcaatgggctggccagtgggggagaaccggggaggtcggggaagaatcgcttccactcggagtgggggggctggctcactccaggcgatacag	AATTGGATCCTCATAGCTTGGCTCAGGTGAGAAGGAGGAGCTGGGCAGGGGTCTCAGACATGGGGCAGAGGGTGGTGAAGAAGATTAGAGTGGCTGTGGTCTAGTGCTGTGTGGAAGACTAGTGATTTTGTTGTTCTGATGTACTACGACAACAAGTCACAGCCGGCCTCATAGCGCAGACTCCCTTCGACCTTCGCCTTCAATGGGCTGGCCAGTGGGGGAGAACCGGGGAGGTCGGGGAAGAATCGCTTCCACTCGGAGTGGGGGGGCTGGCTCACTCCAGGCGATACAGGAATTCGATCCGCGGCCGCGAAGGA		117000000
hsa-mir-744	tactgccaaggtgagttcaggctgggcggctgcacccctgggagcagggcagtgctgcactgagccaggcgggagctggaagaagacgcagcacactgGGTTGGGCAAGGTGCGGGGCTAGGGCTAACAGCAGTCTTACTGAAGGTTTCCTGGAAACCACGCACATGCTGTTGCCACTAACCTCAACCTTACTCGGTCctgaccggctcggcttctgtttgtttatttcatctctactcagtactgccct	AATTGGATCCTACTGCCAAGGTGAGTTCAGGCTGGGCGGCTGCACCCCTGGGAGCAGGGCAGTGCTGCACTGAGCCAGGCGGGAGCTGGAAGAAGACGCAGCACACTGGGTTGGGCAAGGTGCGGGGCTAGGGCTAACAGCAGTCTTACTGAAGGTTTCCTGGAAACCACGCACATGCTGTTGCCACTAACCTCAACCTTACTCGGTCCTGACCGGCTCGGCTTCTGTTTGTTTATTTCATCTCTACTCAGTACTGCCCTGAATTCGATCCGCGGCCGCGAAGGATCTGCGATCGCTCCGGTGCCCG		175000000
hsa-mir-758	gttaacttgcggacaaggagcgtggtgtcagcacgtGCCTGGATACATGAGATGGTTGACCAGAGAGCACACGCTTTATTTGTGCCGTTTGTGACCTGGTCCACTAACCCTCAGTATCTAATGCccccttggagaacttcctggaagaggtgtcaacttt	AATTGGATCCGTTAACTTGCGGACAAGGAGCGTGGTGTCAGCACGTGCCTGGATACATGAGATGGTTGACCAGAGAGCACACGCTTTATTTGTGCCGTTTGTGACCTGGTCCACTAACCCTCAGTATCTAATGCCCCCTTGGAGAACTTCCTGGAAGAGGTGTCAACTTTGAATTCGATCCGCGGCCGCGAAGGATCTGCGATCGCTCCGGTGCCCGTCAGTGGGCAGAGCGCACATCGCC		2110000000
hsa-mir-760	gtccttggaggcaggtgctggcggcaagacgagctctcggaggatgctGCGGCGCGGGGCGCGTCGCCCCCCTCAGTCCACCAGAGCCCGGATACCTCAGAAATTCGGCTCTGGGTCTGTGGGGAGCGAAATGCAACCCAAACCCCGTttttcgaaccccgcgcaaataaacacgcacaagca	AATTGGATCCGTCCTTGGAGGCAGGTGCTGGCGGCAAGACGAGCTCTCGGAGGATGCTGCGGCGCGGGGCGCGTCGCCCCCCTCAGTCCACCAGAGCCCGGATACCTCAGAAATTCGGCTCTGGGTCTGTGGGGAGCGAAATGCAACCCAAACCCCGTTTTTCCGAACCCCGCGCAAATAAACACGCACAAGCAGAATTCGATCCGCGGCCGCGAAGGATCTGCGATCGCTCCGGTGCCCGTCAGTGGGCAGAGCGCACATCGCCCA		1280000000
hsa-mir-765	aggaagacaaggcacatacctacctgacctaagggcTTTAGGCGCTGATGAAAGTGGAGTTCAGTAGACAGCCCTTTTCAAGCCCTACGAGAAACTGGGGTTTCTGGAGGAGAAGGAAGGTGATGAAGGATCTGTTCTCGTGAGCCTGAActttctagacaaaacatgtggaagcggtcacctcaggctggccagttcctcaccttcatcct	AATTGGATCCAGGAAGACAAGGCACATACCTACCTGACCTAAGGGCTTTAGGCGCTGATGAAAGTGGAGTTCAGTAGACAGCCCTTTTCAAGCCCTACGAGAAACTGGGGTTTCTGGAGGAGAAGGAAGGTGATGAAGGATCTGTTCTCGTGAGCCTGAACTTTCTAGACAAAACATGTGGAAGCGGTCACCTCAGGCTGGCCAGTTCCTCACCTTCATCCTGAATTCGATCCGCGGCCGCGAAGGATCTGCGATCGCTCCGGTGCCCG		393000000
hsa-mir-769	ggaaggaggtgtcttgcagcgtggttcactgcccaggaggacccccaggacccactgttggtgacatcccggccGCCTTGGTGCTGATTCCTGGGCTCTGACCTGAGACCTCTGGGTTCTGAGCTGTGATGTTGCTCTCGAGCTGGGATCTCCGGGGTCTTGGTTCAGGGCCGGGGCCTCTGGGTTCCAAGCaccagtgaggagagtgctgggaggggaaggggtgggagggctttggtcttgtgggagggagagaag	AATTGGATCCGGAAGGAGGTGTCTTGCAGCGTGGTTCACTGCCCAGGAGGACCCCCAGGACCCACTGTTGGTGACATCCCGGCCGCCTTGGTGCTGATTCCTGGGCTCTGACCTGAGACCTCTGGGTTCTGAGCTGTGATGTTGCTCTCGAGCTGGGATCTCCGGGGTCTTGGTTCAGGGCCGGGGCCTCTGGGTTCCAAGCACCAGTGAGGAGAGTGCTGGGAGGGGAAGGGGTGGGAGGGCTTTGGTCTTGTGGGAGGGAGAGAAGGAATTCGATCCGCGGCCGCGAAGGATCTGCGATCGCTCCGGTGCCCGTCAGTGGGCAGAGCGCACATCGCCC		253000000
hsa-mir-770	gcaacagcatttggaaggcggaggacatggaattcatgtgtCAGGAGCCACCTTCCGAGCCTCCAGTACCACGTGTCAGGGCCACATGAGCTGGGCCTCGTGGGCCTGATGTGGTGCTGGGGCCTCAGGGGTCTGCTCTTCttctctttcagaatctggggctccaggctatgccttggctggactgaggtct	AATTCATGTGTCAGGAGCCACCTTCCGAGCCTCCAGTACCACGTGTCAGGGCCACATGAGCTGGGCCTCGTGGGCCTGATGTGGTGCTGGGGCCTCAGGGGTCTGCTCTTCTTCTCTTTCAGAATCTGGGGCTCCAGGCTATGCCTTGGCTGGACTGAGGTCTGGGGGTGCACTTATTATCCCTGGGGACACCTGCTGAAGCTTCTCCCTGACAAGCTGTGTCACTGTTGGATGAGGATGGGGCGGGAGGGGTTCAGGGCAGAAGAAGACCGGGAGGGTCTTTCAAAAGAACTCATGTACGGCTGTTAAAGGATCCGCGGCCGCGAAGGATCTGCGATCGCTCCGGTGCCCGTC		1720000000
hsa-mir-802	tgatttgaagcgtgtattcccagcctgactcttggtcaccactcGTTCTGTTATTTGCAGTCAGTAACAAAGATTCATCCTTGTGTCCATCATGCAACAAGGAGAATCTTTGTCACTTAGTGTAATTAATAGCTGGACcttgcaaaggaaggtgggagaaggaagccgttcatg	AATTGGATCCTGATTTGAAGCGTGTATTCCCAGCCTGACTCTTGGTCACCACTCGTTCTGTTATTTGCAGTCAGTAACAAAGATTCATCCTTGTGTCCATCATGCAACAAGGAGAATCTTTGTCACTTAGTGTAATTAATAGCTGGACCTTGCAAAGGAAGGTGGGAGAAGGAAGCCGTTCATGGAATTCGATCCGCGGCCGCGAAGGATCTGCGATCGCTCCGGTGCCCGTCAGTGGCAGAG		440000000
hsa-mir-873	gctgcttatctgcaaatggttcctgcttagaataaGTTTGTGTGCATTTGCAGGAACTTGTGAGTCTCCTATTGAAAATGAACAGGAGACTGATGAGTTCCCGGGAACACCCACAAATcttcctactcatttctactgctttgcaatggacaacattttatggctggtaccttccactgttgtcagttcctcca	AATTGGATCCGCTGCTTATCTGCAAATGGTTCCTGCTTAGAATAAGTTTGTGTGCATTTGCAGGAACTTGTGAGTCTCCTATTGAAAATGAACAGGAGACTGATGAGTTCCCGGGAACACCCACAAATCTTCCTACTCATTTCTACTGCTTTGCAATGGACAACATTTTATGGCTGGTACCTTCCACTGTTGTCAGTTCCTCCAGAATTCGATCCGCGGCCGCGAAGGATCTGCGATCGCTCCGGTGCCCGTCAGTGGGCAGAGCGCACATCG		155000000
hsa-mir-874	acctgcttggacaagtcttctggctcgacctcgacatgctccatcggatgaattgttggtgTTAGCCCTGCGGCCCCACGCACCAGGGTAAGAGAGACTCTCGCTTCCTGCCCTGGCCCGAGGGACCGACTGGCTGGGCctgccttctgcccagctcaccggtcacagaagagagtttggacatgca	AATTGGATCCACCTGCTTGGACAAGTCTTCTGGCTCGACCTCGACATGCTCCATCGGATGAATTGTTGGTGTTAGCCCTGCGGCCCCACGCACCAGGGTAAGAGAGACTCTCGCTTCCTGCCCTGGCCCGAGGGACCGACTGGCTGGGCCTGCCTTCTGCCCAGCTCACCGGTCACAGAAGAGAGTTTGGACATGCAGAATTCGATCCGCGGCCGCGAAGGATCTGCGATCGCTCCGGTGCCCGTCAGTGGGCAGAGCGCACATCGCCC		1560000000
hsa-mir-875	cgaactgaacaataacactgcaattctgtaactctatgcatgttactttttttccctagtttttggaaaattcttaaagtTTAGTGGTACTATACCTCAGTTTTATCAGGTGTTCTTAAAATCACCTGGAAACACTGAGGTTGTGTCTCACTGAACataagcttcgtgacttctattcagaactttaatgactgggaatacgtttaatgccaaagacatg	aattggatcccgaactgaacaaTAACACTGCAATTCTGTAACTCTATGCATGTTACTTTTTTTCCCTAGTTTTTGGAAAATTCTTAAAGTTTAGTGGTACTATACCTCAGTTTTATCAGGTGTTCTTAAAATCACCTGGAAACACTGAGGTTGTGTCTCACTGAACATAAGCTTCGTGACTTCTATTCAGAACTTTAATGACTGGGAATACGTTTAATGCCAAAGACATGGAATTCGATCCGCGGCCGCGAAGGATCTGCGATCGCTCCGGTGCCCGTCAGTGGGCAGAGCGCACATCGCCCACAGTCCCCGAGAAGTTGGGGGGAGGGGTCGGCAATTGAGG		1340000000
hsa-mir-876	ACCAGGCTTTACACAAACTGTGAAGTGCTGTGGATTTCTTTGTGAATCACCATATCTAAGCTAATGTGGTGGTGGTTTACAAAGTAATTCATAGTGCTTCACAGGTGCTTCTGCAGTTGAT	AATTCACCAGGCTTTACACAAACTGTGAAGTGCTGTGGATTTCTTTGTGAATCACCATATCTAAGCTAATGTGGTGGTGGTTTACAAAGTAATTCATAGTGCTTCACAGGTGCTTCTGCAGTTGATGGATCCGCGGCCGCGAAGGATCTGCGATCGCTCCGGTGCCCGTCAGTGGGCAGAGCGCACATCGCCC		5830000000
hsa-mir-877	ttcagggacagctggaacaaggggatgacacagctgctgagaggctagagaaGGTAGAGGAGATGGCGCAGGGGACACGGGCAAAGACTTGGGGGTTCCTGGGACCCTCAGACGTGTGTCCTCTTCTCCCTCCTCCCaggtgtatgaggaattgcgggccactggggcggcagctgcagaggccaaagcacggcggatcctggctggcctgggctttgaccctgaaatgcag	AATTCGAGACTCTTGGCTCTTGAGGCTGCCTGACTGTTCTCCCTCTGCCTCCCAGAGGTGGTAGCAGATGAGACACCAGCAGTCCAGGCTGTTCTTCGAGCTGACACCAAGCGATTGAAGCTGCTGGAAGAGGAGCGGCGGCTTCAGGGACAGCTGGAACAAGGGGATGACACAGCTGCTGAGAGGCTAGAGAAGGTAGAGGAGATGGCGCAGGGGACACGGGCAAAGACTTGGGGGTTCCTGGGACCCTCAGACGTGTGTCCTCTTCTCCCTCCTCCCAGGTGTATGAGGAATTGCGGGCCACTGGGGCGGCAGCTGCAGAGGCCAAAGCACGGCGGATCCGCGGCCGCGAAGGATCTGCGATCGCTCCGGTGCCCGTCAGTGGGCAGAGCGCACATC…		657000000
hsa-mir-877_mirtron	cctggatgttctcttcactgGTAGAGGAGATGGCGCAGGGGACACGGGCAAAGACTTGGGGGTTCCTGGGACCCTCAGACGTGTGTCCTCTTCTCCCTCCTCCCAGacgtgatagaaaagtctgca	aattcCCTGGATGTTCTCTTCACTGGTAGAGGAGATGGCGCAGGGGACACGGGCAAAGACTTGGGGGTTCCTGGGACCCTCAGACGTGTGTCCTCTTCTCCCTCCTCCCAGACGTGATAGAAAAGTCTGCAGGATCCGCGGCCGCGAAGGATCTGCGATCGCTCCGGTGCCCGTCAGTGGGCAGAGCGCACATCGCCCACAGTCCCCGAGAAGTTGGGGGGAGGGGTCGGCAATTGACGG		3880000000
hsa-mir-885	ggagcctaggacgacaccgtgactgcagaaggccCAGTCTGCTACTCGGCCCGCACTCTCTCCATTACACTACCCTGCCTCTTCTCCATGAGAGGCAGCGGGGTGTAGTGGATAGAGCACGGGTTCAAGTCCCGGCTccaccactcacagctgtgtgaccctgggccatcactcaagctctctga	aattggatccGGAGCCTAGGACGACACCGTGACTGCAGAAGGCCCAGTCTGCTACTCGGCCCGCACTCTCTCCATTACACTACCCTGCCTCTTCTCCATGAGAGGCAGCGGGGTGTAGTGGAGAGAGCGCGGGTTGAGGTCCCGGCTCCACCACTCACAGCTGTGTGACCCTGGGCCATCACTCAAGCTCTCTGAGAATTCGATCCGCGGCCGCGAAGGATCTGCGATCGCTCCGGTGCCCGTCAGTGGGCAGAGCGCACATCGCCCACAGTCCCCGAGAAGTTGGGGGGAGGGGTCGGCAATTGAAGG		521000000
hsa-mir-886	tctccacatcgtcactcttctatggtttagaagtttcagtcgcaCACTCCTACCCGGGTCGGAGTTAGCTCAAGCGGTTACCTCCTCATGCCGGACTTTCTATCTGTCCATCTCTGTGCTGGGGTTCGAGACCCGCGGGTGCTTACTGACCCTTTTATGCAATAAattcggtataatctgtcactctgaaggctttgttattttttatcccttttaactttgctaaattaataggctgataacataagttggtgtcactttgaaggtgtg	AATTGGATCCTCTCCACATCGTCACTCTTCTATGGTTTAGAAGTTTCAGTCGCACACTCCTACCCGGGTCGGAGTTAGCTCAAGCGGTTACCTCCTCATGCCGGACTTTCTATCTGTCCATCTCTGTGCTGGGGTTCGAGACCCGCGGGTGCTTACTGACCCTTTTATGCAATAAATTCGGTATAATCTGTCACTCTGAAGGCTTTGTTATTTTTTATCCCTTTTAACTTTGCTAAATTAATAGGCTGATAACATAAGTTGGTGTCACTTTGAAGGTGTGGAATTCGATCCGCGGCCGCGAAGGATCTGCGATCGCTCCGGTGCCCGTCAGTGGGCAGAGCGCACATCGCCC		125000000
hsa-mir-887	ggcgttggaggaatgaggtaaaagatgccgtcagagaGCCCCGGGGTGCAGATCCTTGGGAGCCCTGTTAGACTCTGGATTTTACACTTGGAGTGAACGGGCGCCATCCCGAGGCTTTGCACAGGGGCaagcttcgagttccgttttccaagacacctcgggcagataggggtgtggggaatcgactgtaggagctaagggca	aattggatccGGCGTTGGAGGAATGAGGTAAAAGATGCCGTCAGAGAGCCCCGGGGTGCAGATCCTTGGGAGCCCTGTTAGACTCTGGATTTTACACTTGGAGTGAACGGGCGCCATCCCGAGGCTTTGCACAGGGGCAAGCTTCGAGTTCCGTTTTCCAAGACACCTCGGGCAGATAGGGGTGTGGGGAATCGACTGTAGGAGCTAAGGGCAGAATTCGATCCGCGGCCGCGAAGGATCTGCGATCGCTCCGGTGCCCGTCAGTGGGCAGAGCGCACATCGCCCACAGTCCCCGAGAAGTTGGGGGGAGGGGTCGGCAATTGAAGG		388000000
hsa-mir-888	ggaagctacaggtggagaacacgcaagatgcgacagcacctccacaattagccatgttgtgGGCAGTGCTCTACTCAAAAAGCTGTCAGTCACTTAGATTACATGTGACTGACACCTCTTTGGGTGAAGGAAGGCTCAccaagtacacttttgtggtggtcctcagactggtga	aattggatccggaagctacaggtggagaaCACGCAAGATGCGACAGCACCTCCACAATTAGCCATGTTGTGGGCAGTGCTCTACTCAAAAAGCTGTCAGTCACTTAGATTACATGTGACTGACACCTCTTTGGGTGAAGGAAGGCTCACCAAGTACACTTTTGTGGTGGTCCTCAGACTGGTGAGAATTCGATCCGCGGCCGCGAAGGATCTGCGATCGCTCCGGTGCCCGTCAGTGGGCAGAGCGCACATCGCCCACAGTCCCCGAGAAGTTGGGGGGAGGGGTCGGCAATTGAGG		664000000
hsa-mir-889	CTTGATGGCACAGTTCTTTGGTGCTTAAAGAATGGCTGTCCGTAGTATGGTCTCTATATTTATGATGATTAATATCGGACAACCATTGTTTTAGTATCCAAATTTGCTTCAGAAGTTTT	AATTCCTTGATGGCACAGTTCTTTGGTGCTTAAAGAATGGCTGTCCGTAGTATGGTCTCTATATTTATGATGATTAATATCGGACAACCATTGTTTTAGTATCCAAATTTGCTTCAGAAGTTTTGGATCCGCGGCCGCGAAGGATCTGCGATCGCTCCGGTGCCCGTCAGTGGGCAGAGCGCACATCGCC		5710000000
hsa-mir-890	CTACAATCAGACATGCTGTGGGAAGTGCCCTACTTGGAAAGGCATCAGTTGCTTAGATTACATGTAACTATTCCCTTTCTGAGTAGAGTAAGTCTTACCAAGTACAAGTTCATGGTG	AATTCCTACAATCAGACATGCTGTGGGAAGTGCCCTACTTGGAAAGGCATCAGTTGCTTAGATTACATGTAACTATTCCCTTTCTGAGTAGAGTAAGTCTTACCAAGTACAAGTTCATGGTGGGATCCGCGGCCGCGAAGGATCTGCGATCGCTCCGGTGCCCGTCAGTGGGCAGAGCGCACATCGCC		9730000000
hsa-mir-891a	catgctgatagttacacaggttgtgaatagtaaattagtatgtcatttattttaggtattcaatgttgcatagtcatattataattacgtagcttctttgtttttttctaggttcccaaaGAGTCTACAAATGTTGTCTCCTTAATCCTTGCAACGAACCTGAGCCACTGATTCAGTAAAATACTCAGTGGCACATGTTTGTTGTGAGGGTCAAAAGAGATAATCTCTACAGGCCTCatggacactgcaaaccatgtaagtcatcagttatgtagctactgctgcttctccttc	aattggatccCATGCTGATAGTTACACAGGTTGTGAATAGTAAATTAGTATGTCATTTATTTTAGGTATTCAATGTTGCATAGTCATATTATAATTACGTAGCTTCTTTGTTTTTTTCTAGGTTCCCAAAGAGTCTACAAATGTTGTCTCCTTAATCCTTGCAACGAACCTGAGCCACTGATTCAGTAAAATACTCAGTGGCACATGTTTGTTGTGAGGGTCAAAAGAGATAATCTCTACAGGCCTCATGGACACTGCAAACCATGTAAGTCATCAGTTATGTAGCTACTGCTGCTTCTCCTTCGAATTCGATCCGCGGCCGCGAAGGATCTGCGATCGCTCCGGTGCCCGTCAGTGGGCAGAGCGCACATCGCCCACAGTCCCCGAGAAGTTGGGGGG…		294000000
hsa-mir-891b	gctgatagctacataggtcgtgaatagtaaattagtatgtcatttattttaggtattaaatgtttcatagtcatactataattacgtagcttctttgtttctttgtaggtcccaaaAGAGTCTACAAATGTTGTCTCCTTAATCCTTGCAACTTACCTGAGTCATTGATTCAGTAAAACATTCAATGGCACATGTTTGTTGTTAGGGTCAAAAGAGATAATCCATCTAAAGGCCTcatggacattgcaaaccatgtaagtcatcagttatgtagctactgctgcttttccttcacctccttgtagtga	AATTGGATCCGCTGATAGCTACATAGGTCGTGAATAGTAAATTAGTATGTCATTTATTTTAGGTATTAAATGTTTCATAGTCATACTATAATTACGTAGCTTCTTTGTTTCTTTGTAGGTCCCAAAAGAGTCTACAAATGTTGTCTCCTTAATCCTTGCAACTTACCTGAGTCATTGATTCAGTAAAACATTCAATGGCACATGTTTGTTGTTAGGGTCAAAAGAGATAATCCATCTAAAGGCCTCATGGACATTGCAAACCATGTAAGTCATCAGTTATGTAGCTACTGCTGCTTTTCCTTCACCTCCTTGTAGTGAGAATTCGATCCGCGGCCGCGAAGGATCTGCGATCGCTCCGGTGCCCGTCAGTGGGCAGAGCGCACATCGCC		153000000
hsa-mir-892a	catcctgctgtgttgaagggagtgataaaagatgcaggggacaatggtgggggatggggcggcaccttcacaatcagccatgctgtggGCAGTGCCTTACTCAGAAAGGTGCCAGTCACTTACACTACATGTCACTGTGTCCTTTCTGCGTAGAGTAAGGCTCactaagtacaagtttgtggtggccttcggacaggtaatagggtggagctg	AATTGGATCCCATCCTGCTGTGTTGAAGGGAGTGATAAAAGATGCAGGGGACAATGGTGGGGGATGGGGCGGCACCTTCACAATCAGCCATGCTGTGGGCAGTGCCTTACTCAGAAAGGTGCCAGTCACTTACACTACATGTCACTGTGTCCTTTCTGCGTAGAGTAAGGCTCACTAAGTACAAGTTTGTGGTGGCCTTCGGACAGGTAATAGGGTGGAGCTGGAATTCGATCCGCGGCCGCGAAGGATCTGCGATCGCTCCGGTGCCCGTCAGTGGGCAGAGCGCACATCGCC		985000000
hsa-mir-892b	aggcatcatgttctattgaggggaatgataaaacctgcaggggacaatggtggggcacagggcagcgcttCCGCAATCAGCCATGCTGTGTGCAATGCCCTACTCAGAAAGGTGCCATTTATGTAGATTTTATGTCACTGGCTCCTTTCTGGGTAGAGCAAGGCTCACCATGTATATATTTGTGGtggcctttgtacccgtgttggagtagagctgcaaa	aattggatccAGGCATCATGTTCTATTGAGGGGAATGATAAAACCTGCAGGGGACAATGGTGGGGCACAGGGCAGCGCTTCCGCAATCAGCCATGCTGTGTGCAATGCCCTACTCAGAAAGGTGCCATTTATGTAGATTTTATGTCACTGGCTCCTTTCTGGGTAGAGCAAGGCTCACCATGTATATATTTGTGGTGGCCTTTGTACCCGTGTTGGAGTAGAGCTGCAAAGAATTCGATCCGCGGCCGCGAAGGATCTGCGATCGCTCCGGTGCCCGTCAGTGGGCAGAGCGCACATCGCCCACAGTCCCCGAGAAGTTGGGGGGAGGGGTCGGCAATTGAGG		445000000
hsa-mir-9-1	gaggctgcgtggaagaggcggcgacagcagccaggaggCGGGGTTGGTTGTTATCTTTGGTTATCTAGCTGTATGAGTGGTGTGGAGTCTTCATAAAGCTAGATAACCGAAAGTAAAAATAACCCCAtacactgcgcagaggggcccggggaaagccggcctcacgggcgggagggagaggcttgagcgaggggctagagccgcgaggactgaccagcaccagaggatacaaga	AATTGGATCCGAGGCTGCGTGGAAGAGGCGGCGACAGCAGCCAGGAGGCGGGGTTGGTTGTTATCTTTGGTTATCTAGCTGTATGAGTGGTGTGGAGTCTTCATAAAGCTAGATAACCGAAAGTAAAAATAACCCCATACACTGCGCAGAGGGGCCCGGGGAAAGCCGGCCTCACGGGCGGGAGGGAGAGGCTTGAGCGAGGGGCTAGAGCCGCGAGGACTGACCAGCACCAGAGGATACAAGAGAATTCGATCCGCGGCCGCGAAGGATCTGCGATCGCTCCGGTGCCCGTC		707000000
hsa-mir-9-2	atcaggacctggagtctggcaagaggaagacagaggcctgtgtgGGAAGCGAGTTGTTATCTTTGGTTATCTAGCTGTATGAGTGTATTGGTCTTCATAAAGCTAGATAACCGAAAGTAAAAACTCCTTCAagatcgccggggagcgtgtgagaatgaaagactacagccg	AATTGGATCCATCAGGACCTGGAGTCTGGCAAGAGGAAGACAGAGGCCTGTGTGGGAAGCGAGTTGTTATCTTTGGTTATCTAGCTGTATGAGTGTATTGGTCTTCATAAAGCTAGATAACCGAAAGTAAAAACTCCTTCAAGATCGCCGGGGAGCGTGTGAGAATGAAAGACTACAGCCGGAAttc		126000000
hsa-mir-920	tgatcacactgaaggacaaagacatttatctctctgtataatgaaaactgaaaaagccactgGTAGTTGTTCTACAGAAGACCTGGATGTGTAGGAGCTAAGACACACTCCAGGGGAGCTGTGGAAGCAGTAACACGggaggggttacaaggaaggaaggattacaaggaaggaggggaccaccaagtcttcactca	AATTGGATCCTGATCACACTGAAGGACAAAGACATTTATCTCTCTGTATAATGAAAACTGAAAAAGCCACTGGTAGTTGTTCTACAGAAGACCTGGATGTGTAGGAGCTAAGACACACTCCAGGGGAGCTGTGGAAGCAGTAACACGGGAGGGGTTACAAGGAAGGAAGGATTACAAGGAAGGAGGGGACCACCAAGTCTTCACTCAGAATTCGATCCGCGGCCGCGAAGGATCTGCGATCGCTCCGGTGCCCGTCAGTGGGCAGAGCGCACATCGCCC		1280000000
hsa-mir-921	gcgggaaatcatctagctcatttgcttcttttacagatggggacgctgaagcccagaaaagggcagtgccacaACTAGTGAGGGACAGAACCAGGATTCAGACTCAGGTCCATGGGCCTGGATCACTGGctaattctgtgggtcagggctggaggcacccagcacacctagtcttcaaagcagcagtcag	AATTGGATCCGCGGGAAATCATCTAGCTCATTTGCTTCTTTTACAGATGGGGACGCTGAAGCCCAGAAAAGGGCAGTGCCACAACTAGTGAGGGACAGAACCAGGATTCAGACTCAGGTCCATGGGCCTGGATCACTGGCTAATTCTGTGGGTCAGGGCTGGAGGCACCCAGCACACCTAGTCTTCAAAGCAGCAGTCAGGAATTCGATCCGCGGCCGCGAAGGATCTGCGATCGCTCCGGTGCCCGTCAGTGGGCAGAGCGCACATCGCCCA		266000000
hsa-mir-922	cctttctcaaccacctctcctgctgctgaaacggggATGGCGTTTTCCCTCTCCCTGTCCTGGACTGGGGTCAGACTGTGCCCCGAGGAGAAGCAGCAGAGAATAGGACTACGTCATgggcatttcgtccacttatttgggtattttgggggccacagaacaatcctgactatc	AATTGGATCCCCTTTCTCAACCACCTCTCCTGCTGCTGAAACGGGGATGGCGTTTTCCCTCTCCCTGTCCTGGACTGGGGTCAGACTGTGCCCCGAGGAGAAGCAGCAGAGAATAGGACTACGTCATGGGCATTTCGTCCACTTATTTGGGTATTTTGGGGGCCACAGAACAATCCTGACTATCGAATTCGATCCGCGGCCGCGAAGGATCTGCGATCGCTCCGGTGCCCGTCAGTGGG		555000000
hsa-mir-924	ctcaactgaccacccacagaccacctaagccagtcAATAGAGTCTTGTGATGTCTTGCTTAAGGGCCATCCAACCTAGAGTCTACAACtgattcccttccatcctatggtttttgcctttataataattttctactccttgactcctcttcgg	AATTGGATCCCTCAACTGACCACCCACAGACCACCTAAGCCAGTCAATAGAGTCTTGTGATGTCTTGCTTAAGGGCCATCCAACCTAGAGTCTACAACTGATTCCCTTCCATCCTATGGTTTTTGCCTTTATAATAATTTTCTACTCCTTGACTCCTCTTCGGGAATTCGATCCGCGGCCGCGAAGGATCTGCGATCGCTCCGGTGCCCGTCAGTGGGCAGAGCGCACATCGCCC		314000000
hsa-mir-92a-1	ccagctgtgtgatattctgctgtgcaaatccatgcaaaactgactgtggtagtgaaaagtctgtagaaaagtaagggaaactcaaacccCTTTCTACACAGGTTGGGATCGGTTGCAATGCTGTGTTTCTGTATGGTATTGCACTTGTCCCGGCCTGTTGAGTTTGGtggggattgtgaccagaagattttgaaaattaaatattactgaagatttcgacttccact	AATTGGATCCCCAGCTGTGTGATATTCTGCTGTGCAAATCCATGCAAAACTGACTGTGGTAGTGAAAAGTCTGTAGAAAAGTAAGGGAAACTCAAACCCCTTTCTACACAGGTTGGGATCGGTTGCAATGCTGTGTTTCTGTATGGTATTGCACTTGTCCCGGCCTGTTGAGTTTGGTGGGGATTGTGACCAGAAGATTTTGAAAATTAAATATTACTGAAGATTTCGACTTCCACTGAATTCGATCCGCGGCCGCGAAGGATCTGCGATCGCTCCGGTGCCCGTCAGTGGCAGAGCGCACATCGCCC		426000000
hsa-mir-92a-2	cacaccttcatgcgtatctccagcactcatgcccatTCATCCCTGGGTGGGGATTTGTTGCATTACTTGTGTTCTATATAAAGTATTGCACTTGTCCCGGCCTGTGGAAGAaaggaggatttttatcgtcttcttattttaacttttaaaagccgtaagttctgatatttagtcattgtaaaatgatctgttttgctgttgtcgggtggat	aattggatcccaCACCTTCATGCGTATCTCCAGCACTCATGCCCATTCATCCCTGGGTGGGGATTTGTTGCATTACTTGTGTTCTATATAAAGTATTGCACTTGTCCCGGCCTGTGGAAGAAAGGAGGATTTTTATCGTCTTCTTATTTTAACTTTTAAAAGCCGTAAGTTCTGATATTTAGTCATTGTAAAATGATCTGTTTTGCTGTTGTCGGGTGGATGAATTCGATCCGCGGCCGCGAAGGATCTGCGATCGCTCCGGTGCCCGTCAGTGGGCAGAGCGCACATCGCCCACAGTCCCCGAGAAGTTGGGGGGAGGGGTCGGCAATTGAAGG		882000000
hsa-mir-93	acagaccttcctttctgtcctcccgtcttggacctcagtcCTGGGGGCTCCAAAGTGCTGTTCGTGCAGGTAGTGTGATTACCCAACCTACTGCTGAGCTAGCACTTCCCGAGCCCCCGGgacacgttctctctgccaattgtcttcttggctgagctcc	aattggatccACAGACCTTCCTTTCTGTCCTCCCGTCTTGGACCTCAGTCCTGGGGGCTCCAAAGTGCTGTTCGTGCAGGTAGTGTGATTACCCAACCTACTGCTGAGCTAGCACTTCCCGAGCCCCCGGGACACGTTCTCTCTGCCAATTGTCTTCTTGGCTGAGCTCCGAATTCGATCCGCGGCCGCGAAGGATCTGCGATCGCTCCGGTGCCCGTCAGTGGGCAGAGCGCACATCGCCCACAGTCCCCGAGAAGTTGGGGGGAGGGGTCGGCAATTGACGG		1010000000
hsa-mir-933	taacggctccctcttagacccctccctccgaattatcttcaccctACTTGGGTCAGTTCAGAGGTCCTCGGGGCGCGCGTCGAGTCAGCCGTGTGCGCAGGGAGACCTCTCCCACCCACAGTccttgggttgggcggggagagggcccactctggtctccccacccagtattcaagcgattgag	aattggatcctaacggctcccTCTTAGACCCCTCCCTCCGAATTATCTTCACCCTACTTGGGTCAGTTCAGAGGTCCTCGGGGCGCGCGTCGAGTCAGCCGTGTGCGCAGGGAGACCTCTCCCACCCACAGTCCTTGGGTTGGGCGGGGAGAGGGCCCACTCTGGTCTCCCCACCCAGTATTCAAGCGATTGAGGAATTCGATCCGCGGCCGCGAAGGATCTGCGATCGCTCCGGTGCCCGTCAGTGGGCAGAGCGCACATCGCCCACAGTCCCCGAGAAGTTGGGGGGAGGGGTCGGCGAGTGAGG		755000000
hsa-mir-934	gccttccaaatgaaagtaggtatctgggccagcctttgatggtgtgtgtctgtatccTGAGAACGAACTTGAGAAATAAGGCTTCTGTCTACTACTGGAGACACTGGTAGTATAAAACCCAGAGTCTCCAGTAATGGACGGGAGCCTTATTTCTATCACTCAGTGTTTTCAtagatagaatttgtttcattttagcctcaaaaaagagtatatgcacttcctatcttgtaaaatttt	aattggatccGCCTTCCAAATGAAAGTAGGTATCTGGGCCAGCCTTTGATGGTGTGTGTCTGTATCCTGAGAACGAACTTGAGAAATAAGGCTTCTGTCTACTACTGGAGACACTGGTAGTATAAAACCCAGAGTCTCCAGTAATGGACGGGAGCCTTATTTCTATCACTCAGTGTTTTCATAGATAGAATTTGTTTCATTTTAGCCTCAAAAAAGAGTATATGCACTTCCTATCTTGTAAAATTTTGAATTCGATCCGCGGCCGCGAAGGATCTGCGATCGCTCCGGTGCCCGTCAGTGGGCAGAGCGCACATCGCCCACAGTCCCCGAGAAGTTGGGGGGAGGGGTCGGCAATTGACGG		916000000
hsa-mir-935	GCTCGGACCTGCTCAAGGCCGGCGGGGGCGCGGGCGGCAGTGGCGGGAGCGGCCCCTCGGCCATCCTCCGTCTGCCCAGTTACCGCTTCCGCTACCGCCGCCGCTCCCGCTCTAGCTCCCGCTCCAGCGAG	AATTCGCTCGGACCTGCTCAAGGCCGGCGGGGGCGCGGGCGGCAGTGGCGGGAGCGGCCCCTCGGCCATCCTCCGTCTGCCCAGTTACCGCTTCCGCTACCGCCGCCGCTCCCGCTCTAGCTCCCGCTCCAGCGAGGGATCCGCGGCCGCGAAGGATCTGCGATCGCTCCGGTGCCCGTCAGTGGGCAGAGCGCACATCGCCC		1550000000
hsa-mir-936	agtgggagtaccgtatccagagagtgtgacagacagggctgtcccgtggctgatggctgcgtgggctcctgggacacaatgtgctTCAAGGCCACTGGGACAGTAGAGGGAGGAATCGCAGAAATCACTCCAGGAGCAACTGAGAGACCTTGCTTCTACTTTACCAGGTCCTGCTGGCCCAGAcggacaccaaggcccaagaggttggtcactcatctgc	aattggatccAGTGGGAGTACCGTATCCAGAGAGTGTGACAGACAGGGCTGTCCCGTGGCTGATGGCTGCGTGGGCTCCTGGGACACAATGTGCTTCAAGGCCACTGGGACAGTAGAGGGAGGAATCGCAGAAATCACTCCAGGAGCAACTGAGAGACCTTGCTTCTACTTTACCAGGTCCTGCTGGCCCAGACGGACACCAAGGCCCAAGAGGTTGGTCACTCATCTGCGAATTCGATCCGCGGCCGCGAAGGATCTGCGATCGCTCCGGTGCCCGTCAGTGGGCAGAGCGCACATCGCCCACAGTCCCCGAGAAGTTGGGGGGAGGGGTCGGCAATTGAAGG		170000000
hsa-mir-937	caatcttcgggagctgtggcttgaccggaaccagctgtcAGCACTGCCCCCGGTGAGTCAGGGTGGGGCTGGCCCCCTGCTTCGTGCCCATCCGCGCTCTGACTCTCTGCCCACCTGCAGGAGCTcgggaacctgcggcgcctggtgtgcctggacgtgtc	aattggatcccaaTCTTCGGGAGCTGTGGCTTGACCGGAACCAGCTGTCAGCACTGCCCCCGGTGAGTCAGGGTGGGGCTGGCCCCCTGCTTCGTGCCCATCCGCGCTCTGACTCTCTGCCCACCTGCAGGAGCTCGGGAACCTGCGGCGCCTGGTGTGCCTGGACGTGTCGAATTCGATCCGCGGCCGCGAAGGATCTGCGATCGCTCCGGTGCCCGTCAGTGGGCAGAGCGCACATCGCCCACAGTCCCCGAGAAGTTGGGGGGAGGGGTCGGCAATTGAGG		284000000
hsa-mir-938	gaagggagggtgagacaaggcaggttaagcaggtacggcatgttgGAAGGTGTACCATGTGCCCTTAAAGGTGAACCCAGTGCACCTTCATGAACCGTGGTACACCTTTAAGAACTTGGTATGCCTTCatgaacacttaaagtaccagggggcacttcatgaaacatcattaagtttctcctaagtcattgcaaaatgatcagaactcttttgtcgtggacagcatttcttt	AATTGGATCCGAAGGGAGGGTGAGACAAGGCAGGTTAAGCAGGTACGGCATGTTGGAAGGTGTACCATGTGCCCTTAAAGGTGAACCCAGTGCACCTTCATGAACCGTGGTACACCTTTAAGAACTTGGTATGCCTTCATGAACACTTAAAGTACCAGGGGGCACTTCATGAAACATCATTAAGTTTCTCCTAAGTCATTGCAAAATGATCAGAACTCTTTTGTCGTGGACAGCATTTCTTTGAATTCGATCCGCGGCCGCGAAGGATCTGCGATCGCTCCGGTGCCCG		180000000
hsa-mir-939	cccaaggcacctctgacgcccccttcccgcccccaggatgccaagcccctggaggtgtacagcgtggacttcatggtggacaatgcCCAGCTGGGTTTTCTGGGTATGTGGGCAGGGCCCTGGGGAGCTGAGGCTCTGGGGGTGGCCGGGGCTGACCCTGGGCCTCTGCTCCCCAGTGTCTGACCGCGACCGCAACCTCATGGtgtacatgtacctgcccgaaggtgagtgcttcctcc	aattggatcccccaaggcacctctgacgcccccttcccgcccccaggatgccaagcccctggaggtgtacagcgtggacttcatggtggacaatgcCCAGCTGGGTTTTCTGGGTATGTGGGCAGGGCCCTGGGGAGCTGAGGCTCTGGGGGTGGCCGGGGCTGACCCTGGGCCTCTGCTCCCCAGTGTCTGACCGCGACCGCAACCTCATGGtgtacatgtacctgcccgaaggtgagtgcttcctccgaattc		1480000000
hsa-mir-940	atttggagctccttcaagccgaagcatccaacaccagtgtctGTGAGGTGTGGGCCCGGCCCCAGGAGCGGGGCCTGGGCAGCCCCGTGTGTTGAGGAAGGAAGGCAGGGCCCCCGCTCCCCGGGCCTGACCCCACtgcttcagccccctcctgcctgcctacagcctggcctcga	aattggatccATTTGGAGCTCCTTCAAGCCGAAGCATCCAACACCAGTGTCTGTGAGGTGTGGGCCCGGCCCCAGGAGCGGGGCCTGGGCAGCCCCGTGTGTTGAGGAAGGAAGGCAGGGCCCCCGCTCCCCGGGCCTGACCCCACTGCTTCAGCCCCCTCCTGCCTGCCTACAGCCTGGCCTCGAGAATTCGATCCGCGGCCGCGAAGGATCTGCGATCGCTCCGGTGCCCGTCAGTGGGCAGAGCGCACATCGCCCACAGTCCCCGAGAAGTTGGGGGGAGGGGTCGGCAATTGAAGG		223000000
hsa-mir-941-1	AGAACAGAGCGAGGCATGTGATCGATGCATCGTAACTGTTGAGCAAATGAATGCTGAGCTGTGATGGCACCGACGTGTCCGGGGAGAGGACGCACCCGGCTGTGTGGACATGTGCCCAGGGCCCAGGACAGCGCCACGGAAGAGGACACACCCGGCTGTGTGGACATGTGCCCAGGGCCCGGGACAGCGCCACGGAAGAGGACGCACCCGGCTGTGTGCACATGTGCCCAGGGCCCGGGCAGCGCCACGGAAGAGGACGCACCCGGCTGTGTGCACATGTGCCCAGGGCCCGGGACAGCGCCACGGAAGAGGACGCACCCGGCTGTGTGCACATGTGCCCAGGGCCCGGGACAGCGCCACGGAAGAGGACGCACCCGGCTGTGTGGAC	aattggatccATGAATGCTGAGCTGTGATGGCACCGACGTGTCCGGGGAGAGGACGCACCCGGCTGTGTGGACATGTGCCCAGGGCCCAGGACAGCGCCACGGAAGAGGAATTCGATCCGCGGCCGCGAAGGATCTGCGATCGCTCCGGTGCCCGTCAGTGGGCAGAGCGCACATCGCCCACAGTCCCCGAGAAGTTGGGGGGAGGGGTCGGCAATTGACGG		236000000
hsa-mir-942	aggccataaagtgggtaaagctctttcactttcttcttcaGCAAACATTAGGAGAGTATCTTCTCTGTTTTGGCCATGTGTGTACTCACAGCCCCTCACACATGGCCGAAACAGAGAAGTTACTTTCCTAATATTTGCctccttggagtgtctcaagtcctggaagcaagaga	aattggatccAGGCCATAAAGTGGGTAAAGCTCTTTCACTTTCTTCTTCAGCAAACATTAGGAGAGTATCTTCTCTGTTTTGGCCATGTGTGTACTCACAGCCCCTCACACATGGCCGAAACAGAGAAGTTACTTTCCTAATATTTGCCTCCTTGGAGTGTCTCAAGTCCTGGAAGCAAGAGAGAATTCGATCCGCGGCCGCGAAGGATCTGCGATCGCTCCGGTGCCCGTCAGTGGGCAGAGCGCACATCGCCCACAGTCCCCGAGAAGTTGGGGGGAGGGGTCGGCAATTGAAGG		1270000000
hsa-mir-942	aggccataaagtgggtaaagctctttcactttcttcttcaGCAAACATTAGGAGAGTATCTTCTCTGTTTTGGCCATGTGTGTACTCACAGCCCCTCACACATGGCCGAAACAGAGAAGTTACTTTCCTAATATTTGCctccttggagtgtctcaagtcctggaagcaagaga	AATTGGATCCTTCAACAACATTTGGAGCAGGCCATAAAGTGGGTAAAGCTCTTTCACTTTCTTCTTCAGCAAACATTAGGAGAGTATCTTCTCTGTTTTGGCCATGTGTGTACTCACAGCCCCTCACACATGGCCGAAACAGAGAAGTTACTTTCCTAATATTTGCCTCCTTGGAGTGTCTCAAGTCCTGGAAGCGAATTCGATCCGCGGCCGCGAAGGATCTGCGATCGCTCCGGTGCCCGTCAGTGGGCAGAGCGCACATCGCCCA		199000000
hsa-mir-943	ccctgctccttgaggtccgggatcctgggggtcctgcccgctgcccgccaggggtttggcccttcccctctgcggcgctagcctagaagagggtGGGACGTTCTGAGCTCGGGGTGGGGGACGTTTGCCGGTCACTGCTGCTGGCGCCCTGACTGTTGCCGTCCTCCAGCCCCACTCAAAGGCATCCCgaagcaggcgcccttcagaagccccacggcgcccagcgtcttcagccccacagggaaccggacccccatcccgccttccaggacgctgctgcggaaggaacgaggtgtgaaggtag	AATTGGATCCTGGGGGTCCTGCCCGCTGCCCGCCAGGGGTTTGGCCCTTCCCCTCTGCGGCGCTAGCCTAGAAGAGGGTGGGACGTTCTGAGCTCGGGGTGGGGGACGTTTGCCGGTCACTGCTGCTGGCGCCCTGACTGTTGCCGTCCTCCAGCCCCACTCAAAGGCATCCCGAAGCAGGCGCCCTTCAGAAGCCCCACGGCGCCCAGCGTCTTCAGCCCCACAGGGAACCGGACCCCCATCCCGCCTTCCAGGACGCTGCTGCGGAAGGAACGAGGTGTGAAGGTAGGAATTCGATCCGCGGCCGCGAAGGATCTGCGATCGCTCCGGTGCCCGTCAGTGGGCAGAGCGCACATCGCCC		697000000
hsa-mir-944	tttcattaccagaccaatataaccttaatttttttcaaccaagataaacaatttttctgcagtaaatttgtatttatGTTCCAGACACATCTCATCTGATATACAATATTTTCTTAAATTGTATAAAGAGAAATTATTGTACATCGGATGAGCTGTGTCTGGGATtaagtattagctccactgtaaccttcattttcttgaacactggaaagaaaggccaacggtcatttagtaggg	aattggatccTTTCATTACCAGACCAATATAACCTTAATTTTTTTCAACCAAGATAAACAATTTTTCTGCAGTAAATTTGTATTTATGTTCCAGACACATCTCATCTGATATACAATATTTTCTTAAATTGTATAAAGAGAAATTATTGTACATCGGATGAGCTGTGTCTGGGATTAAGTATTAGCTCCACTGTAACCTTCATTTTCTTGAACACTGGAAAGAAAGGCCAACGGTCATTTAGTAGGGGAATTCGATCCGCGGCCGCGAAGGATCTGCGATCGCTCCGGTGCCCGTCAGTGGGCAGAGCGCACATCGCCCACAGTCCCCGAGAAGTGGGGGGAGGGGTCGGCAATTGAGG		142000000
hsa-mir-95	aacaaagcatttgcacacagcaaggcacgccacctgcaccccgggacgtccatctgtagcgcgcccaaggaaggtaggattgtgacacccAACACAGTGGGCACTCAATAAATGTCTGTTGAATTGAAATGCGTTACATTCAACGGGTATTTATTGAGCACCCACTCTGTGccagacgctgagcggggcgccgagggggacagagaagacaagagcagcc	AATTGGATCCAACAAAGCATTTGCACACAGCAAGGCACGCCACCTGCACCCCGGGACGTCCATCTGTAGCGCGCCCAAGGAAGGTAGGATTGTGACACCCAACACAGTGGGCACTCAATAAATGTCTGTTGAATTGAAATGCGTTACATTCAACGGGTATTTATTGAGCACCCACTCTGTGCCAGACGCTGAGCGGGGCGCCGAGGGGGACAGAGAAGACAAGAGCAGCCGAATTCGATCCGCGGCCGCGAAGGATCTGCGATCGCTCCGGTGCCCGTCAGTGGGCAGAGCGCACATCGCCCA		2250000000
hsa-mir-96	ctcctagacgtcggaaacaggctgcttccaagggtgcagggatgcaaggcccctcgtccagtgtgtccccagagagcccgcaccagtgccatctgctTGGCCGATTTTGGCACTAGCACATTTTTGCTTGTGTCTCTCCGCTCTGAGCAATCATGTGCAGTGCCAATATGGGAAAagcaggacccgcagctgcgtccgcctcccctgcatccttgtgtcagg	AATTGGATCCCTCCTAGACGTCGGAAACAGGCTGCTTCCAAGGGTGCAGGGATGCAAGGCCCCTCGTCCAGTGTGTCCCCAGAGAGCCCGCACCAGTGCCATCTGCTTGGCCGATTTTGGCACTAGCACATTTTTGCTTGTGTCTCTCCGCTCTGAGCAATCATGTGCAGTGCCAATATGGGAAAAGCAGGACCCGCAGCTGCGTCCGCCTCCCCTGCATCCTTGTGTCAGGGAATTCGATCCGCGGCCGCGAAGGATCTGCGATCGCTCCGGTGCCCGTCAGTGGGCAGAGCGCACATCGCCC		782000000
hsa-mir-98	aagtagggtagatgccttggtacccttaatctagcaaaagatctttaaaagagtctgtcaccatgtaaaatggccttttgcctgctgcccttattagAGGATTCTGCTCATGCCAGGGTGAGGTAGTAAGTTGTATTGTTGTGGGGTAGGGATATTAGGCCCCAATTAGAAGATAACTATACAACTTACTACTTTCCCTGGTGTGTGGCATATTCAcacttagtcttagcagtgttgcctccatcagacaaa	AATTGGATCCAAGTAGGGTAGATGCCTTGGTACCCTTAATCTAGCAAAAGATCTTTAAAAGAGTCTGTCACCATGTAAAATGGCCTTTTGCCTGCTGCCCTTATTAGAGGATTCTGCTCATGCCAGGGTGAGGTAGTAAGTTGTATTGTTGTGGGGTAGGGATATTAGGCCCCAATTAGAAGATAACTATACAACTTACTACTTTCCCTGGTGTGTGGCATATTCACACTTAGTCTTAGCAGTGTTGCCTCCATCAGACAAAGAATTCGATCCGCGGCCGCGAAGGATCTGCGATCGCTCCGGTGCCCGTCAGTGGGCAGAGCGCACATCGCCC		246000000
hsa-mir-99a	atgcatccttagaactcagcatttaaaacatttatactaaaggatcaatattatttttgactcttaattgcatcagatatttacaacaaattctatattaatagggggcccatgcaagatgttgCCCATTGGCATAAACCCGTAGATCCGATCTTGTGGTGAAGTGGACCGCACAAGCTCGCTTCTATGGGTCTGTGTCAGTGTGgtaatctgacaaaatgctatacacagtgccgttca	AATTGGATCCATGCATCCTTAGAACTCAGCATTTAAAACATTTATACTAAAGGATCAATATTATTTTTGACTCTTAATTGCATCAGATATTTACAACAAATTCTATATTAATAGGGGGCCCATGCAAGATGTTGCCCATTGGCATAAACCCGTAGATCCGATCTTGTGGTGAAGTGGACCGCACAAGCTCGCTTCTATGGGTCTGTGTCAGTGTGGTAATCTGACAAAATGCTATACACAGTGCCGTTCAGAATTCGATCCGCGGCCGCGAAGGATCTGCGATCGCTCCGGTGCCCGTCAGTGGCAGAGCGCACATCGCCCA		424000000
hsa-mir-99b	GGCCCGGACTCCTGGGTCCTGGCACCCACCCGTAGAACCGACCTTGCGGGGCCTTCGCCGCACACAAGCTCGTGTCTGTGGGTCCGTGTCGGGGGCTCACCATCGCGGCT	AATTCGGCCCGGACTCCTGGGTCCTGGCACCCACCCGTAGAACCGACCTTGCGGGGCCTTCGCCGCACACAAGCTCGTGTCTGTGGGTCCGTGTCGGGGGCTCACCATCGCGGCTGGATCCGCGGCCGCGAAGGATCTGCGATCGCTCCGGTGCCCGTCAGTGGGCAGAGCGCACATCGCC		2870000000
mir-1200 + let-7f-2	N/A	aattggatccACCAGGTTTCAAATCCAGAGTTCTGTGACCCCAAAGCCCACATTCTTCCTAGTTTACTATGCTACTTCTCCTGAGCCATTCTGAGCCTCAATCACTTGCCAGAGAGATTGGTTCAGGAATTTGTCAGGGATAGCCTGAAGTCCCAAAGTCTTCAGCCAGCATCTGAGCAGTGTTAGAAAGAATTCGAACCTGAACAGAGCCAGTCGGAGAAGAAGTGTACCACCGTGGGAAAGACAGTAGACTGTATAGTTATCTCCAAGATGGGGTATGACCCTAAAACTATACAATCTACTACCTCATCCCACAGAGCACCAGTGTCCATCTTCAGCCTATGTGGGCCAGCTACTGGATCCACTTCCTGCTGTACCTGGACCCAAGCTGTAGAATTC…		287000000
mir-1206 + mir-1276	N/A	AATTGGATCCGCCAGGTCCATCTAGGAACTAGAAGCTATGGTCAGGCTTACATGCTTTTTTCATATCAGTGTTCATGTAGATGTTTAAGCTCTTGCAGTAGATTTTTGCAAGCTAGTGAACGCTGCCAAATTATGCTCGCCACACAATTGCAGCCACCTATTCCCAGGCAGTATGAATTCGCGCGAATTCCTTGGATTGGAAGACCTCTGCGCGAATTCCCTGGGTTCAAGTGATTGGATCCTCTCGAGGGTGAGTCACTGGCGGCCCCACCTCCAAGCCATCACTTGCCCCAGCTAGGTAAAGAGCCCTGTGGAGACACCTGGATTCAGAGAACATGTCTCCACTGAGCACTTGGGCCTTGATGGCGGCTCTTGTTCCAAGGCAAGGGGGATGTCTAG…		231000000
mir-125b-2 + mir-128-2	N/A	aattggatccAAAGTCTAAGTGAACCCAACTGTAATTTCTAAGCTATCCTTATTTCTGGAAGAAGAATTCTACCGCATCAAACCAGACTTTTCCTAGTCCCTGAGACCCTAACTTGTGAGGTATTTTAGTAACATCACAAGTCAGGCTCTTGGGACCTAGGCGGAGGGGAACCAGCAGCTTTGGACCTTATTGATTGTCTGCAGTTACCACCAGAACAAAGAATTCGTGCTGCTCTTTGGATAACGGCATTCCATTAGGAGTGTGACACAGTAGGGAAAGAGACCGGTTCACTGTGAGACCTGCTACTCACTCTCGTACAGTGTATCGGCCCCCCTTCCCACTGCACAGTGGCTGCCGGGCTCTGGGCAGGAGGCATGTGGCCATCATGAAAGTGAACC…		678000000
mir-129-1 + mir-125b-2	N/A	aattggatccgtaccagctaaGCCCTGGAGGGGCCACAGCCTCCCCTCCAGCCCCCCTGCCATGGGATGGCTGCTGTCTCCTTTGGATCTTTTTGCGGTCTGGGCTTGCTGTTCCTCTCAACAGTAGTCAGGAAGCCCTTACCCCAAAAAGTATCTGCGGGAGGCCTTGTCCACAGGGGAGGCTGCCCCAAGGGCTCCAGGTGAGTCACAGCAAACCCAAGGAATTCTTTGTTCTGGTGGTAACTGCAGACAATCAATAAGGTCCAAAGCTGCTGGTTCCCCTCCGCCTAGGTCCCAAGAGCCTGACTTGTGATGTTACTAAAATACCTCACAAGTTAGGGTCTCAGGGACTAGGAAAAGTCTGGTTTGATGCGGTAGAATTCGTGCTGCTCTTTGGAT…		352000000
mmu-mir-698_mirtron	N/A	AATTCCCTGGATGTTCTCTTCACTGTTGATGGGGGGGCAAGGGGGAGTAAGCTCAATTGCTAAGGGCATTCTCATTTCCCTCCCCACAGTGACGTGATAGAAAAGTCTGCAGGATCCGCGGCCGCGAAGGATCTGCGATCGCTCCGGTGCCCGTCAGTGGGCAGAGCGCACATCGCC		517000000
-	N/A	AATTGGATCCTAGCCAAGTGTTCACAGCAATAAACAAGCAACAAGCGAATTCGATCCGCGGCCGCGAAGGATCTGCGATCGCTCCGGTGCCCGTCAGTGGCAGAGCGCAC		1990000000
-	N/A	AATTGGATCCGAAGAGGACGCACAGGACAGCGCCACGGAAGAGGAATTCGATCCGCGGCCGCGAAGGATCTGCGATCGCTCCGGTGCCCGTCAGTGGGCAGAGCGCACATCGCC		229000000
candidate001	N/A	aattggatccAGGGACTTGAGTTCATGGAGTAAAAGTCCACAGATGGACTCTCCAGGCCTTGGAGGCTCCCTGGAGATGGTGAGGGCAGGGAGTGTGCTGAGTCATGCCTTGCCCTCTCCCTCTAGGACCTCAGCATGGCCCTGCCCTCAGGGCAGGTCTGCCACGACCAGCAGAGGCTGGAGGTGATCTTTGCAGACCTGAATTCGATCCGCGGCCGCGAAGGATCTGCGATCGCTCCGGTGCCCGTCAGTGGGCAGAGCGCACATCGCCCACAGTCCCCGAGAAGTTGGGGGGAGGGGTCGGCAATTGAAGG		410000000
candidate002	N/A	AATTGGATCCCTTTCAGTAGATGGTGAAGAGCCCATTTTTTAAAAAAAAAACTTTATTTTGCACAGGTGTAACACAGGTGGTACACCCTTTCCTCTCTGCCCCATAGGGTGTAGCTCTAACTACCCTCTAGGGAAGAGAAGGTTGGGTGAACAGCCTTACTATTTCTCCAGCTCAGTCATTACCTGCAGGCACATTCTCTTCTCTGTCCAGGAGTGCTGAATTCGATCCGCGGCCGCGAAGGATCTGCGATCGCTCCGGTGCCCGTCAGTGGGCAGAGCGCACATCG		651000000
candidate003	N/A	aattggatccACAACTTCTCAATGAGTCTGCCCTCACTGTCCAACAATTGAGCTGAGAATATAAGAAGGGAAGGGCTTCAGCCAGGCTAGTGCAGTCTGCTTTGTGCCAACACTGGGGTGATGACTGCCCTAGTCTAGCTGAAGCTTTTCCCTTCTTTCTACACCCAGCTCAAGTCCCAGGTCCATAAAACCTTTAGAAACTCTTCAGAAACTCTTTAGAGCTTCAGAAGCTCTTGAGAATTGGAAGATGGAATTCGATCCGCGGCCGCGAAGGATCTGCGATCGCTCCGGTGCCCGTCAGTGGGCAGAGCGCACATCGCCCACAGTCCCCGAGAAGTTGGGGGGAGGGGTCGGCAATTGAAGG		473000000
candidate004	N/A	AATTGGATCCAGGGAGTGACACAGAGCTTCCCGAGCCATTGGTAAACGAGGGGCTCTTGCTTCTCTCCAGCTACTCCCTGTGAAAGGCTGCTGTGTCCCTCATGAGTTCACAGTGGCTAAAGTGTTGTGGCAGTGGAGGAGAAAGAGAGTGGGTTACCTGGAGGCAGCAGTGGCTCCACGTCCCGTGAGCAGGTTCATCAGGAGTCACAGAATTCGATCCGCGGCCGCGAAGGATCTGCGATCGCTCCGGTGCCCGTCAGTGGGCAGAGCGCACATCGCCC		883000000
candidate005	N/A	aattggatccTCGATCAGCCAAATTTCTTCTTTCTGTTCCTGCCGAGGAGGGAGGGCAGGTGGAGGTGGGTGTGTGTCGGGGTGCCTGGCTCTGGCTTGGGACTGGACTGGGGCTGGCCGGATAACTCCGCAGCCGCTCTCAGCTCAGTCCTAGGTGGAAACGCCTGTAGCTTGCAAGGTAGCGCCTGTGGCTTTGAATTCGATCCGCGGCCGCGAAGGATCTGCGATCGCTCCGGTGCCCGTCAGTGGGCAGAGCGCACATCGCCCACAGTCCCCGAGAAGTTGGGGGGAGGGGTCGGCAATTGAAGG		6140000000
candidate006	N/A	aattggatccGCCTGTACCTCATTCACTGGAGCACCAGCCACCCCTACCGCCTGATCCTCACAGTGGCCCAGCGTAGCCAGGTGAGCCCAGGGCTGGGGGCTGGGGCTGGGGCTGGACACGTTCCCTGCCTGGTCCCCTGCTTACTGCTCCCACCTCTGCCACCTCCTGCCAGGCACCAGACGGCATGCAGAGCTTGCGGCTCCGAAAGTTCCCCATTGAGCAGCAGGACGGAATTCGATCCGCGGCCGCGAAGGATCTGCGATCGCTCCGGTGCCCGTCAGTGGGCAGAGCGCACATCGCCCACAGTCCCCGAGAAGTTGGGGGGAGGGGTCGGCAATTGAAGG		776000000
candidate007	N/A	AATTGGATCCAGATTGTCTCTTTGCCTTCCCATCTAAACATCAGTTATGAGGACTTTTTCTCTGCCCTTCGTCATTATGCAGCCTGTGAACAGCGTCTGGGAAAGTCGTGGTCATTGGTTGCATAATTCCATTTGAGGCTTATGGAGGAAAGGACCCAAGTGACTCTGATGTTTAGAAAGCACCTATGAAACCCTGAATTCGATCCGCGGCCGCGAAGGATCTGCGATCGCTCCGGTGCCCGTCAGTGGCAGAGCGCACATCGCC		492000000
candidate008	N/A	AATTGGATCCGGCCTGAGTTGATAAGGATGATGGCAGCTAGATTGTGAGAGGCCAAGCGGCATGGGGAGGTGGGGTTGCGGGGGTTAGAGCTGTGGGTGATCAGAAGGGAAGGGCTTCATTTCTACGCTCTGCCTCCGCTACCTCTTCCCCACCACCCCTAATCCCAGGCACACTAATGCTCCCTTCTTCATTTCTTCCCCTTTGCTAGTTGTTCCTTTTGCTCCAATTCTGCCAGATTCAAGCATCCATTTGAATTCGATCCGCGGCCGCGAAGGATCTGCGATCGCTCCGGTGCCCGTCAGTGGGCAGAGCGCACATCGCCCA		674000000
candidate009	N/A	AATTGGATCCGAAGAAATAAGTGCGGCATCTGACAAGGGGATGAAGCTCCACTCTCCCCAAGGATACTTAGGAGCGAGTTGTTGTTGCAGAGAGAGGGGAAGAAAGGGAGCAGGAAGAACAAAGTTGCCCCTTCCTGTCTTTTTCTAAGTCAACTGCAGTCTCCACCCATCCAGTGCGGGTAACCTAGGCTTCCACACGCAGCTCGAATTCGATCCGCGGCCGCGAAGGATCTGCGATCGCTCCGGTGCCCGTCAGTGGGCAGAGCGCACATC		3000000000
candidate010	N/A	AATTGGATCCACAACTGCTACCTTGCATTCATTTTTGGGTATTCACTTTGCACACCACTCCAGTAGTCTTCAGAAACTAGTGGCTTCTCCTGGCAAAGCCTCCTCACAGAGGAATACTGAAGGGGGTTGCCAAGGACATCACCAGAAAGAAGTTGCTTTGGATATAACTTCTCCTGAGGAGAAACCTGAAGTTGAATTCGATCCGCGGCCGCGAAGGATCTGCGATCGCTCCGGTGCCCGTC		1110000000
candidate011	N/A	aattggatccGGCTGAGAGGTGTGGATATGTTAGCCCGAGGCGGGGCCCATCTGTGACGTCACGAAGTTACGTAATGGAATGCCTCTGTGGACCTCATTCAAGCCTTGTGTTCCAGCCCGAGGCCTCTGTGACGTCACGGTGTCTGCGGGAGGAGACCATGACGTCACAGAGGCTTCGCGCTCTGAGAGGTGGGACGGGACTCTTTTGAGCCGGCTATGGGGACACCAAGATTCTAGGGGAATTCGATCCGCGGCCGCGAAGGATCTGCGATCGCTCCGGTGCCCGTCAGTGGGCAGAGCGCACATCGCCCACAGTCCCCGAGAAGTTGGGGGGAGGGGTCGGCAATTGAACGG		2540000000
candidate012	N/A	AATTGGATCCACTCCCAGAAGGTTGTGTTCCTGCAGCCCCTGAACCCACAGTGCCCCTATACTCCCATGTTCCCAGCTGGACCTTTTTCTGTCCTCAGGCCCCAGCTGGAGGCCTTCTCCCCAGGCTCACTATGGGGTGGGGGCTTTTCCTGGCTGCAGGATGAGCTGACAGTGGAGGGGACCAGGGCCAATTTGACAGGCTGGGATCCCCAAAAGGACCTGATCGTACGTGTGTGGAATTCGATCCGCGGCCGCGAAGGATCTGCGATCGCTCCGGTGCCCGTCAGTGGGCAGAGCGCACATCGCCCA		204000000
candidate013	N/A	AATTGGATCCGGTCTATCTGGATGGACTGGGATTGGCGTTTCCTCTATAAAGCAAACCTTTCATGTTGAAACTCTGAGTCAGACTCTTAAAGCCATTGTCTTTATGCTGGTACTCTGTGGGAGTTAAGTGTCAACTTTCTCCTGTTTTCTCCTATGGAGTATCCGTCCAAGGCAAAGATTCTCTGACTGAATCTTTTGGAAACGTGCAAGGTTAGATCATACTGAATTCGATCCGCGGCCGCGAAGGATCTGCGATCGCTCCGGTGCCCGTCAGTGGGCAGAGCGCACATCGCCCA		1080000000
candidate014	N/A	AATTGGATCCGAAGATGTAGGGCAGGAAAGTTATGTCCATCAGACCCGGCAGTTGCCACTGACTCCTGGGGCTCTCAATTCTGGGACACAACAACTGACAGACTGCCCAGTGTGGCCTGGGAAAACCACCAGGGCTGAGGTGGCCTGACAGCTGCTGCATCTTCCTCCAGCTGCAAGTGTGTATCACCATCATCTTATATAAGCCTTATAAAGTGTCCACACATGTTTCTGGCGAATTCGATCCGCGGCCGCGAAGGATCTGCGATCGCTCCGGTGCCCGTCAGTGGGCAGAGCGCACATCGCCCA		490000000
candidate015	N/A	AATTGGATCCATGAAGAAAGGAATGGCATCCCTTGAGAAGGAAAGTGGTTAATATACATACTGAGCTCCTAAAGTTTAAATTCAGGTACTGAGTGTACAATTTCACCAACATTCTAACCCATGAAACTTTTACACTCTGTGCCAAGAAACTGTTGGCTTTTGTAAGGTACAGTGCTCAACATTTGCAGATTCAGGTCTCAAGAAGGAATTCGATCCGCGGCCGCGAAGGATCTGCGATCGCTCCGGTGCCCGTCAGTGGGCAGAGCGCACATCGCC		404000000
candidate016	N/A	AATTGGATCCAATTGAATTGCAGCGTCTTCCAGGCAAGCAAATAATACATTTTCTTTCGAAGATGCAGTGAAGAATCAGAGGAGGTCCTAGGTGGGGAAAGAAACGTGGGGAAAAGGCTGCTTTTCCAGACCTGGGACCCGATTATCTGAATATGCCATCAGTCATATGGGTTCTGAATTTCAGAGCTGGTAGGAGCGACTGTGAGAATTCGATCCGCGGCCGCGAAGGATCTGCGATCGCTCCGGTGCCCGTCAGTGGGCAGAGCGCACATCGCCCA		475000000
candidate017	N/A	AATTGGATCCCCTTCCTCAACCATTGGACTTTTATATATTATAGGCAGGGATGAAATGGGCACCTAGTCAGATCTTCTCAGCTTGCTAGCCAAAAATGACTGTGATTCTGCTGGGGGCTGCTGAGAAGGTAATGTAGGTGAAAAGGGGCTCTAAGTTTATTATTTCGTTAGATTGACACTCCACACACTCCCTGTAGTCCAGAATTCGATCCGCGGCCGCGAAGGATCTGCGATCGCTCCGGTGCCCGTCAGTGGGCAGAGCGCACATCGCC		4250000000
candidate018	N/A	AATTGGATCCTTAGGGTGTGTCATGTGTGCCATGAAACAACAAAACCAACTACCCTAGAATCATTTATGCAGGGGGTACTAGAGTTAGAAATAATAATGAGGGCAGATAACATTTGTACCTCAGTCTACCAAAAAATTATAGTACTAAATTTAACTTCTAGGCGTTTCCTGGAAGCAGATGCTCTATAATTTGTGATAGCATTCTCATAAATGGAGTCCTACACATAATTGGACAGAGATGTGGAAATGGTGGTTGAATTCGATCCGCGGCCGCGAAGGATCTGCGATCGCTC		1140000000
candidate019	N/A	aattggatccGACCAGTCTCCTTGGTTCCAAAGGGAATGGACCAGCACTTGCCAGGTGGGGGCTTCCCTCTGGTGTGTGGCCTGCATGCAAGGCCCCCCACTCTGAGTGTGAGAGAAGGACGGGGCTGGAGGGCTCCCTCTCAGCTCCTGAGTCCTTCCACCTGTTCTGTCCAGAGTCCATGATTCTGCTGGGCTCCATCGAGCGTTCACAGGAATTCGATCCGCGGCCGCGAAGGATCTGCGATCGCTCCGGTGCCCGTCAGTGGGCAGAGCGCACATCGCCCACAGTCCCCGAGAAGTTGGGGGGAGGGGTCGGCAATTGAAGG		815000000
candidate020	N/A	aattggatccGTGGTTAAGGCCAAAGACAGGTAAGTCAGAAAAATCTTGGCTCGGCTCTCTGCTCCTCCTGTTCTACAGTCAGCCGCATCTTCTTTTGCATCGTCAGCCAAACCACATCCCTGAGACACCATGGGGAAGGTGAAGGTCGGAGTCAACAGATTTGGTCGTACTGGGCGCCTGGTCACCAGGGCTGCTTTTAACTCTGGTAAAGTGGATATTGTTGCCATCAAGAATTCGATCCGCGGCCGCGAAGGATCTGCGATCGCTCCGGTGCCCGTCAGTGGGCAGAGCGCACATCGCCCACAGTCCCCGAGAAGTTGGGGGGAGGGGTCGGCAATTGAAGG		2480000000
candidate021	N/A	AATTGGATCCCTACTGCTGCTGGTCATGTGGGTGTGCAGAATGGTACCCAATAAAACACAATGGGTGCTACTGGAAAGCAAAGGGTGCATTGGGACACAGCCTACTCATGTTCCTTTTGCCTTTCTAGGCCTAGAGTCCTTACGGGACAGTGCCCATTCCACACCAGTGCGAATTCGATCCGCGGCCGCGAAGGATCTGCGATCGCTCCGGTGCCCGTCAGTGGGCAGAGCGCACATCGCCCA		5330000000
candidate022	N/A	aattggatccAATGGCTTACTGGTTTGCTCAGCTAAGAACAAAGAGTCTTGGACATCTCACATCTACCAGGATGCTCTCTCCTGAGCCTGTGATCTGCCTGTGGCTTGCTGCAGAGTACGGCTGCTCTCACTGCTGCACAGGCCACGGCCGGAGCAATGCGCTGGACAGGGGAGGGTTGCATCCTGCTGGCCCACCTGACACGGTCCCTGAAGGAATTCGATCCGCGGCCGCGAAGGATCTGCGATCGCTCCGGTGCCCGTCAGTGGGCAGAGCGCACATCGCCCACAGTCCCCGAGAAGTTGGGGGGAGGGGTCGGCAATTGAGG		510000000
candidate023	N/A	aattggatccTTACAGACACAAGCCACCACACCAGGCCAATAATTTACTTTTAAAGGCACAGAGTTATACTGGAGATATGGAAGAGCTGTGTTGGGTATAAGTAACAGGCTTTTCTTTATCTTCTATGTGGCTCTTTGCATTGTGCTCACCTGGGACCCTTCACACACTTAATTCACTTATACATTTTTTACAAATTGTATTTTGGTCAGTATGTTTTTGTTACATTTATATGTCCAGGAAGAAATTACAGCTTGTGGGAATTCGATCCGCGGCCGCGAAGGATCTGCGATCGCTCCGGTGCCCGTCAGTGGGCAGAGCGCACATCGCCCACAGTCCCCGAGAAGTTGGGGGGAGGGGTCGGCAATTGAGG		369000000
candidate024	N/A	AATTGGATCCCCATTCATGATTTGATCTCCTGGCTCCTGCATGGCCAGTGGGGGCCCAAGCTGCCACAACGCAGGAAGATGGCTTGATGATGCTGCTGATGCTGGCGGTGATCCCGATGGTGTGAGCTGGAAATGGGGTGCTACGTCATCGTTGTCATCGTCATCATCATCATCCGAGCAGCCACCAGATAGCTTGCACCCACGCTGGGCTGGGCACGAGACTGGCTGTTTGTGAATTCGATCCGCGGCCGCGAAGGATCTGCGATCGCTCCGGTGCCCGTCAGTGGCAGAGCGCACATCGCCC		536000000
candidate025	N/A	AATTGGATCCCCTCTCTGTCAAGTCCGAAGATGCCAGCTGAGACGTTCTTCATCCAGTTTAGGGGTGGACCTGATGTCCCTGAGTGTATGTGGTGAACCTGAATTTGCCTTGGGTTTCCTCATATTCATTCAGGAGTGTCAGTTGCCCCTTCACGCGACGTTGGAGAGCATTACAGCAAGCAGGTGTCTACTCATTTATGGCAAGAATTCGATCCGCGGCCGCGAAGGATCTGCGATCGCTC		722000000
candidate026	N/A	aattggatccTAAACACTGCTGCTCTGCTCTTTCCATGAAAATGACCCTTTGCTCCTTCCAAGTTCAACACGAGACTTCATATCAGATTCTCACCTGAACGCATGACTCTTCAACCTCAGGACTTGCAGAATTAATGGAATGCTGTCCTAAGGTTGTTGAGTTGTGCATTTCTGGGCATTTCATCTCTATGGGGAAGTACCCATTCCCTCACCCCAAAGACTGAAGTAGAGAGATTTTTCTCCCTAGGGAAGAATCTTCCTTGAAACTTTTGTGGCCTCAGGAGTCAGAAGACAGAATGGGGAGGTTTGATAGTTGGATCCTTGCCAAGAATTCGATCCGCGGCCGCGAAGGATCTGCGATCGCTCCGGTGCCCGTCAGTGGGCAGAGCGCACATCGCC…		625000000
candidate027	N/A	aattggatccTCCTCTTCTACCACCTCTGGAGGTGAGGGTAGCAGCTGCCTTGGGGAGGCTGAGATGGGGAACAGGGGCAGGATGGGGGTGGGAGTCCTGATGGCAGACACTCAGGCCCCTGTCTACCCCAGGTACTTCCACCGTCCTGCAGATGGCTCTGAGGTCATGTATGATGCGGTCTCCATCATGAATGCTGACATTCTCAACTACTGCCAGAAGGAGGAATTCGATCCGCGGCCGCGAAGGATCTGCGATCGCTCCGGTGCCCGTCAGTGGGCAGAGCGCACATCGCCCACAGTCCCCGAGAAGTTGGGGGGAGGGGTCGGCAATTGAAGG		9940000000
candidate028	N/A	aattggatccCCAGAAACTGACCCTTCAACTTTGAAGTAGCTTTTTGTTTGTTTCTTTCCCCTTTATATAGGATGTCTTGAAGCCGAGAAGGAAGAGCTGTTGGAGAGACGAGGAGTTAAGAGTTCATTCGGCTGTCCAGATGTATCCAAGTACCCTGTGTTATTTGGCAATAAATACATCTGGGCAACTGACTGAACTTTTCACTTTTCATGACTCAGCTGGAACCCTCCACAACCAGAAGAGCCTGTTATAAAGTGGAATTCGATCCGCGGCCGCGAAGGATCTGCGATCGCTCCGGTGCCCGTCAGTGGGCAGAGCGCACATCGCCCACAGTCCCCGAGAAGTTGGGGGGAGGGGTCGGCAATTGAGG		229000000
candidate029	N/A	aattggatccTCCATGTATCTGGTGCAGAGTCCAAGCTCACTGTGGACAGAGTGAATGTCCCCACTAGCCCAGGGCTTGGAGTGGGGCAAGGTTGTTGGTGATATGGCTTCCTCTCCCTTCCTGCCCTGGCTAGGCCCTGGAGCGACTGATTCACCCCCAGCTCTGTGAGCTGTGCATAGAGGCGCTGGAGCGAATTCGATCCGCGGCCGCGAAGGATCTGCGATCGCTCCGGTGCCCGTCAGTGGGCAGAGCGCACATCGCCCACAGTCCCCGAGAAGTTGGGGGGAGGGGTCGGCAATTGAAGG		911000000
candidate030	N/A	aattggatccTAATAGGGTGCATCACAACCTGAAAAAAGTATAGCAACTGTTTCTGTCTGTATAAAATGAAGGTAGTAGGATTGTAGTAGGGATTAAGTCCTATAATATGTGTAAATATGCTTTACAGAGAAAAATATTTTATACAAATTTTAATTATGTTTTTCTCTTATTTATGCTGGCTCTTGTACATGGAGAGATATTATCAGGAGAGCTTCTCCTTCCAAGGAAGTGAATTCGATCCGCGGCCGCGAAGGATCTGCGATCGCTCCGGTGCCCGTCAGTGGGCAGAGCGCACATCGCCCACAGTCCCCGAGAAGTTGGGGGGAGGGGTCGGCAATTGAGG		246000000
candidate031	N/A	AATTGGATCCGGCTTGTTACCTGTATGCTGCCTGGTGATACCTGGTGGATTTCACGAGGACTGCCATGGCGCCTCTGGAGTATAGTCCGGCCCTGAGAGCCAACAGGTTGAGAAGCCTGATCTAGCTGTGGTCAGGAAGACAGATACCAGTGCCCAAGGGCACTGACTTCCATCCACCCCACGTGTCTTCCATTCCGTCCCCCTGCCTCCCTCTCCTGTCTGCACCGGGTGGCCTGTCTGTCCCTCCAGAATGCGAATTCGATCCGCGGCCGCGAAGGATCTGCGAT		1010000000
candidate032	N/A	AATTGGATCCAACCAGACCAGGAACTGATGCAGATTATTACTGCTCATCTGACAACAGAGGTTCTAATTTTTCATTCCTTCAGTGTTGAAACAATCTCTACTGAACCAGCTTCAAACAAGTTCACTGGAGTTTGTTTCAATATTGCAAGAATGATAAGATGGAAGCTACTTTCATCAGCATGAATTATAACTACTCGTATACAGATTGTCGTATTTCCACTGGAATTCGATCCGCGGCCGCGAAGGATCTGCGATCGCTCCGGTGCCCGT		259000000
candidate033	N/A	AATTGGATCCTGCATCTGCAAATACTAGGGATATTGGAAACTTAATCCTGCCTATATCATAAAATTAAATTCTGTAGGAGGCAACCCTGGTATTTCCTAGTCTGACTGGTGGACTTGCATATACAAGGCTGCCATTGATCAAACTAAAAATTGGCAAGGTTTGCCTTTGACCCCTACTTATTTATTCTGCTGGGGACTCACCCAACATTCCTGTTGCCCAGAAATCAATACCGAATTCGATCCGCGGCCGCGAAGGATCTGCGATCGCTCCGGTGCCCGTCAGTGGGCAGAGCGCACATCGCCCA		465000000
candidate034	N/A	AATTGGATCCAAAGCTCCCTGTCTTGTCTGGAAGGACGAACTGCATCCTTGCTGCTGGGGAGAAGGCAGTGCCCTCAGCACTCCCTTAAGGTAAGTGCGCCTCGGGTGAGCATGCACTTAATGTGGGTGTATGTCACTCGGCTCGGCCCACTACCCAATACTATCCCACCCATTCCTAACAGGACTCCCGAGAAGGAATTCGATCCGCGGCCGCGAAGGATCTGCGATCGCTCCGGTGCCCGTCAGTGGGCAGAGCGCACATCGCCCA		551000000
candidate035	N/A	AATTGGATCCTCATTTGGATGAGAACTACCCTCTATTTTTAATATTAAAACTACATCCAACTCATCATTTAGCCTTTGGTTGTACAGTTGTGTAATGGGCTATGGACTGTTACACACCTTACCACCTCTAGGCCTATGTTTTTTCTTTCCCCATATATTCTGATGGGGATAAATACTGTTTTGCCTCTCCCATAGGAATGGAATACATTTATTCTAAAATGATCTTTCACAGAAGTAAGAGAGAGGGAAAGAATTCGATCCGCGGCCGCGAAGGATCTGCGATCGCTCCGGTGCCCGTCAGTGGGCAGAGCGCACATCGCCC		518000000
candidate036	N/A	AATTGGATCCCATGCTGATAGTTACACAGGTTGTGAATAGTAAATTAGTATGTCATTTATTTTAGGTATTCAATGTTGCATAGTCATATTATAATTACGTAGCTTCTTTGTTTTTTTCTAGGTTCCCAAAGAGTCTACAAATGTTGTCTCCTTAATCCTTGCAACGAACCTGAGCCACTGATTCAGTAAAATACTCAGTGGCACATGTTTGTTGTGAGGGTCAAAAGAGATAATCTCTACAGGCCTCATGGACACTGCAAACCATGTAAGTCATCAGTTATGTAGCTACTGCTGCTTCTCCTTCGAATTCGATCCGCGGCCGCGAAGGATCTGCGATCGCTCCGGTGCCCGTCAGTGGGCAGAGCGCACATCGCCCA		248000000
candidate037	N/A	AATTGGATCCATTTGCGCGATTTATCAGACACTAATGAGTTTTAGATTATCATAATTGCTTAGTGAATTTCTGCCATCTAACTAAAAAAAATTCTGTTTATCACCAGATCCTAGAACCCTATCAATATTGTCTCTGCTGTGTAAATAGTTCTGAGTAGTGCAATATTGCTTATAGGGTTTTGGTGTTTGGAAAGAACAATGGGCAGGCTGCAGAAAGTATGTAGCAGAAACAAGCAAAAGTCATCTTTAGGAAGAAAACAAGGAACTAGATTTCACTATAAACAGAATTCGATCCGCGGCCGCGAAGGATCTGCGATCGCTCCGGTGCCCGTCAGTGGGCAGAGCGCACATCGCCCA		2920000000
candidate038	N/A	AATTGGATCCCCAGCCTATTGTTCTTATTGGACTGTCTTGATCAAGTGCAAATTTTGCTGTATGATTTCAAAAGTGGGGAGCCAGAGGCTGTCTGAGGATTGGTGGTTTCAGAGAGTGTACTTCCTGAGGCCTCTGGGTGTGTACCCTCTGTGGCTTCCAGATTCATTCGTCCTGCAGCCTCAACCTATTCTCCTTAACAGAGGAAATCTAATATTAGATTCACTCGAAAAGTGTGGAAGACTTAATGCAAATGCACCAGAATTCGATCCGCGGCCGCGAAGGATCTGCGATCGCTCCGGTGCCCGTCAGTGGGCAGAGCGCACATCGCC		212000000
candidate039	N/A	AATTGGATCCCATGGGTGTTGTCAGATGGCCCAGCTAATCTTTGCAGGGTCTGTATGTTTGCCCCTCATGAGCCTGCCCAGCGTGTCAGGGTCACCCGGAGGAGAGGCTGGGCGGCCACAAGGGAAGTAAGCTTAGACAGAGAGGCTCCTTGGCCATGTTTATGTAAAGGCTGGGTGTGACTCGAATTCGATCCGCGGCCGCGAAGGATCTGCGATCGCTCCGGTGCCCGTCAGTGGGCAGAGCGCACATCGCC		4190000000
candidate040	N/A	AATTGGATCCCAGAGCTCGGGAAGTCAGGAAAAGCGGGTGTGGTTAGGGAAACTGTGGGCCCCTGAGCAGAAGGCTCTATGGAAAACGGCTTTTCTCTACGGTCTTTTTGATGGCTTTCTGTTACATGGGCCTATAGGACAGTGTGTCTCACCTTGTGGAGCTTCTCTGGGGAATTCGATCCGCGGCCGCGAAGGATCTGCGATCGCTCCGGTGCCCGTCAGTGGGCAGAGCGCACATCGCC		2560000000
candidate041	N/A	AATTGGATCCAGAAATTGGACCTAGCATTTGCCGTCACAATCCGGTGTTTGGAGTCATGTCATAAAAATGACTTCATAGTTATTGGGGTTAGGGAGGTGGAGAAGAGATAATCTTTTTCATTATGTTTTGTCTGGATGGCTGGTTTTGAGGTTTTAAACCTGACTTGAAATAGTAAGACCAAACGTGATTATACAGAAATATTTTAATAAGTGTATCAACATGCAAATGTAGAAGAATTCGATCCGCGGCCGCGAAGGATCTGCGATCGCTCCGGTGCCCGTCAGTGGGCAGAGCGCACATCGCCC		7260000000
candidate042	N/A	AATTGGATCCCAATCGTTTGCATCTGAATCGTACTTTCTAGTTTCTGCCTCCACAGCAAAGGATAAAGCTGGGATGTGTCAGGTAGGCAGTGTATTGCTAGCGGCTGTTAATGATTTTAACAGTTGCTAGTTGCACTCCTCTCTGTTGCATTCAGAAGCACGCCCCCCAAAGAAATGGAAATGGTGCCATCTTGTGGACAATGTGGAGAAGTGGCATAGAATTCGATCCGCGGCCGCGAAGGATCTGCGATCGCTCCGGTGCCCGTC		1070000000
candidate043	N/A	AATTGGATCCATCCTCCTTAACCTGCTTCCCCATCCCACGTCCACAGGGAGCAGCTCCCCGAGTCAGCCTATATGCACCAGCTCTTGGGCCTCAACCTCCTCTTCCTGCTGTCCCAGAACCGGGTGGCTGAGTTCCACACGGAGTTGGAGCGGCTGCCTGCCAAGGACATACAGACCAATGTCTACATCAAGCACCCAGTGTGAATTCGATCCGCGGCCGCGAAGGATCTGCGATCGCTCCGGTGCCCGTCAGTGGGCAGAGCGCACATCGCCCA		5840000000
candidate044	N/A	AATTGGATCCGCTGATAGCTACATAGGTCGTGAATAGTAAATTAGTATGTCATTTATTTTAGGTATTAAATGTTTCATAGTCATACTATAATTACGTAGCTTCTTTGTTTCTTTGTAGGTCCCAAAAGAGTCTACAAATGTTGTCTCCTTAATCCTTGCAACTTACCTGAGTCATTGATTCAGTAAAACATTCAATGGCACATGTTTGTTGTTAGGGTCAAAAGAGATAATCCATCTAAAGGCCTCATGGACATTGCAAACCATGTAAGTCATCAGTTATGTAGCTACTGCTGCTTTTCCTTCACCTCCTTGTAGTGAGAATTCGATCCGCGGCCGCGAAGGATCTGCGATCGCTCCGGTGCCCGTCAGTGGGCAGAGCGCACATCGCCCA		457000000
candidate045	N/A	AATTGGATCCGTTTCAGCTTCCGGATTGCTGAAGGTCTGGGTGGTAGGGTGAGGGAGGCTCTTCCTTTTTGCCCTCCACATGAGCTGAGCACCCTGGGTGTTTCACAGGGGCTGGCTGTGGGCAATGGACTCTCCTCCTATGAGCAGAATGACAACTCCCTGGTCTACTTTGCCTACTACCATGGCCTTCTGGAATTCGATCCGCGGCCGCGAAGGATCTGCGATCGCTCCGGTGCCCGTCAGTGGGCAGAGCGCACATCGCCC		1190000000
candidate046	N/A	AATTGGATCCTGAAGCATACCAACCAAATCTTACTCCTCATGGCTTTCAAATCTTACTCCTCACTCAAGAACTTCCTGCTGGCATATATGATGACTTAGCTTTTTTCCCCGACAGATCGACTATGTTGATCTAACTTTTCTAAGCCAGTTTCTGTCTGATATGCCAGCTTGAGCAGCTCCTTTGTCCCAGCTCCCCTGGGCATCTAGCTGATGGGAGCTCATTTTTCTGTTTTTTCATTTCAGGTTTATTGTTGGCCAAGAATTCGATCCGCGGCCGCGAAGGATCTGCGATCGCTCCGGTGCCCGTCAGTGGGCAG		578000000
candidate047	N/A	AATTGGATCCGAACAACAATCGTGTCATGGCTTTTTTGTCGTCATGGGTCATTTTCATCAAATGTTCAGTAATTTCATTGCACTGTGTAATTAGGTGAAGAAACTCCACCCGAGCGTCCATGGGTCAGCTATGTGGACTCTAGCTGCCAAAGGCGCTTCTCCTTCTGAACAGAGCGCTTTGCTCAGCCAGTGTAGACATGGCCTGATAAACAATGGAACTTCTCCCTTGAGAACTGGAGTTTGGATTGATCTAATTCCTTAATTCAAAAATGTGCACAGGTTTGATGAGTGGTTGAATTCGATCCGCGGCCGCGAAGGATCTGCGATCGCTCCGGTGCCCGTCAGTGGGCAGAGCGCACATCGCCC		4380000000
candidate048	N/A	AATTGGATCCGGAAGGAGGTGTCTTGCAGCGTGGTTCACTGCCCAGGAGGACCCCCAGGACCCACTGTTGGTGACATCCCGGCCGCCTTGGTGCTGATTCCTGGGCTCTGACCTGAGACCTCTGGGTTCTGAGCTGTGATGTTGCTCTCGAGCTGGGATCTCCGGGGTCTTGGTTCAGGGCCGGGGCCTCTGGGTTCCAAGCACCAGTGAGGAGAGTGCTGGGAGGGGAAGGGGTGGGAGGGCTTTGGTCTTGTGGGAGGGAGAGAAGGAATTCGATCCGCGGCCGCGAAGGATCTGCGATCGCTCCGGTGCCCGTCAGTGGGCAGAGCGCAC		2510000000
candidate049	N/A	AATTGGATCCCGTGTGCATATGAATAGTTGGCTAGAGTAGTGTTTCTCAAACTTTAAAAATGCTCCTAAGATTTTCATCACCTAGGGATCTTGTTAAAAAGCAGATTCTGATTCAGGGACCAAGATTCTGCATTTTTAGCAAGTTCTCAAGTGATGCTAATACCGCCGGTCTGTGGACAACACTCACAGTGGTTTGGGGCTGGAGACCAGGTGCTTTCCCTGTGATATGTGTCGCCTGTGAATTCGATCCGCGGCCGCGAAGGATCTGCGATCGCTCCGGTGCCCG		255000000
candidate050	N/A	AATTGGATCCGAGCTTCCTTCTGCAGGTCCTGGAGCCCTGGCGTGGGGCGGGCCTCCTGCCGGCGAGCGCCTGCGCCCTTCCCTGGCGTGAGGGTATGTGCCTTTGGACTACATCGTGGAAGCCAGCACCATGCAGTCCATGGGCATATACACTTGCCTCAAGGCCTATGTCATCGAGGAGCCACCGGAGCTGCCACTGCCACCAGGGAGGAAGAGGGAATTCGATCCGCGGCCGCGAAGGATCTGCGATCGCTCCGGTGCCCGTCAGTGGGCAGAGCGCACATCGCC		516000000
candidate051	N/A	AATTGGATCCTAAAGAGAATGCAGCCTGTCCCTGGCTGCAGTGCCAGGTGTGGCCTTTCCTGTGACAGCAAGTCACGTGCTGTGGCTCCAGCTTCATAGGAAGGCTCTTGTCTGTCAGGCAGTGGAGTTACTTACAGACAAGAGCCTTGCTCAGGCCAGCCCTGCCCCTGCCTACAGGCACAGGTGCTTTGCCATCTGTCCCGTTTTCCTGCTTAGGGAACCAAGATGGAATTCGATCCGCGGCCGCGAAGGATCTGCGATCGCTCCGGTGCCCGTCAGTGGGCAGAGCGCACATCGCCC		736000000
candidate052	N/A	AATTGGATCCCCTAGAAAGGCGATGGCTACGTGGACACAGAAAGCAAGTTTCTGAAGTTGGTGGCCGCCATCAAAGCCGCCTTGGCTCAGGGCTAATGCGCCCTGAAGGCAGAGGTGAGGGGGCCCACTAGACAGGGACACCACCCTTTGGATCTTCTCCCTGCCCCATGCTCTGACTCCTTGCCGAATTCGATCCGCGGCCGCGAAGGATCTGCGATCGCTCCGGTGCCCGTCAGTGGGCAGAGCGCACATCGCCC		237000000
candidate053	N/A	AATTGGATCCAGACCTGGCTCAGAGTGCGTCCCCAGGGTGGGAGCAGGCCGGCCACCGGTCACTTGCTCATTAGTGTCCTCTGGGGACTCAGCTTGCTCTGGCTGCTGGATTGAATTAGCTGCAGGACCAAGATGAGCCCTTGGTGGAGACAGGATTCTCCAGATAATTAGGCAGCAGGTGTTTGTTGGCTCCGAATTCGATCCGCGGCCGCGAAGGATCTGCGATCGCTCCGGTGCCCGTCAGTGGGCAGAGCGCACATCGCCC		1610000000
candidate054	N/A	AATTGGATCCAGACATGATGACACCTGTTACTGTCTTTTAGTCAAAATAGGGGGAGGGGGGCAGAGAGTGAGCCGTGTAGGTCAAGGTCATTGGCAGGTGTTGGAGGTAGGGTCTGAGTCAGGAGTCCCCTGTCCTCTGGCACCTCAACAGGATTGTGGGGTTCTGAAGGACAGACTTAGTTTCCGCTTGGATTTGTTTCCATCTGAATTCGATCCGCGGCCGCGAAGGATCTGCGATCGCTCCGGTGCCCGTCAGTGGGCAGAGCGCACATCGCCCA		143000000
candidate055	N/A	AATTGGATCCTCTTTGCAACTGGAAGGAAGGCAGATGACCCCCAAAGCTCTCCTGCCTGCTTCTGTGTGATATGTTTGATATTGGGTTGTTTAATTAGGAACCAACTAAATGTCAAACATATTCTTACAGCAGCAGGTGATTCAGCACCACCCTCTTTCATACTTCAATCTCTGGGGCTCCTGTCTCTTTTACTGAACCTCTTCTCTCCAGGGAATTCGATCCGCGGCCGCGAAGGATCTGCGATCGCTCCGGTGCCCGTCAGTGGGCAGAGCGCACATCGCCC		468000000
candidate056	N/A	AATTGGATCCTTCATTGTTGAGCCATTTTGTAAATTATTTTAATGCTGCATTTCTGCTTAAACCTCATGATTTTGATATATAAGCCAGTTTAATGTTTTCTATACAGACCCTGGCTTTTCTTAAATTTTATATATTGGAAAGCCCATGTTTGTATTGGAAACTGCTGGTTTCTTTCATACTGAAAATCTGTCTCGCGCGGCGTGATGCCATGTGGCAAAGGAGTAGTTTGACCAGAGTCAAACCTCGAGGAATTCGATCCGCGGCCGCGAAGGATCTGCGATCGCTCCGGTGCCCGTCAGTGGGCAGAGCGCACATCGCC		496000000
candidate057	N/A	AATTGGATCCAGTATCCCGTCCGTCCTCAGGCCTGCTGCTGGGACGCGCTGGAAGCGAGCACCCAAGTCAGGTACTCGAATGGAGGTTGTCCATGGTGTGTTCATTTTATTTATGATGAGTATTACATGGCCAATCTCCTTTCGGTACTCAATTCTTCTTGGGAAACGTCACGAGGGGAAAGCCCAGCCGGCACCTGCGCAGGGTAAGGAAGTGGATCACCGAATTCGATCCGCGGCCGCGAAGGATCTGCGATCGCTCCGGTGCCCGTCAGTGGGCAGA		243000000
candidate058	N/A	aattggatccAGTCTCAGTCCCAGCTCATCCTGCTCCTCAGATTATTGTTGGCATGGGGAGGAGGGAGGAGATGGGCCAAGTTCCCTCTGGCTGGAACGCCCTTCCCCCCCTTCTTCACCTGGCGAACTCCTACTCGTCCTTCAAGACCCAGCTCCAGCGGCATCTCCTCCAGGAAGCCTTCCCTGATTTCCCAGGCTGTGGATCCCTTTTGCCTCTGTGCTTCATGTATCCTGTGCGAATTCGATCCGCGGCCGCGAAGGATCTGCGATCGCTCCGGTGCCCGTCAGTGGGCAGAGCGCACATCGCCCACAGTCCCCGAGAAGTTGGGGGGAGGGGTCGGCAATTGAACGG		493000000
candidate059	N/A	aattggatccGAGAAGCGGTGATGGAGAGCCGAGCTCGCCCCTTCCAAGCGCTGCCCCGTGAGCAGTCTCCACCACCTCCCCTGCAAACGTCCAGTGGTGCAGAGGTAATGGACGTTGGCTCTGGTGGTGATGGACAGTCCGAACTCCCTGCTGAGGACCCCTTCAACTTCTACGGAGCTGAATTCGATCCGCGGCCGCGAAGGATCTGCGATCGCTCCGGTGCCCGTCAGTGGGCAGAGCGCACATCGCCCACAGTCCCCGAGAAGTTGGGGGGAGGGGTCGGCAATTGAGG		1460000000
candidate060	N/A	AATTGGATCCCTCCAGATCGGTGGGTAGGGTTTGGGGGAGAGCGTGGGCTGGGGTTCAGGGACACCCTCTCACCACTGCCCTCCCACAGGCTCCTTCTACAAGGGAGTGGCAGAGGGAGAGGTGGACCCAGCCTTCGGCCCTCTGGAAGCACTGCGCCTCTCGATCCAGACGGACTCCCCTGTGTGGGTGATTCTGAGCGAGGTGAGAATTCGATCCGCGGCCGCGAAGGATCTGCGATCGCTCCGGTGCCCGTC		62300000
candidate061	N/A	AATTGGATCCGATCTGAGAGCAGCGTGACCTAAGAACCTGGTATTTTGATGCTTTGCTGGCTGGTGCAGTGCCTGAGGGAGTAAGAGTCCTGTTGTTGTAAGATAGTGTCTTACTCCCTCAGGCACATCTCCAACAAGTCTCTTGCTCTCCTCCAATTTGATTGCTTTGCCTGGTGAGAATTCGATCCGCGGCCGCGAAGGATCTGCGATCGCTCCGGTGCCCGTCAGTGGGCAGAGCGCACATCGCCCA		690000000
candidate062	N/A	AATTGGATCCCTGGGACTAAACATGTGCTGTGTCTTTAAATGGGCGGAAGTGGCTGGCAGTGCTTTGCTTGGGTACTGCATTGATTAGGAGATTATATGGAGCTGCGGGAGCTGCCGCCTGGGGGAAGAGAGGTGCAGCTTCTGCTAGGTTTGTGCTCTCCTCCCAGGGTCTCCTTGGCTTCCTTCCCCAAAGCAGCTCAGAGCTGGTATGAGGTGAGGGTGGAATTCGATCCGCGGCCGCGAAGGATCTGCGATCGCTCCGGTGCCCGTCAGTGGGCAGAGCGCACATCGCCC		2410000000
candidate063	N/A	AATTGGATCCTCAACTTGGACACAGAATCGATGGATGTCAGTAGAGAAAATTGCACTGTGTTCTGATCTGTAAATCAGATCAGGCACAAATCTAAAGAGCTTGAATGGCTTTCAGGTGCTCCAGCTGATGATCCTAGAGGAAGCCAGGACCATCTGAAAGCCCAAAGACAATCCTATCAGGCAAACAGAACTGGTATAGTTAATTATAGCAGTAAATAGAGCTCAGAGCACCTGACTTGTAGAAGCGAATTCGATCCGCGGCCGCGAAGGATCTGCGATCGCTCCGGTGCCCGTCAGTGGGCAGAGCGCACATCGCCCA		515000000
candidate064	N/A	AATTGGATCCGCTGCTTATCTGCAAATGGTTCCTGCTTAGAATAAGTTTGTGTGCATTTGCAGGAACTTGTGAGTCTCCTATTGAAAATGAACAGGAGACTGATGAGTTCCCGGGAACACCCACAAATCTTCCTACTCATTTCTACTGCTTTGCAATGGACAACATTTTATGGCTGGTACCTTCCACTGTTGTCAGTTCCTCCAGAATTCGATCCGCGGCCGCGAAGGATCTGCGATCGCTCCGGTGCCCGTCAGTGGGCAGAGCGCACATCGCCCA		524000000
candidate065	N/A	AATTGGATCCATAGGACCAAATCAGGCAACATCCTGCTGCACAAGTCGACCATTAACAGGTGAGGGCATGCAGGCCTGGATGGGGCAGCTGGGATGGTCCAAAAGGGTGGCCTCACCAGCCCTGTGTTCCCTAGGGAGGCCACACGGTTACGGAGCCGATGGCTGACGTATTTCATGGAATTCGATCCGCGGCCGCGAAGGATCTGCGATCGCTCCGGTGCCCGTCAGTGGGCAGAGCGCACATCGCCCA		146000000
candidate066	N/A	AATTGGATCCAGGGACTTGAGTTCATGGAGTAAAAGTCCACAGATGGACTCTCCAGGCCTTGGAGGCTCCCTGGAGATGGTGAGGGCAGGGAGTGTGCTGAGTCATGCCTTGCCCTCTCCCTCTAGGACCTCAGCATGGCCCTGCCCTCAGGGCAGGTCTGCCACGACCAGCAGAGGCTGGAGGTGATCTTTGCAGACCTGAATTCGATCCGCGGCCGCGAAGGATCTGCGATCGCTCCGGTGCCCGTCAGTGGGCAGAGCGCACATCGCCCA		381000000
candidate067	N/A	AATTGGATCCGTCCCATAGCACAGTTGTGTGGTTTTTTTTAATTATTATTCACTTTCTGCTTATTTTCTTTATGGACAAAGGGTCTACTTTCAAGAAGATAACTGAGCTCTTATTGGCTGGAAAGGAAGAAGCATTCTTTCATTGGTTGGTGTGTATTGCCTTGTCAACCAATAAGAGGATGCCATTTATCCTTTTCTGACTAGCTGAGTGAGCAGGGTACACAGAAGGATTGAATCTGCTTAGTTCCATCCAGTAGCAAAGGGAATTCGATCCGCGGCCGCGAAGGATCTGCGATCGCTCCGGTGCCCGTCAGTGGGCAGAGCGCACATCGCCC		202000000
candidate068	N/A	AATTGGATCCTGGTAAACCATCCACTAGGCCTCTTCAAGCATCTACACGGTTGCCAACCCTACTCTGGGAAGGTGCCATTCTGAGGGCCAGGAGTTTGATTATGTGTCACTCTGGCTGCTATGGCCCCCTCCCAGGGTCTGGGTATCACACCCAGGCCAGTGCCACTGGACCTCGGCCGAAGCAGGAACTCCGCTGAATTCGATCCGCGGCCGCGAAGGATCTGCGATCGCTCCGGTGCCCGTCAGTGGCAGAGCGCAC		2220000000
candidate069	N/A	AATTGGATCCGAATCTAGAGTTGCCTTTGACCCTTGGCCCCAGCCAGCCCCGTGACCTTGCCCGGGAGAAGGAGGTGGCCTGGAGAGCTGCTGTCTCCAGCCGCCGCCTGTCTCCACAGTATGGCAAGAAGAAACGCAGATACCTACCCTACAACCAGCAGCACCTGTACTTCTTCCTGAGTGAGTGTCCATCTGGAATTCGATCCGCGGCCGCGAAGGATCTGCGATCGCTCCGGTGCCCGTCAGTGGGCAGAGCGCACATCGCCC		371000000
candidate070	N/A	aattggatccGGAAATGGATTTATATAGAAAGAAACATTTTAATACATGCTGATTAGAAATATTGCGGCATTTTCTGAAATATTATCAAACTGAAAATTATGGTCTAATAGTTTTAAAGAAAATATCATAACATATTCAACACATTGTGTTTCTCCATGCCTGGCATATAGCAGGTCCTCAATAAGTATTTGTTGAAAGAATAAATAAACCAACAAGTCTTATTTGAGCACCTGTTATGTGGAGGATACAATCCTACGACCCAGACAGACCTTATGATCTAGTATGGGAGAGAAGAAATATAAGGAGAATGCACAAGTGATCGCCATATCTGAGAATTCGATCCGCGGCCGCGAAGGATCTGCGATCGCTCCGGTGCCCGTCAGTGG		505000000
candidate071	N/A	AATTGGATCCCTTTCAGTAGATGGTGAAGAGCCCATTTTTTAAAAAAAAAACTTTATTTTGCACAGGTGTAACACAGGTGGTACACCCTTTCCTCTCTGCCCCATAGGGTGTAGCTCTAACTACCCTCTAGGGAAGAGAAGGTTGGGTGAACAGCCTTACTATTTCTCCAGCTCAGTCATTACCTGCAGGCACATTCTCTTCTCTGTCCAGGAGTGCTGAATTCGATCCGCGGCCGCGAAGGATCTGCGATCGCTCCGGTGCCCGTCAGTGGGCAGAGCGCACATCGCCCA		473000000
candidate072	N/A	AATTGGATCCAGCAGCAACCTGGAGTGGTGCTCCTCTGAAGAAATCCTACTCGGATGGATATAATACAACCTGCTAAGTGTCCTAGCACTTAGCAGGTTGTATTATCATTGTCCGTGTCTATGGCTCTCGTCTACCAGACTTTAAATTCCTTAAGGGCAAGGACAGTGCCTTACTCATCTTTGTATTCACAGTGCCTAATCCGGTGCACATTGTAGAATTCGATCCGCGGCCGCGAAGGATCTGCGATCGCTCCGGTGCCCGTCAGTGGCAGAGCGCACATCGCCCA		764000000
candidate073	N/A	AATTGGATCCCCCGTCAGGTCTCATGTCCCCAAGCCGCCTGCCTGGAAGCCGCGAACGGGACTGGGAAAATGGCAGCAATGCCTCCTCCCCAGCGTCAGTGCCCGAGTACACAGGTAAGCAGGGGCTCTGGGTGATGTGAGGAGCAACAGGCACCCTCCTCCACAGCCCCTGCTCATTCCTGCTGCCCCCCACCCCCTCCCACTGCCTCACCCTCTAGGTCCACGAATTCGATCCGCGGCCGCGAAGGATCTGCGATCGCTCCGGTGCCCGTCAGTGGGCAGAGCGCACATCGC		5090000000
[truncated: 349 more rows]
