# Supplementary material for: Functional microRNA screening using a comprehensive lentiviral human microRNA expression library
Source: BMC Genomics. 2011 Nov 3;12:546. doi: 10.1186/1471-2164-12-546 (PMC3227672; doi:10.1186/1471-2164-12-546)
Supplement: Additional file 2 — Table S2. Contains the endogenous levels of the set of 10 test miRNAs in the five tested cell lines. Expression calculated as 2-ΔCt relative to RNU6B. [file 1471-2164-12-546-S2.XLS]

## Sheet: Sheet1
Supplementary table 1. 2EXP-deltaCt values for the endogenous miRNAs.
Expression of endogenous miRNA and RNU6B was measured in empty vector infected cells.
Relative expression of endogenous miRNA is calculated as 2EXP(Ct_RNU6B-Ct_miRNA),
Ct being the cycle at which the threshold for fluorescence was achieved.
	PC3	MDA-MD-231	A549	IMR-90	MCF7
miR-221	2.44941	2.63676	7.9367	40.1329	0.0581774
miR-203	0.0538107	0.00115161	0.338814	0.279592	0.663595
miR-21	0.0489333	0.328283	0.799747	2.07445	0.369811
let-7a	1.81525	0.184593	7.00713	23.887	1.83421
miR-372	0.0279721	not detected	not detected	0.0777658	0.0249218
miR-34a	not detected	not detected	1.08663	2.93973	0.145432
miR-126	0.042831	0.0184108	0.1515	not detected	0.044006
miR-10b	0.00770388	not detected	0.22193	0.156777	not detected
miR-335	0.0214399	not detected	0.0329902	0.0618012	0.0231174
miR-205	not detected	not detected	4.0878	not detected	0.248783
